# Supplementary material for: Small molecule modulation of microbiota: a systems pharmacology perspective
Source: BMC Bioinformatics. 2022 Sep 29;23(Suppl 3):403. doi: 10.1186/s12859-022-04941-2 (PMC9523894; doi:10.1186/s12859-022-04941-2)
Supplement: Supplementary file 2 — Additional file 2. Table S1. Microbes with pathogenic effects on human health by manually literature review. [file 12859_2022_4941_MOESM2_ESM.csv]

id	name	influence	reference
25	Pediococcus acidilactici	1	18366003
35	Lactobacillus ruminis	1	19222575
51	Bifidobacterium bifidum	1	27649150
86	Lactobacillus plantarum	1	28271469
117	Lactobacillus brevis	1	30577728
135	Bifidobacterium pseudocatenulatum	1	28821814
161	Propionibacterium freudenreichii (Propionibacterium shermanii)	1	28505101
169	Lactococcus lactis	1	28376880
179	Clostridium butyricum	1	30563064
191	Streptococcus thermophilus	1	27754427
224	Lactobacillus paracasei	1	30501107
237	Eubacterium hallii	1	27242734
244	Bifidobacterium breve	1	29044140
273	Bifidobacterium longum (Bifidobacterium infantis, Bifidobacterium suis)	1	28483500
275	Oxalobacter formigenes	1	12147479
280	Akkermansia muciniphila	1	30041463
304	Bacillus coagulans	1	31190556
312	Lactobacillus helveticus	1	23181058
330	Lactobacillus fermentum	1	25519525
337	Bacteroides fragilis	1	20036803
364	Lactobacillus salivarius	1	29409331
381	Bifidobacterium animalis	1	28753102
400	Lactobacillus reuteri	1	29725324
410	Bifidobacterium adolescentis	1	29954454
412	Bacillus clausii	1	30103531
429	Lactobacillus amylovorus	1	24733511
443	Lactobacillus casei	1	27244133
477	Lactobacillus acidophilus	1	10651933
500	Paenibacillus polymyxa	1	21132276
505	Faecalibacterium prausnitzii	1	29566907
524	Lactobacillus crispatus	1	29196153
560	Lactobacillus rhamnosus	1	25186587
