# Supplementary material for: Small molecule modulation of microbiota: a systems pharmacology perspective
Source: BMC Bioinformatics. 2022 Sep 29;23(Suppl 3):403. doi: 10.1186/s12859-022-04941-2 (PMC9523894; doi:10.1186/s12859-022-04941-2)
Supplement: Supplementary file 3 — Additional file 3. Table S2. Microbes with commensal effects on human health by manually literature review. [file 12859_2022_4941_MOESM3_ESM.csv]

id	name	influence	ref_pubmed
6	Aeromonas hydrophila	-1	28032485
9	Staphylococcus lugdunensis	-1	29022273, 19244465
19	Mycobacterium leprae	-1	11791665
22	Enterococcus casseliflavus	-1	29396199, 28500123
27	Granulibacter bethesdensis	-1	23956436
36	Clostridium difficile	-1	20697257
37	Mycoplasma pneumoniae	-1	20616940
41	Streptococcus pneumoniae	-1	14998500
54	Prevotella melaninogenica (Bacteroides melaninogenicus)	-1	6142862, 9199448
61	Shigella dysenteriae	-1	25110633
68	Mycoplasma pulmonis	-1	1999495
71	Enterobacter cloacae	-1	9453621
74	Bacillus cereus	-1	20375358
78	Enterococcus faecalis (Streptococcus faecalis)	-1	15784592
84	Mycoplasma arthritidis	-1	2481878
88	Streptococcus gordonii	-1	22974507, 28592797, 10671461
104	Clostridium perfringens	-1	23699255, 30082713
110	Actinomyces viscosus	-1	7457420
118	Haemophilus parainfluenzae	-1	73690
121	Streptococcus australis	-1	21737544
126	Bacillus licheniformis	-1	10508100
128	Mycoplasma fermentans	-1	8399932, 23298636
132	Kingella denitrificans	-1	6511984, 3953636
133	Ureaplasma urealyticum	-1	23587772
138	Streptococcus gallolyticus	-1	29072555, 27555973, 21247505
139	Mycoplasma genitalium	-1	28979150, 28838074
142	Clostridium tetani	-1	23299659, 29494091
157	Ureaplasma parvum	-1	30883747
165	Proteus mirabilis	-1	29424333
183	Helicobacter pylori	-1	16847081
184	Pseudomonas aeruginosa	-1	15695491, 3009772
189	Prevotella copri	-1	24192039, 6405475
193	Clostridium botulinum	-1	27077311, 1311751
198	Bacteroides vulgatus	-1	12906096, 8563888
209	Micrococcus luteus	-1	1862670
222	Haemophilus influenzae	-1	28220749
225	Bilophila wadsworthia	-1	1295759, 29090023
229	Shigella sonnei	-1	28658760, 28846684
233	Mycoplasma penetrans	-1	19651868, 10081687
236	Klebsiella pneumoniae	-1	27307579
245	Ralstonia pickettii	-1	31516793
255	Campylobacter jejuni	-1	10081669
260	Moraxella catarrhalis	-1	11781271, 27413187
269	Listeria monocytogenes	-1	1943998
287	Klebsiella variicola	-1	31259664
309	Campylobacter gracilis	-1	25988682, 26062576
317	Corynebacterium diphtheriae	-1	26519837, 29465341
326	Fusobacterium nucleatum	-1	30986689, 22009989, 25576662
334	Proteus penneri	-1	22013265
356	Shigella boydii	-1	27056949
371	Streptococcus mitis	-1	24750901
393	Pseudomonas mendocina	-1	1624580, 27716406
416	Streptococcus suis	-1	1624580, 29575852
417	Ruminococcus gnavus	-1	31182571, 29183332
425	Chromobacterium violaceum	-1	29176969
440	Streptococcus pyogenes	-1	26866227, 29176969
452	Salmonella enterica	-1	27936347
459	Mycobacterium tuberculosis	-1	24363885, 12857778
460	Streptococcus mutans	-1	24154653
461	Pseudomonas fluorescens	-1	11580985
469	Streptococcus dysgalactiae	-1	19635028
470	Brucella melitensis	-1	12525425, 9204307
486	Aggregatibacter actinomycetemcomitans	-1	20200418, 25494963
491	Mycobacterium avium	-1	30574687
504	Neisseria gonorrhoeae	-1	29430011, 28357376
512	Citrobacter koseri	-1	27412805
526	Porphyromonas gingivalis	-1	24741603
528	Achromobacter xylosoxidans	-1	28894613, 19281752
534	Veillonella parvula	-1	8940482
538	Shigella flexneri	-1	10874731, 14975529
552	Streptococcus bovis (Streptococcus equinus)	-1	29405829
556	Comamonas testosteroni	-1	28203137
