# Supplementary material for: Small molecule modulation of microbiota: a systems pharmacology perspective
Source: BMC Bioinformatics. 2022 Sep 29;23(Suppl 3):403. doi: 10.1186/s12859-022-04941-2 (PMC9523894; doi:10.1186/s12859-022-04941-2)
Supplement: Supplementary file 4 — Additional file 4. Table S3. The Microbes with unknown effects in literature reviews and their SRWR inferred microbe effects. [file 12859_2022_4941_MOESM4_ESM.csv]

Name	SRWR infered effect
Desulfohalobium retbaense	-3.75E-04
Streptococcus pseudoporcinus	-1.67E-02
Syntrophobotulus glycolicus	2.44E-03
Syntrophothermus lipocalidus	2.40E-03
Agrobacterium tumefaciens (Rhizobium radiobacter)	-3.41E-03
Desulfuromonas acetoxidans	2.28E-03
Burkholderia cepacia	-2.81E-02
Brevibacillus brevis	-6.97E-03
Colonocyte (host colon)	5.99E-04
Methanothermus fervidus	3.06E-03
Desulfotomaculum acetoxidans	1.70E-03
Streptococcus oralis	-1.34E-02
Bacteroides helcogenes	9.47E-04
Anabaena azollae	7.13E-04
Beijerinckia indica	7.13E-04
Jonesia denitrificans	-2.79E-02
Shewanella denitrificans	-2.79E-02
Picrophilus torridus	-4.83E-03
Denitrovibrio acetiphilus	-2.79E-02
Propionibacterium acnes	-1.41E-03
Methanosaeta thermophila	3.98E-03
Moorella thermoacetica	1.19E-03
Streptococcus vestibularis	-1.14E-02
Nitrosomonas europaea	6.33E-04
Halobacterium salinarum	-5.59E-03
Selenomonas sputigena	-9.44E-04
Bacteroides intestinalis	1.50E-03
Nitrosococcus halophilus	6.33E-04
Lactobacillus hilgardii	-4.65E-03
Pyrobaculum aerophilum	-8.93E-03
Desulfotomaculum reducens	1.77E-03
Roseburia intestinalis	1.42E-03
Haloarcula marismortui	1.62E-04
Blautia hansenii	-3.15E-03
Bacteroides caccae	2.05E-04
Cellulomonas flavigena	-1.38E-04
Leptotrichia buccalis	-5.02E-03
Xylella fastidiosa	6.33E-04
Methylophaga thiooxidans	5.86E-04
Nitrosomonas eutropha	6.33E-04
Desulfarculus baarsii	1.09E-03
Enterococcus italicus	-1.14E-02
Lactobacillus antri	-8.98E-03
Clostridium leptum	-5.62E-03
Bacillus selenitireducens	-2.79E-02
Nitrosococcus oceani	6.33E-04
Odoribacter splanchnicus	-4.14E-03
Ruminococcus lactaris	-9.60E-03
Lactobacillus vaginalis	-8.98E-03
Eubacterium limosum	2.96E-03
Clostridium bartlettii	-1.13E-02
Brucella abortus	-1.03E-02
Allochromatium vinosum	-1.26E-04
Acidithiobacillus caldus	-5.36E-04
Starkeya novella	-1.26E-04
Acetobacter pasteurianus	5.65E-03
Syntrophus aciditrophicus	3.83E-03
Lactobacillus sakei	-7.05E-03
Clostridium sporogenes	-4.57E-03
Clostridium hathewayi	-1.13E-02
Stenotrophomonas maltophilia	-2.42E-02
Spirochaeta thermophila	-1.38E-04
Lactobacillus delbrueckii	-6.54E-03
Methanococcus aeolicus	7.26E-04
Xanthomonas campestris	3.73E-04
Chlorobium vibrioformis	-1.26E-04
Lactobacillus gasseri	-5.03E-03
Aminobacterium colombiense	-6.86E-03
Bacillus pseudofirmus	-2.79E-02
Eubacterium cellulosolvens	2.32E-03
Staphylococcus aureus	-8.05E-03
Clostridium ljungdahlii	-1.13E-02
Peptostreptococcus anaerobius	-4.69E-03
Ignicoccus hospitalis	3.06E-03
Streptococcus salivarius	-4.50E-03
Clostridium sticklandii	-6.30E-03
Catenibacterium mitsuokai	-4.14E-03
Marvinbryantia formatexigens	-1.06E-03
Clostridium acetobutylicum	-3.24E-03
Geobacter metallireducens	1.41E-03
Methanocaldococcus fervens	1.99E-04
Anaerotruncus colihominis	-1.80E-03
Paracoccus denitrificans	-4.73E-03
Bacteroides coprophilus	9.47E-04
Acinetobacter radioresistens	-2.81E-02
Mycoplasma mobile	-2.12E-02
Enterococcus faecium (Streptococcus faecium)	-1.14E-02
Rhizobium etli	7.13E-04
Calditerrivibrio nitroreducens	-2.79E-02
Lactobacillus ultunensis	-8.98E-03
Chlorobium phaeobacteroides	-1.26E-04
Methylobacterium nodulans	6.14E-04
Desulfovibrio vulgaris	3.10E-03
Aquifex aeolicus	-1.26E-04
Mycoplasma capricolum	-1.10E-02
Methanococcoides burtonii	-1.56E-03
Neisseria mucosa	-2.79E-02
Nitrosopumilus maritimus	6.33E-04
Selenomonas artemidis	-9.44E-04
Lactobacillus buchneri	-2.74E-03
Aeropyrum pernix	-5.59E-03
Methanosarcina barkeri	1.86E-03
Baumannia cicadellinicola	-3.00E-03
Acetivibrio cellulolyticus	-8.41E-04
Thermotoga maritima	-3.05E-03
Clostridium carboxidivorans	-1.13E-02
Methylobacillus flagellatus	-5.86E-04
Mitsuokella multacida	-1.52E-02
Burkholderia phymatum	7.13E-04
Acinetobacter calcoaceticus	-2.81E-02
Thermomonospora curvata	-1.38E-04
Chloroflexus aurantiacus	3.67E-03
Bacillus atrophaeus	-2.79E-02
Blautia hydrogenotrophica (Ruminococcus hydrogenotrophicus)	2.69E-04
Acidaminococcus fermentans	-4.32E-03
Streptococcus uberis	-1.67E-02
Citrobacter rodentium	-1.49E-02
Nitrosospira multiformis	6.33E-04
Bacteroides coprocola	9.47E-04
Chlorobium ferrooxidans	-1.26E-04
Streptomyces lividans	-2.37E-03
Burkholderia vietnamiensis	-2.81E-02
Desulfobacterium autotrophicum	2.08E-03
Cytophaga hutchinsonii	-1.38E-04
Wolinella succinogenes	6.84E-04
Rhodobacter capsulatus	1.41E-04
Azotobacter vinelandii	-2.67E-03
Enterococcus gallinarum	-6.73E-03
Bacillus megaterium	-1.21E-02
Streptococcus equi	-1.67E-02
Coprococcus catus	1.12E-03
Acidovorax delafieldii	-2.71E-03
Methanopyrus kandleri	3.06E-03
Methanothermobacter thermautotrophicus	3.22E-03
Ruminococcus bromii	-7.97E-04
Citrobacter youngae	-1.49E-02
Shewanella putrefaciens (Pseudomonas putrefaciens)	2.41E-03
Megasphaera micronuciformis	-9.44E-04
Alistipes shahii	-2.81E-03
Mesorhizobium loti	7.13E-04
Methylocella silvestris	-3.90E-03
Roseburia inulinivorans	1.27E-03
Rhodopseudomonas palustris	-2.36E-04
Leptotrichia hofstadii	-5.78E-03
Pseudomonas savastanoi	-2.79E-02
Nitrosococcus watsoni	6.33E-04
Actinomyces urogenitalis	-6.25E-03
Methylobacterium extorquens (Methylobacterium chloromethanicum)	4.39E-04
Mycoplasma hyorhinis	-2.12E-02
Actinomyces oris	-6.25E-03
Collinsella aerofaciens (Eubacterium aerofaciens)	-4.15E-03
Thermobifida fusca	-1.71E-03
Clostridium novyi	-9.20E-03
Metallosphaera sedula	3.67E-03
Methanocorpusculum labreanum	7.26E-04
Finegoldia magna	-5.63E-03
Methanothermobacter marburgensis	1.20E-03
Clostridium symbiosum	-1.13E-02
Methanobrevibacter ruminantium	3.95E-03
Clostridium saccharolyticum	-9.11E-03
Streptococcus infantarius	-1.67E-02
Anaerococcus vaginalis	-4.41E-03
Desulfovibrio salexigens	3.73E-03
Pseudomonas entomophila	-2.79E-02
Caldicellulosiruptor bescii (Anaerocellum thermophilum)	-1.71E-03
Chlorobium chlorochromatii	-1.26E-04
Mycoplasma mycoides	-2.12E-02
Ruminococcus albus	-6.62E-04
Bacteroides eggerthii	7.77E-04
Ilyobacter polytropus	-1.49E-02
Streptococcus peroris	-1.67E-02
Selenomonas flueggei	-9.44E-04
Burkholderia cenocepacia	-2.81E-02
Acidothermus cellulolyticus	-1.38E-04
Mycoplasma bovis	-2.12E-02
Bacteroides finegoldii (Alistipes finegoldii)	9.47E-04
Veillonella dispar	1.76E-03
Methylobacter tundripaludum	5.86E-04
Thermococcus gammatolerans	-5.59E-03
Geobacter bemidjiensis	5.13E-03
Mycoplasma leachii	-2.12E-02
Methanococcus vannielii	3.03E-03
Methylotenera mobilis	-1.55E-02
Ruminococcus torques	-5.19E-03
Bifidobacterium catenulatum	-2.96E-03
Mycoplasma haemofelis	-2.12E-02
Prevotella bryantii	-6.87E-03
Gluconobacter oxydans	-4.71E-04
Mesorhizobium ciceri	7.13E-04
Clostridium papyrosolvens	-7.94E-03
Caldicellulosiruptor saccharolyticus	-1.38E-04
Pyramidobacter piscolens	-9.80E-04
Methylibium petroleiphilum	-1.55E-02
Clostridium nexile	-8.23E-03
Parabacteroides merdae	-5.75E-03
Sulfolobus solfataricus	-3.10E-03
Acidiphilium cryptum	-5.59E-03
Achromobacter piechaudii	-3.56E-03
Methylococcus capsulatus	-4.68E-04
Fibrobacter succinogenes (Bacteroides succinogenes)	1.79E-04
Mycoplasma crocodyli	-2.12E-02
Eubacterium eligens	2.16E-03
Eubacterium saburreum	2.28E-03
Sulfolobus tokodaii	-1.26E-04
Sulfolobus acidocaldarius	-4.11E-03
Ruminococcus flavefaciens	1.27E-03
Parabacteroides distasonis	-1.67E-03
Subdoligranulum variabile	-2.92E-03
Frankia alni	7.13E-04
Pseudomonas syringae	-2.79E-02
Desulfatibacillum alkenivorans	-3.75E-04
Bacillus cellulosilyticus	-2.79E-02
Streptococcus anginosus	-1.12E-02
Paenibacillus larvae	-6.69E-03
Butyrivibrio proteoclasticus	-5.11E-04
Methanosphaera stadtmanae	1.24E-03
Lactobacillus coleohominis	-8.98E-03
Methanococcus voltae	3.03E-03
Methanoplanus petrolearius	7.26E-04
Syntrophobacter fumaroxidans	1.88E-03
Thiomicrospira crunogena	-1.26E-04
Roseobacter denitrificans	-2.79E-02
Anaerostipes caccae	1.09E-03
Anaerococcus lactolyticus	-5.92E-03
Methanosphaerula palustris	3.95E-03
Methanothermococcus okinawensis	7.26E-04
Pseudomonas putida	-1.09E-02
Bacteroides stercoris	8.69E-04
Bacteroides dorei	8.69E-04
Leptotrichia goodfellowii	-6.11E-03
Bacillus mycoides	-2.79E-02
Methanocaldococcus infernus	1.99E-04
Frankia symbiont	7.13E-04
Lactobacillus iners	-8.98E-03
Streptomyces viridochromogenes	-5.85E-03
Methanosarcina acetivorans	2.02E-03
Neisseria flavescens	-2.79E-02
Brucella suis	-8.82E-03
Pelotomaculum thermopropionicum	2.47E-03
Geobacillus thermodenitrificans	-2.79E-02
Bacillus thuringiensis	-2.79E-02
Streptococcus downei	-1.67E-02
Thermococcus onnurineus	-5.59E-03
Methanoculleus marisnigri	7.26E-04
Clostridium methylpentosum	-1.13E-02
Aeromonas salmonicida	-6.57E-03
Rhodospirillum rubrum	-2.61E-03
Desulfovibrio desulfuricans	3.73E-03
Desulfovibrio fructosovorans	3.73E-03
Acidithiobacillus ferrooxidans	3.67E-03
Methanobrevibacter smithii	3.58E-03
Thermodesulfovibrio yellowstonii	-3.75E-04
Geobacter lovleyi	5.13E-03
Porphyromonas asaccharolytica	-1.03E-04
Bacillus coahuilensis	-2.79E-02
Rhodothermus marinus	-1.38E-04
Streptococcus agalactiae	-1.67E-02
Streptococcus parasanguinis	-9.43E-03
Mycobacterium smegmatis	-8.92E-03
Methanocaldococcus vulcanius	1.99E-04
Desulfonatronospira thiodismutans	-3.75E-04
Bifidobacterium angulatum	-3.96E-03
Thiobacillus denitrificans	7.87E-04
Bacillus pumilus	-6.73E-03
Actinomyces odontolyticus	-6.25E-03
Clostridium beijerinckii	-6.51E-03
Bacillus weihenstephanensis	-2.79E-02
Enterobacter cancerogenus	-1.30E-02
Desulfovibrio magneticus	3.73E-03
Eubacterium siraeum	-4.91E-04
Archaeoglobus profundus	-3.75E-04
Xanthobacter autotrophicus	-1.26E-04
Geobacter uraniumreducens	5.13E-03
Geobacter sulfurreducens	2.18E-03
Bacteroides cellulosilyticus	1.01E-03
Acholeplasma laidlawii	-3.14E-03
Leuconostoc mesenteroides	-5.87E-03
Fusobacterium mortiferum	-2.97E-03
Rhizobium leguminosarum	-1.75E-04
Prevotella ruminicola (Bacteroides ruminicola)	-5.00E-04
Lactobacillus amylolyticus	-8.98E-03
Streptococcus sanguinis	-1.34E-02
Methylosinus trichosporium	5.86E-04
Flavobacterium johnsoniae	-2.42E-03
Anaerococcus tetradius	-5.38E-03
Clostridium cellulolyticum	-4.59E-03
Desulfotomaculum nigrificans	4.67E-03
Clostridium hiranonis	-6.41E-03
Methanospirillum hungatei	3.95E-03
Bacteroides plebeius	9.47E-04
Bacillus pseudomycoides	-2.79E-02
Clostridium cf	-1.13E-02
Bifidobacterium dentium	-2.87E-03
Eubacterium saphenum	2.28E-03
Methanocaldococcus jannaschii	9.33E-04
Eubacterium rectale	9.47E-04
Peptoniphilus harei	-5.39E-03
Mycoplasma hominis	-2.12E-02
Clostridium cellulovorans	-7.94E-03
Burkholderia glumae	-2.81E-02
Desulfovibrio aespoeensis	3.73E-03
Desulfobulbus propionicus	4.41E-03
Bifidobacterium gallicum	-3.96E-03
Clostridium phytofermentans	-1.13E-02
Streptococcus cristatus	-1.67E-02
Megamonas hypermegale	-5.68E-03
Bacillus subtilis	-1.95E-03
Dorea longicatena	-3.98E-03
Anabaena variabilis	7.13E-04
Mycoplasma hyopneumoniae	-2.12E-02
Acetohalobium arabaticum	2.29E-03
Caminibacter mediatlanticus	2.56E-04
Cellulosilyticum lentocellum	-1.38E-04
Acidimicrobium ferrooxidans	3.67E-03
Sutterella wadsworthensis	-5.76E-03
Lactobacillus jensenii	-8.98E-03
Nostoc punctiforme	7.13E-04
Caldivirga maquilingensis	-3.75E-04
Erysipelothrix rhusiopathiae	-6.96E-04
Pelobacter propionicus	2.32E-03
Clostridium thermocellum	-4.98E-03
Eubacterium ventriosum	2.28E-03
Ensifer meliloti (Sinorhizobium meliloti)	3.02E-04
Azorhizobium caulinodans	7.13E-04
Bacteroides ovatus	6.25E-04
Butyrivibrio fibrisolvens	-4.64E-04
Sodalis glossinidius	-4.61E-03
Clostridium scindens	-6.41E-03
Pseudomonas stutzeri	-2.79E-02
Dorea formicigenerans	-3.98E-03
Archaeoglobus fulgidus	-2.78E-03
Lactobacillus oris	-8.98E-03
Acidovorax avenae	-2.63E-03
Butyrivibrio crossotus	4.03E-04
Desulfovibrio piger	2.63E-03
Thermotoga neapolitana	-1.38E-04
Anaerococcus hydrogenalis	-6.73E-03
Sphingobium japonicum	1.99E-04
Bacillus halodurans	-2.79E-02
Pelobacter carbinolicus	9.85E-04
Actinobacillus succinogenes	-5.45E-03
Ruminococcus obeum	-4.90E-03
Methylacidiphilum infernorum	5.86E-04
Methylobacterium populi	5.86E-04
Buchnera aphidicola	-8.05E-04
Methanohalophilus mahii	3.87E-03
Haloferax volcanii	1.99E-04
Bacillus amyloliquefaciens	-2.79E-02
Mycoplasma synoviae	-2.12E-02
Thermoplasma acidophilum	-5.59E-03
Thermus thermophilus	-2.81E-02
Zymomonas mobilis	-5.59E-03
Bacteroides xylanisolvens	-4.62E-04
Sulfurimonas denitrificans	-2.79E-02
Sulfolobus islandicus	-1.26E-04
Clostridium bolteae	-1.13E-02
Desulfomicrobium baculatum	-3.75E-04
Bacteroides salanitronis	9.47E-04
Chlorobium limicola	-1.26E-04
Corynebacterium glutamicum	-2.35E-03
Selenomonas noxia	-9.44E-04
Methanococcus maripaludis	3.95E-03
Holdemania filiformis	-3.50E-03
Pyrococcus horikoshii	-5.59E-03
Methanosarcina mazei	2.02E-03
Mesorhizobium opportunistum	7.13E-04
Deinococcus radiodurans	-3.69E-03
Bacteroides thetaiotaomicron	1.88E-04
Coprococcus eutactus	-5.82E-04
Burkholderia multivorans	-2.81E-02
Mycoplasma conjunctivae	-2.12E-02
Desulfococcus oleovorans	-3.75E-04
Clostridium kluyveri	2.36E-03
Thermococcus sibiricus	-5.59E-03
Pyrococcus abyssi	-1.93E-03
Aeromicrobium marinum	-2.01E-03
Actinosynnema mirum	-3.05E-03
Bradyrhizobium japonicum	-2.79E-02
Methanohalobium evestigatum	-1.56E-03
Anaerococcus prevotii	-5.30E-03
Mycoplasma alligatoris	-2.12E-02
Hyphomicrobium denitrificans	-2.79E-02
Vibrio cholerae	-9.64E-03
Mycoplasma agalactiae	-2.12E-02
Escherichia coli	-1.14E-03
Thermococcus barophilus	-5.59E-03
Desulfotalea psychrophila	-3.75E-04
Vibrio vulnificus	-2.42E-02
Streptococcus infantis	-1.67E-02
Veillonella atypica	1.76E-03
Burkholderia ambifaria	-2.81E-02
Bacillus anthracis	-2.79E-02
Alicycliphilus denitrificans	-2.79E-02
Thermococcus kodakaraensis	-8.40E-03
Lactobacillus johnsonii	-5.04E-03
Bacteroides pectinophilus	9.47E-04
Pyrococcus furiosus	-3.47E-03
Rhodobacter sphaeroides	6.04E-04
Pyrobaculum calidifontis	-2.79E-02
Clostridium asparagiforme	-1.13E-02
Collinsella intestinalis	-2.99E-03
Bacteroides uniformis	3.88E-04
Peptoniphilus lacrimalis	-6.40E-03
Collinsella stercoris	-5.93E-03
Syntrophomonas wolfei	3.40E-03
Actinomyces coleocanis	-6.25E-03
Coprococcus comes	-4.41E-03
Clostridium hylemonae	-6.41E-03
Mycoplasma gallisepticum	2.12E-02
