# Supplementary material for: Small molecule modulation of microbiota: a systems pharmacology perspective
Source: BMC Bioinformatics. 2022 Sep 29;23(Suppl 3):403. doi: 10.1186/s12859-022-04941-2 (PMC9523894; doi:10.1186/s12859-022-04941-2)
Supplement: Supplementary file 5 — Additional file 5. Table S4. Drug screen results using Drugbank database. [file 12859_2022_4941_MOESM5_ESM.csv]

DrugBank ID	Name	CAS Number	Drug Groups	InChIKey	InChI	SMILES	Formula	KEGG Compound ID	KEGG Drug ID	PubChem Compound ID	PubChem Substance ID	ChEBI ID	ChEMBL ID	HET ID	ChemSpider ID	BindingDB ID
DB01821	L-N(Omega)-Nitroarginine-2,4-L-Diaminobutyric Amide		experimental	KUZKVXUOMSVPOA-BQBZGAKWSA-N	InChI=1S/C10H22N8O4/c11-4-3-7(8(13)19)16-9(20)6(12)2-1-5-15-10(14)17-18(21)22/h6-7H,1-5,11-12H2,(H2,13,19)(H,16,20)(H3,14,15,17)/t6-,7-/m0/s1	[H][C@](N)(CCCNC(=N)NN(=O)=O)C(O)=N[C@@]([H])(CCN)C(O)=N	C10H22N8O4			656910	46509184		CHEMBL44833	DP1	571159	22030
DB02077	L-N(omega)-Nitroarginine-(4R)-Amino-L-Proline Amide		experimental	IUFRDGFKAVLPFZ-CSMHCCOUSA-N	InChI=1S/C11H22N8O4/c12-7(2-1-3-15-11(14)18-19(22)23)10(21)17-6-4-8(9(13)20)16-5-6/h6-8,16H,1-5,12H2,(H2,13,20)(H,17,21)(H3,14,15,18)/t6-,7+,8+/m1/s1	N[C@@H](CCCNC(=N)N[N+]([O-])=O)C(=O)N[C@H]1CN[C@@H](C1)C(N)=O	C11H22N8O4			656912	46507698		CHEMBL228077	DP9	571161	50138976
DB04170	4-bromo-3-hydroxy-3-methyl butyl diphosphate		experimental	YKAYCWPQDPILSA-RXMQYKEDSA-N	InChI=1S/C5H13BrO8P2/c1-5(7,4-6)2-3-13-16(11,12)14-15(8,9)10/h7H,2-4H2,1H3,(H,11,12)(H2,8,9,10)/t5-/m1/s1	C[C@](O)(CBr)CCO[P@](O)(=O)OP(O)(O)=O	C5H13BrO8P2			448012	46505765		CHEMBL361403	BHI	394947
DB04173	Fructose		approved; experimental	RFSUNEUAIZKAJO-AZGQCCRYSA-N	InChI=1S/C6H12O6/c7-1-3-4(9)5(10)6(11,2-8)12-3/h3-5,7-11H,1-2H2/t3-,4-,5+,6-/m0/s1	OC[C@@H]1O[C@@](O)(CO)[C@H](O)[C@H]1O	C6H12O6			439553	46504785	43703		LFR
DB01799	4-Hydroxy-3-Methyl Butyl Diphosphate		experimental	URURINNTPGGDIV-YFKPBYRVSA-N	InChI=1S/C5H14O8P2/c1-5(4-6)2-3-12-15(10,11)13-14(7,8)9/h5-6H,2-4H2,1H3,(H,10,11)(H2,7,8,9)/t5-/m0/s1	C[C@H](CO)CCO[P@](O)(=O)OP(O)(O)=O	C5H14O8P2			5288154	46508731			EIP	4450378
DB03688	3-Hydroxy-Propanoic Acid		experimental	ALRHLSYJTWAHJZ-UHFFFAOYSA-N	InChI=1S/C3H6O3/c4-2-1-3(5)6/h4H,1-2H2,(H,5,6)	OCCC(O)=O	C3H6O3	C01013		68152	46508403	33404	CHEMBL1205969	3OH
DB02178	Phenylacetaldehyde	122-78-1	experimental	DTUQWGWMVIHBKE-UHFFFAOYSA-N	InChI=1S/C8H8O/c9-7-6-8-4-2-1-3-5-8/h1-5,7H,6H2	O=CCC1=CC=CC=C1	C8H8O	C00601		998	46505999	16424	CHEMBL1233464	HY1	13876539
DB03170	Dephospho Coenzyme A		experimental	KDTSHFARGAKYJN-IBOSZNHHSA-N	InChI=1S/C21H35N7O13P2S/c1-21(2,16(32)19(33)24-4-3-12(29)23-5-6-44)8-39-43(36,37)41-42(34,35)38-7-11-14(30)15(31)20(40-11)28-10-27-13-17(22)25-9-26-18(13)28/h9-11,14-16,20,30-32,44H,3-8H2,1-2H3,(H,23,29)(H,24,33)(H,34,35)(H,36,37)(H2,22,25,26)/t11-,14-,15-,16+,20-/m1/s1	CC(C)(COP(O)(=O)OP(O)(=O)OC[C@H]1O[C@H]([C@H](O)[C@@H]1O)N1C=NC2=C1N=CN=C2N)[C@@H](O)C(=O)NCCC(=O)NCCS	C21H35N7O13P2S	C00882		444485	46504599	15468		COD	392407
DB02175	Malonic acid	141-82-2	experimental	OFOBLEOULBTSOW-UHFFFAOYSA-N	InChI=1S/C3H4O4/c4-2(5)1-3(6)7/h1H2,(H,4,5)(H,6,7)	OC(=O)CC(O)=O	C3H4O4	C04025		867	46504875	30794	CHEMBL7942	MLA	844	14673
DB02172	2,5-Dideoxy-2,5-Imino-D-Glucitol		experimental	PFYHYHZGDNWFIF-BXKVDMCESA-N	InChI=1S/C6H13NO4/c8-1-3-5(10)6(11)4(2-9)7-3/h3-11H,1-2H2/t3-,4-,5-,6-/m0/s1	OC[C@@H]1N[C@@H](CO)[C@H](O)[C@H]1O	C6H13NO4			11073745	46507754		CHEMBL405957	DIG	9248894	50375510
DB01252	Mitiglinide	145375-43-5	investigational	WPGGHFDDFPHPOB-BBWFWOEESA-N	InChI=1S/C19H25NO3/c21-18(20-12-15-8-4-5-9-16(15)13-20)11-17(19(22)23)10-14-6-2-1-3-7-14/h1-3,6-7,15-17H,4-5,8-13H2,(H,22,23)/t15-,16+,17-/m0/s1	[H][C@@](CC(=O)N1C[C@@]2([H])CCCC[C@@]2([H])C1)(CC1=CC=CC=C1)C(O)=O	C19H25NO3		D01854	121891	46506527	135349	CHEMBL471498		108739
DB01251	Gliquidone	33342-05-1	approved; investigational	LLJFMFZYVVLQKT-UHFFFAOYSA-N	InChI=1S/C27H33N3O6S/c1-27(2)23-14-11-20(36-3)17-22(23)24(31)30(25(27)32)16-15-18-9-12-21(13-10-18)37(34,35)29-26(33)28-19-7-5-4-6-8-19/h9-14,17,19H,4-8,15-16H2,1-3H3,(H2,28,29,33)	COC1=CC2=C(C=C1)C(C)(C)C(=O)N(CCC1=CC=C(C=C1)S(=O)(=O)NC(=O)NC1CCCCC1)C2=O	C27H33N3O6S		D02430	91610	46508425	93416	CHEMBL383634		82719
DB01702	2-(3,4-Dihydroxyphenyl)Acetic Acid	102-32-9	experimental	CFFZDZCDUFSOFZ-UHFFFAOYSA-N	InChI=1S/C8H8O4/c9-6-2-1-5(3-7(6)10)4-8(11)12/h1-3,9-10H,4H2,(H,11,12)	OC(=O)CC1=CC(O)=C(O)C=C1	C8H8O4	C01161		547	46507886	41941	CHEMBL1284	DHY	532	52946
DB02776	1-Hexadecanosulfonic Acid	15015-81-3	experimental	SSILHZFTFWOUJR-UHFFFAOYSA-N	InChI=1S/C16H34O3S/c1-2-3-4-5-6-7-8-9-10-11-12-13-14-15-16-20(17,18)19/h2-16H2,1H3,(H,17,18,19)	CCCCCCCCCCCCCCCCS(O)(=O)=O	C16H34O3S			14253	46504870	43043	CHEMBL1208309	HDS	13615
DB00071	Insulin Pork	12584-58-6	approved				C257H387N65O76S6				46508925
DB08168	7-AMINO-4-METHYL-CHROMEN-2-ONE		experimental	GLNDAGDHSLMOKX-UHFFFAOYSA-N	InChI=1S/C10H9NO2/c1-6-4-10(12)13-9-5-7(11)2-3-8(6)9/h2-5H,11H2,1H3	CC1=CC(=O)OC2=C1C=CC(N)=C2	C10H9NO2	C01386		92249	99444639	51771	CHEMBL270672	MCM	83285	71742
DB01896	M-Aminophenylboronic Acid		experimental	JMZFEHDNIAQMNB-UHFFFAOYSA-N	InChI=1S/C6H8BNO2/c8-6-3-1-2-5(4-6)7(9)10/h1-4,9-10H,8H2	NC1=CC=CC(=C1)B(O)O	C6H8BNO2			92269	46506000		CHEMBL20852	APB	83303	50067906
DB02816	7-(1-Methyl-1,2,3-Triazol-4-Yl)-6-Formyl-2,7-Dihydro-[1,4]Thiazepine-3-Carboxylic Acid, Brl42715, C6-(N1-Methyl-1,2,3-Triazolylmethylene)Penem		experimental	BCPHJDLBOJMWOD-VIFPVBQESA-N	InChI=1S/C10H10N4O3S/c1-14-3-7(12-13-14)9-6(4-15)2-11-8(5-18-9)10(16)17/h2-5,9,11H,1H3,(H,16,17)/t9-/m0/s1	[H][C@@]1(SC=C(NC=C1C=O)C(O)=O)C1=CN(C)N=N1	C10H10N4O3S			5288206	46504939			FDT	4450415
DB01955	1,4-Butanediol	110-63-4	experimental	WERYXYBDKMZEQL-UHFFFAOYSA-N	InChI=1S/C4H10O2/c5-3-1-2-4-6/h5-6H,1-4H2	OCCCCO	C4H10O2			8064	46506248	41189	CHEMBL171623	BU1	13835209
DB08160	(2S)-2-AMINO-4-(METHYLSULFANYL)-1-(1,3-THIAZOL-2-YL)BUTANE-1,1-DIOL		experimental	NPPGNJAWTLSRQG-LURJTMIESA-N	InChI=1S/C8H14N2O2S2/c1-13-4-2-6(9)8(11,12)7-10-3-5-14-7/h3,5-6,11-12H,2,4,9H2,1H3/t6-/m0/s1	[H][C@](N)(CCSC)C(O)(O)C1=NC=CS1	C8H14N2O2S2			5288721	99444631			M3C	4450821
DB03779	Glucosaminyl-(Alpha-6)-D-Myo-Inositol		experimental	HEPUIGACZYVUCD-YZRQSVRMSA-N	InChI=1S/C12H23NO10/c13-3-5(16)4(15)2(1-14)22-12(3)23-11-9(20)7(18)6(17)8(19)10(11)21/h2-12,14-21H,1,13H2/t2-,3-,4-,5-,6-,7-,8-,9+,10-,11-,12-/m1/s1	N[C@@H]1[C@@H](O)[C@H](O)[C@@H](CO)O[C@@H]1O[C@@H]1[C@@H](O)[C@H](O)[C@@H](O)[C@@H](O)[C@H]1O	C12H23NO10	C15658		445937	46508584	44230		MYG
DB01952	1,N6-Ethenoadenine	13875-63-3	experimental	OGVOXGPIHFKUGM-UHFFFAOYSA-N	InChI=1S/C7H5N5/c1-2-12-4-11-6-5(7(12)8-1)9-3-10-6/h1-4H,(H,9,10)	N1C=NC2=C1N=CN1C=CN=C21	C7H5N5			104994	46507510	29146		EA1	94742
DB08000	2-(CARBOXYMETHYL)-1-OXO-1,2-DIHYDRONAPHTHO[1,2-D]ISOTHIAZOLE-4-CARBOXYLIC ACID 3,3-DIOXIDE		experimental	ZTJGXDGAXGWOGR-UHFFFAOYSA-N	InChI=1S/C14H9NO7S/c16-10(17)6-15-13(18)11-8-4-2-1-3-7(8)5-9(14(19)20)12(11)23(15,21)22/h1-5H,6H2,(H,16,17)(H,19,20)	OC(=O)CN1C(=O)C2=C(C(=CC3=CC=CC=C23)C(O)=O)S1(=O)=O	C14H9NO7S			11660035	99444471			ITB	9834770	16240
DB03574	Ferricrocin-Iron		experimental	FNBCUYMSQPYITB-AFXYHRJJSA-N	InChI=1S/C28H44N9O13.Fe/c1-16(39)35(48)10-4-7-19-25(44)29-14-24(43)32-22(15-38)26(45)30-13-23(42)31-20(8-5-11-36(49)17(2)40)27(46)34-21(28(47)33-19)9-6-12-37(50)18(3)41;/h19-22,38H,4-15H2,1-3H3,(H,29,44)(H,30,45)(H,31,42)(H,32,43)(H,33,47)(H,34,46);/q-3;+3/t19-,20-,21-,22+;/m0./s1	[H][C@]1(CO)NC(=O)CNC(=O)[C@]2([H])CCCN3O[Fe-3]456(ON(CCC[C@]([H])(NC(=O)CNC1=O)C(=O)N[C@@]([H])(CCCN(O4)C(C)=[O+]5)C(=O)N2)C(C)=[O+]6)[O+]=C3C	C28H44FeN9O13			131704255	46506127			FCI
DB06864	2-(3-CARBOXYPROPIONYL)-6-HYDROXY-CYCLOHEXA-2,4-DIENE CARBOXYLIC ACID		experimental	QJYRAJSESKVEAE-PSASIEDQSA-N	InChI=1S/C11H12O6/c12-7(4-5-9(14)15)6-2-1-3-8(13)10(6)11(16)17/h1-3,8,10,13H,4-5H2,(H,14,15)(H,16,17)/t8-,10-/m1/s1	[H][C@@]1(O)C=CC=C(C(=O)CCC(O)=O)[C@@]1([H])C(O)=O	C11H12O6	C05817		5287432	99443335	39564		164
DB03576	N-Pyridoxyl-Threonine-5-Monophosphate		experimental	IZWQBQLGLAKRMN-UHFFFAOYSA-N	InChI=1S/C12H19N2O8P/c1-6-11(16)9(4-14-10(7(2)15)12(17)18)8(3-13-6)5-22-23(19,20)21/h3,7,10,14-16H,4-5H2,1-2H3,(H,17,18)(H2,19,20,21)	CC(O)C(NCC1=C(COP(O)(O)=O)C=NC(C)=C1O)C(O)=O	C12H19N2O8P			3378336	46507120			TLP	2623623
DB03571	3-(5-Amino-7-Hydroxy-[1,2,3]Triazolo[4,5-D]Pyrimidin-2-Yl)-N-(3,5-Dichlorobenzyl)-Benzamide		experimental	JMQTXEWNXSPEKX-UHFFFAOYSA-N	InChI=1S/C18H13Cl2N7O2/c19-11-4-9(5-12(20)7-11)8-22-16(28)10-2-1-3-13(6-10)27-25-14-15(26-27)23-18(21)24-17(14)29/h1-7H,8H2,(H,22,28)(H3,21,23,24,26,29)	NC1=NC2=NN(N=C2C(O)=N1)C1=CC(=CC=C1)C(=O)NCC1=CC(Cl)=CC(Cl)=C1	C18H13Cl2N7O2			448407	46505855		CHEMBL44803	45P	395215	50143043
DB02083	N,N-dimethylglycine	1118-68-9	experimental	FFDGPVCHZBVARC-UHFFFAOYSA-N	InChI=1S/C4H9NO2/c1-5(2)3-4(6)7/h3H2,1-2H3,(H,6,7)	CN(C)CC(O)=O	C4H9NO2	C01026		673	46507083	58251		DMG	653
DB11672	Curcumin	458-37-7	approved; experimental; investigational	VFLDPWHFBUODDF-FCXRPNKRSA-N	InChI=1S/C21H20O6/c1-26-20-11-14(5-9-18(20)24)3-7-16(22)13-17(23)8-4-15-6-10-19(25)21(12-15)27-2/h3-12,24-25H,13H2,1-2H3/b7-3+,8-4+	COC1=CC(\C=C\C(=O)CC(=O)\C=C\C2=CC(OC)=C(O)C=C2)=CC=C1O	C21H20O6			969516	347828040	3962	CHEMBL140		839564	50140172
DB08767	2-(4-METHOXYPHENYL)ACETAMIDE		experimental	OLKQIWCQICCYQS-UHFFFAOYSA-N	InChI=1S/C9H11NO2/c1-12-8-4-2-7(3-5-8)6-9(10)11/h2-5H,6H2,1H3,(H2,10,11)	COC1=CC=C(CC(N)=O)C=C1	C9H11NO2			241868	99445238		CHEMBL157604	ZHZ	211415
DB03677	N-Cyclohexyl-N'-Decylurea		experimental	LPXYBLIRYGCMPQ-UHFFFAOYSA-N	InChI=1S/C17H34N2O/c1-2-3-4-5-6-7-8-12-15-18-17(20)19-16-13-10-9-11-14-16/h16H,2-15H2,1H3,(H2,18,19,20)	CCCCCCCCCCNC(=O)NC1CCCCC1	C17H34N2O			4359	46505021		CHEMBL67158	CDU	4206	50143925
DB02085	1-Aminocyclopropanecarboxylic Acid	22059-21-8	experimental	PAJPWUMXBYXFCZ-UHFFFAOYSA-N	InChI=1S/C4H7NO2/c5-4(1-2-4)3(6)7/h1-2,5H2,(H,6,7)	NC1(CC1)C(O)=O	C4H7NO2	C01234		535	46505058	18053	CHEMBL265325	1AC	520
DB06906	2-AMINO-4-HYDROXYPYRIMIDINE-5-CARBOXYLIC ACID ETHYL ESTER		experimental	HRRHGLKNOJHIGY-UHFFFAOYSA-N	InChI=1S/C7H9N3O3/c1-2-13-6(12)4-3-9-7(8)10-5(4)11/h3H,2H2,1H3,(H3,8,9,10,11)	CCOC(=O)C1=C(O)N=C(N)N=C1	C7H9N3O3			84894	99443377	39721		204	76584	50143060
DB04079	Heptane-1,2,3-Triol		experimental	HXYCHJFUBNTKQR-RNFRBKRXSA-N	InChI=1S/C7H16O3/c1-2-3-4-6(9)7(10)5-8/h6-10H,2-5H2,1H3/t6-,7-/m1/s1	[H][C@@](O)(CO)[C@]([H])(O)CCCC	C7H16O3			444397	46506422	43208		HTO	392340
DB07153	6-methyl-5-[3-methyl-3-(3,4,5-trimethoxyphenyl)but-1-yn-1-yl]pyrimidine-2,4-diamine		experimental	FJNFXXGWYVMQNA-UHFFFAOYSA-N	InChI=1S/C19H24N4O3/c1-11-13(17(20)23-18(21)22-11)7-8-19(2,3)12-9-14(24-4)16(26-6)15(10-12)25-5/h9-10H,1-6H3,(H4,20,21,22,23)	COC1=CC(=CC(OC)=C1OC)C(C)(C)C#CC1=C(C)N=C(N)N=C1N	C19H24N4O3			25187896	99443624		CHEMBL1230365	55V	25056715	50329608
DB04598	2-AMINO-4-CHLORO-3-HYDROXYBENZOIC ACID		experimental	VWEPFJPQZFIOAU-UHFFFAOYSA-N	InChI=1S/C7H6ClNO3/c8-4-2-1-3(7(11)12)5(9)6(4)10/h1-2,10H,9H2,(H,11,12)	NC1=C(C=CC(Cl)=C1O)C(O)=O	C7H6ClNO3			114947	46506832		CHEMBL1230244	4AA	102886
DB02499	Dinor-N(Omega)-Hydroxy-L-Arginine		experimental	RPHCSGPGZUWMRV-REOHCLBHSA-N	InChI=1S/C4H10N4O3/c5-2(3(9)10)1-7-4(6)8-11/h2,11H,1,5H2,(H,9,10)(H3,6,7,8)/t2-/m0/s1	N[C@@H](C\N=C(/N)NO)C(O)=O	C4H10N4O3			657087	46506971			DIR	571292
DB02553	Glutathionylspermidine Disulfide		experimental	HCMZDPYSWPSKSP-XPGKHFPBSA-N	InChI=1S/C34H66N12O10S2/c35-11-1-3-13-39-15-5-17-41-29(49)19-43-31(51)25(45-27(47)9-7-23(37)33(53)54)21-57-58-22-26(46-28(48)10-8-24(38)34(55)56)32(52)44-20-30(50)42-18-6-16-40-14-4-2-12-36/h23-26,39-40H,1-22,35-38H2,(H,41,49)(H,42,50)(H,43,51)(H,44,52)(H,45,47)(H,46,48)(H,53,54)(H,55,56)/t23-,24-,25+,26+/m1/s1	[H][C@@](N)(CCC(O)=N[C@@]([H])(CSSC[C@]([H])(N=C(O)CC[C@@]([H])(N)C(O)=O)C(O)=NCC(O)=NCCCNCCCCN)C(O)=NCC(O)=NCCCNCCCCN)C(O)=O	C34H66N12O10S2			449555	46505065			TS4	396047
DB02494	Alpha-Hydroxy-Beta-Phenyl-Propionic Acid		experimental	VOXXWSYKYCBWHO-QMMMGPOBSA-N	InChI=1S/C9H10O3/c10-8(9(11)12)6-7-4-2-1-3-5-7/h1-5,8,10H,6H2,(H,11,12)/t8-/m0/s1	[H][C@](O)(CC1=CC=CC=C1)C(O)=O	C9H10O3			444718	46509007	43065		HFA	392566
DB04212	2-Iminiopropanoate		experimental	DUAWRLXHCUAWMK-UHFFFAOYSA-N	InChI=1S/C3H5NO2/c1-2(4)3(5)6/h4H,1H3,(H,5,6)	CC(=[NH2+])C([O-])=O	C3H5NO2			5288980	46508389	44400		NAK	13223106
DB04213	N-Cyclohexyl-N'-(Propyl)Phenyl Urea		experimental	HBTZVNKXMFGOOJ-UHFFFAOYSA-N	InChI=1S/C16H24N2O/c19-16(18-15-11-5-2-6-12-15)17-13-7-10-14-8-3-1-4-9-14/h1,3-4,8-9,15H,2,5-7,10-13H2,(H2,17,18,19)	O=C(NCCCC1=CC=CC=C1)NC1CCCCC1	C16H24N2O			4358	46506245		CHEMBL1231909	CPU	4205	129287
DB03707	S-Ethyl-N-Phenyl-Isothiourea		experimental	LAXNJIWNBHHMDO-UHFFFAOYSA-N	InChI=1S/C9H12N2S/c1-2-12-9(10)11-8-6-4-3-5-7-8/h3-7H,2H2,1H3,(H2,10,11)	CCS\C(N)=N\C1=CC=CC=C1	C9H12N2S			347590	46506739		CHEMBL451666	PTU	308438	50058459
DB02793	Isochorismic Acid	22642-82-6	experimental	NTGWPRCCOQCMGE-YUMQZZPRSA-L	InChI=1S/C10H10O6/c1-5(9(12)13)16-7-4-2-3-6(8(7)11)10(14)15/h2-4,7-8,11H,1H2,(H,12,13)(H,14,15)/p-2/t7-,8-/m0/s1	[H][C@]1(O)C(=CC=C[C@]1([H])OC(=C)C([O-])=O)C([O-])=O	C10H8O6	C00885		5460580	46508723	29780		ISC	4574080
DB03953	L-Thiocitrulline		experimental	BKGWACHYAMTLAF-BYPYZUCNSA-N	InChI=1S/C6H13N3O2S/c7-4(5(10)11)2-1-3-9-6(8)12/h4H,1-3,7H2,(H,10,11)(H3,8,9,12)/t4-/m0/s1	N[C@@H](CCC\N=C(/N)S)C(O)=O	C6H13N3O2S			2733514	46505566		CHEMBL93247	SCI	2015302	50095201
DB08110	(1R,4S,7AS)-1-(1-FORMYLPROP-1-EN-1-YL)-4-METHOXY-2,4,5,6,7,7A-HEXAHYDRO-1H-ISOINDOLE-3-CARBOXYLIC ACID		experimental	ZYKSDPVHVMSKIL-IIHMJNQGSA-N	InChI=1S/C14H19NO4/c1-3-8(7-16)12-9-5-4-6-10(19-2)11(9)13(15-12)14(17)18/h3,7,9-10,12,15H,4-6H2,1-2H3,(H,17,18)/b8-3-/t9-,10-,12-/m0/s1	[H][C@]1(NC(C(O)=O)=C2[C@]1([H])CCC[C@]2([H])OC)C(=C/C)\C=O	C14H19NO4			46937125	99444581			LK7	26325636
DB08698	1-[(3S)-5-PHENYL-3-THIOPHEN-2-YL-3H-1,4-BENZODIAZEPIN-2-YL]AZETIDIN-3-OL		experimental	BKSGACYTXOQQNI-OAQYLSRUSA-N	InChI=1S/C22H19N3OS/c26-16-13-25(14-16)22-21(19-11-6-12-27-19)24-20(15-7-2-1-3-8-15)17-9-4-5-10-18(17)23-22/h1-12,16,21,26H,13-14H2/t21-/m1/s1	[H][C@@]1(N=C(C2=CC=CC=C2)C2=CC=CC=C2N=C1N1CC(O)C1)C1=CC=CS1	C22H19N3OS			25113120	99445169			VGA	25058572
DB01670	Propyl acetate	109-60-4	experimental	YKYONYBAUNKHLG-UHFFFAOYSA-N	InChI=1S/C5H10O2/c1-3-4-7-5(2)6/h3-4H2,1-2H3	CCCOC(C)=O	C5H10O2	C14928		7997	46508631	40116	CHEMBL44857	4PA	7706
DB04284	L-proline betaine	471-87-4	experimental	CMUNUTVVOOHQPW-LURJTMIESA-N	InChI=1S/C7H13NO2/c1-8(2)5-3-4-6(8)7(9)10/h6H,3-5H2,1-2H3/t6-/m0/s1	C[N+]1(C)CCC[C@H]1C([O-])=O	C7H13NO2	C10172		115244	46504751	35280	CHEMBL1456892	PBE	103115
DB07553	9,9,9-TRIFLUORO-8-OXO-N-PHENYLNONANAMIDE		experimental	KRCXZGYVOZSCSF-UHFFFAOYSA-N	InChI=1S/C15H18F3NO2/c16-15(17,18)13(20)10-6-1-2-7-11-14(21)19-12-8-4-3-5-9-12/h3-5,8-9H,1-2,6-7,10-11H2,(H,19,21)	FC(F)(F)C(=O)CCCCCCC(=O)NC1=CC=CC=C1	C15H18F3NO2			9882812	99444024		CHEMBL113537	CF3		50121062
DB02027	N-{(4s)-4-Amino-5-[(2-Aminoethyl)Amino]Pentyl}-N'-Nitroguanidine		experimental	RMSWBHUVFNFNIZ-ZETCQYMHSA-N	InChI=1S/C8H21N7O2/c9-3-5-12-6-7(10)2-1-4-13-8(11)14-15(16)17/h7,12H,1-6,9-10H2,(H3,11,13,14)/t7-/m0/s1	NCCNC[C@@H](N)CCCNC(=N)N[N+]([O-])=O	C8H21N7O2			656911	46504827		CHEMBL227937	DP3	571160	21960
DB03310	Glutathione disulfide	27025-41-8	approved; experimental; investigational	YPZRWBKMTBYPTK-BJDJZHNGSA-N	InChI=1S/C20H32N6O12S2/c21-9(19(35)36)1-3-13(27)25-11(17(33)23-5-15(29)30)7-39-40-8-12(18(34)24-6-16(31)32)26-14(28)4-2-10(22)20(37)38/h9-12H,1-8,21-22H2,(H,23,33)(H,24,34)(H,25,27)(H,26,28)(H,29,30)(H,31,32)(H,35,36)(H,37,38)/t9-,10-,11-,12-/m0/s1	N[C@@H](CCC(=O)N[C@@H](CSSC[C@H](NC(=O)CC[C@H](N)C(O)=O)C(=O)NCC(O)=O)C(=O)NCC(O)=O)C(O)=O	C20H32N6O12S2	C00127	D00031	65359	46508372	17858	CHEMBL1372	GDS	58835	225231
DB01747	Coprogen	31418-71-0	experimental	FQIVLXIUJLOKPL-DWZMLRRXSA-N	InChI=1S/C35H53N6O13.Fe/c1-23(11-17-42)20-30(45)39(51)14-5-8-27-33(48)38-28(34(49)37-27)9-6-15-40(52)32(47)22-25(3)13-19-54-35(50)29(36-26(4)44)10-7-16-41(53)31(46)21-24(2)12-18-43;/h20-22,27-29,42-43H,5-19H2,1-4H3,(H,36,44)(H,37,49)(H,38,48);/q-3;+3/b23-20+,24-21+,25-22+;/t27-,28-,29-;/m0./s1	[Fe+3].[H]\C(=C(\C)CCO)C(=O)N([O-])CCC[C@]([H])(N=C(C)O)C(=O)OCC\C(C)=C(/[H])C(=O)N([O-])CCC[C@]1([H])N=C(O)[C@]([H])(CCCN([O-])C(=O)C(\[H])=C(/C)CCO)N=C1O	C35H53FeN6O13			76957149	46506975	83101		CPO	32698678
DB04509	N-Methylnaloxonium		experimental	PCSQOABIHJXZMR-YNUHATHGSA-O	InChI=1S/C20H23NO4/c1-3-9-21(2)10-8-19-16-12-4-5-13(22)17(16)25-18(19)14(23)6-7-20(19,24)15(21)11-12/h3-5,15,18,24H,1,6-11H2,2H3/p+1/t15-,18+,19+,20-,21-/m1/s1	C[N@@+]1(CC=C)CC[C@]23[C@H]4OC5=C(O)C=CC(C[C@@H]1[C@]2(O)CCC4=O)=C35	C20H24NO4			6323452	46508658			NLX	4883425
DB07445	N'-[(1E)-(3,5-DIBROMO-2,4-DIHYDROXYPHENYL)METHYLENE]NICOTINOHYDRAZIDE		experimental	PYVJEAZDEZTGIS-UBKPWBPPSA-N	InChI=1S/C13H9Br2N3O3/c14-9-4-8(11(19)10(15)12(9)20)6-17-18-13(21)7-2-1-3-16-5-7/h1-6,19-20H,(H,18,21)/b17-6+	OC1=C(Br)C=C(\C=N\NC(=O)C2=CN=CC=C2)C(O)=C1Br	C13H9Br2N3O3			6248837	99443916		CHEMBL514988	BDE	17724463	31917
DB08348	N~2~,N~2~-DIMETHYL-N~1~-(6-OXO-5,6-DIHYDROPHENANTHRIDIN-2-YL)GLYCINAMIDE		experimental	UYJZZVDLGDDTCL-UHFFFAOYSA-N	InChI=1S/C17H17N3O2/c1-20(2)10-16(21)18-11-7-8-15-14(9-11)12-5-3-4-6-13(12)17(22)19-15/h3-9H,10H2,1-2H3,(H,18,21)(H,19,22)	CN(C)CC(=O)NC1=CC2=C(NC(=O)C3=CC=CC=C23)C=C1	C17H17N3O2			4858	99444819		CHEMBL372303	P34	4692	27497
DB04698	N-(1,4-DIHYDRO-5H-TETRAZOL-5-YLIDENE)-9-OXO-9H-XANTHENE-2-SULFONAMIDE		experimental	HJWYZPGYPZNDTN-UHFFFAOYSA-N	InChI=1S/C14H9N5O4S/c20-13-9-3-1-2-4-11(9)23-12-6-5-8(7-10(12)13)24(21,22)17-14-15-18-19-16-14/h1-7H,(H2,15,16,17,18,19)	O=C1C2=CC=CC=C2OC2=C1C=C(C=C2)S(=O)(=O)N=C1NN=NN1	C14H9N5O4S			6102777	46508103		CHEMBL202311	GAJ	4810282	50182477
DB03929	D-Serine	312-84-5	approved; experimental	MTCFGRXMJLQNBG-UWTATZPHSA-N	InChI=1S/C3H7NO3/c4-2(1-5)3(6)7/h2,5H,1,4H2,(H,6,7)/t2-/m1/s1	N[C@H](CO)C(O)=O	C3H7NO3	C00740		71077	46508200	16523	CHEMBL285123	DSN	64231	23167
DB00198	Oseltamivir	196618-13-0	approved	VSZGPKBBMSAYNT-RRFJBIMHSA-N	InChI=1S/C16H28N2O4/c1-5-12(6-2)22-14-9-11(16(20)21-7-3)8-13(17)15(14)18-10(4)19/h9,12-15H,5-8,17H2,1-4H3,(H,18,19)/t13-,14+,15+/m0/s1	CCOC(=O)C1=C[C@@H](OC(CC)CC)[C@H](NC(C)=O)[C@@H](N)C1	C16H28N2O4	C08092	D00900	65028	46507602	7798	CHEMBL1229		58540	5025
DB00197	Troglitazone	97322-87-7	investigational; withdrawn	GXPHKUHSUJUWKP-UHFFFAOYSA-N	InChI=1S/C24H27NO5S/c1-13-14(2)21-18(15(3)20(13)26)9-10-24(4,30-21)12-29-17-7-5-16(6-8-17)11-19-22(27)25-23(28)31-19/h5-8,19,26H,9-12H2,1-4H3,(H,25,27,28)	CC1=C(C)C2=C(CCC(C)(COC3=CC=C(CC4SC(=O)NC4=O)C=C3)O2)C(C)=C1O	C24H27NO5S		D00395	5591	46504655	9753	CHEMBL408		5389
DB02132	Zenarestat	112733-06-9	experimental	SXONDGSPUVNZLO-UHFFFAOYSA-N	InChI=1S/C17H11BrClFN2O4/c18-10-2-1-9(13(20)5-10)7-22-16(25)12-4-3-11(19)6-14(12)21(17(22)26)8-15(23)24/h1-6H,7-8H2,(H,23,24)	OC(=O)CN1C(=O)N(CC2=C(F)C=C(Br)C=C2)C(=O)C2=C1C=C(Cl)C=C2	C17H11BrClFN2O4			5724	46507491		CHEMBL10413	ZES	5522	16496
DB02130	Vanillic acid	121-34-6	experimental	WKOLLVMJNQIZCI-UHFFFAOYSA-M	InChI=1S/C8H8O4/c1-12-7-4-5(8(10)11)2-3-6(7)9/h2-4,9H,1H3,(H,10,11)/p-1	COC1=CC(=CC=C1O)C([O-])=O	C8H7O4	C06672		54675858	46509049	16632	CHEMBL120568	VNL	21708	50337364
DB02032	1-(3-Mercapto-2-Methyl-Propionyl)-Pyrrolidine-2-Carboxylic Acid		experimental	FAKRSMQSSFJEIM-BQBZGAKWSA-N	InChI=1S/C9H15NO3S/c1-6(5-14)8(11)10-4-2-3-7(10)9(12)13/h6-7,14H,2-5H2,1H3,(H,12,13)/t6-,7-/m0/s1	[H][C@](C)(CS)C(=O)N1CCC[C@@]1([H])C(O)=O	C9H15NO3S			688267	46505775		CHEMBL269634	MCO	599746	50140754
DB01686	N,N-dimethylarginine	30315-93-6	experimental	YDGMGEXADBMOMJ-LURJTMIESA-N	InChI=1S/C8H18N4O2/c1-12(2)8(10)11-5-3-4-6(9)7(13)14/h6H,3-5,9H2,1-2H3,(H2,10,11)(H,13,14)/t6-/m0/s1	N[C@@H](CCC\N=C(/N)N(C)C)C(O)=O	C8H18N4O2	C03626		123831	46508091	17929	CHEMBL457530	DA2	110375	92901
DB07028	(2-{[(4-BROMO-2-FLUOROBENZYL)AMINO]CARBONYL}-5-CHLOROPHENOXY)ACETIC ACID		experimental	ZLIGBZRXAQNUFO-UHFFFAOYSA-N	InChI=1S/C16H12BrClFNO4/c17-10-2-1-9(13(19)5-10)7-20-16(23)12-4-3-11(18)6-14(12)24-8-15(21)22/h1-6H,7-8H2,(H,20,23)(H,21,22)	OC(=O)COC1=CC(Cl)=CC=C1C(=O)NCC1=C(F)C=C(Br)C=C1	C16H12BrClFNO4			16058629	99443499			388	17218348	16238
DB07029	4-(1,3-BENZODIOXOL-5-YLOXY)-2-[4-(1H-IMIDAZOL-1-YL)PHENOXY]-6-METHYLPYRIMIDINE		experimental	QQBNDYARFVOEGW-UHFFFAOYSA-N	InChI=1S/C21H16N4O4/c1-14-10-20(28-17-6-7-18-19(11-17)27-13-26-18)24-21(23-14)29-16-4-2-15(3-5-16)25-9-8-22-12-25/h2-12H,13H2,1H3	CC1=NC(OC2=CC=C(C=C2)N2C=CN=C2)=NC(OC2=CC3=C(OCO3)C=C2)=C1	C21H16N4O4			10157080	99443500		CHEMBL390674	391	8332588	50207104
DB01975	AMPCPR		experimental	ZPZRETFSCSWNDT-DBXCYWGHSA-N	InChI=1S/C16H25N5O13P2/c17-13-8-14(19-3-18-13)21(4-20-8)15-11(24)9(22)6(33-15)1-31-35(27,28)5-36(29,30)32-2-7-10(23)12(25)16(26)34-7/h3-4,6-7,9-12,15-16,22-26H,1-2,5H2,(H,27,28)(H,29,30)(H2,17,18,19)/t6-,7-,9-,10-,11-,12-,15-,16+/m1/s1	[H][C@]1(O)O[C@]([H])(COP(O)(=O)CP(O)(=O)OC[C@@]2([H])O[C@@]([H])(N3C=NC4=C(N)N=CN=C34)[C@]([H])(O)[C@]2([H])O)[C@@]([H])(O)[C@@]1([H])O	C16H25N5O13P2			446724	46508105			ADV	394008
DB01211	Clarithromycin	81103-11-9	approved	AGOYDEPGAOXOCK-KCBOHYOISA-N	InChI=1S/C38H69NO13/c1-15-26-38(10,45)31(42)21(4)28(40)19(2)17-37(9,47-14)33(52-35-29(41)25(39(11)12)16-20(3)48-35)22(5)30(23(6)34(44)50-26)51-27-18-36(8,46-13)32(43)24(7)49-27/h19-27,29-33,35,41-43,45H,15-18H2,1-14H3/t19-,20-,21+,22+,23-,24+,25+,26-,27+,29-,30+,31-,32+,33-,35+,36-,37-,38-/m1/s1	[H][C@@]1(C[C@@](C)(OC)[C@@H](O)[C@H](C)O1)O[C@H]1[C@H](C)[C@@H](O[C@]2([H])O[C@H](C)C[C@@H]([C@H]2O)N(C)C)[C@@](C)(C[C@@H](C)C(=O)[C@H](C)[C@@H](O)[C@](C)(O)[C@@H](CC)OC(=O)[C@@H]1C)OC	C38H69NO13	C06912	D00276	84029	46506489	3732	CHEMBL1741	CTY	10342604	50404044
DB08337	2-Methyl-2-propanyl [(1S)-2-methyl-1-(1,3,4-oxadiazol-2-yl)propyl]carbamate		experimental	PARUDDGQWSBIIO-QMMMGPOBSA-N	InChI=1S/C11H19N3O3/c1-7(2)8(9-14-12-6-16-9)13-10(15)17-11(3,4)5/h6-8H,1-5H3,(H,13,15)/t8-/m0/s1	[H]N(C(=O)OC(C)(C)C)[C@@]([H])(C(C)C)C1=NN=CO1	C11H19N3O3			46937141	99444808			OX7	25058101
DB08336	2-Methyl-2-propanyl [(1R)-2-methyl-1-(1,3,4-oxadiazol-2-yl)propyl]carbamate		experimental	PARUDDGQWSBIIO-MRVPVSSYSA-N	InChI=1S/C11H19N3O3/c1-7(2)8(9-14-12-6-16-9)13-10(15)17-11(3,4)5/h6-8H,1-5H3,(H,13,15)/t8-/m1/s1	[H]N(C(=O)OC(C)(C)C)[C@]([H])(C(C)C)C1=NN=CO1	C11H19N3O3			46937140	99444807			OX6	25058100
DB08331	N-1H-imidazol-2-yl-N'-[4-(1H-imidazol-2-ylamino)phenyl]benzene-1,4-diamine		experimental	JHMXUERQMCJRHG-UHFFFAOYSA-N	InChI=1S/C18H17N7/c1-5-15(24-17-19-9-10-20-17)6-2-13(1)23-14-3-7-16(8-4-14)25-18-21-11-12-22-18/h1-12,23H,(H2,19,20,24)(H2,21,22,25)	N(C1=NC=CN1)C1=CC=C(NC2=CC=C(NC3=NC=CN3)C=C2)C=C1	C18H17N7			11370952	99444802		CHEMBL74371		9545869
DB08330	METHYL (2Z)-3-METHOXY-2-{2-[(E)-2-PHENYLVINYL]PHENYL}ACRYLATE		experimental	VEJCBCPEURAYAS-MEAXDALNSA-N	InChI=1S/C19H18O3/c1-21-14-18(19(20)22-2)17-11-7-6-10-16(17)13-12-15-8-4-3-5-9-15/h3-14H,1-2H3/b13-12+,18-14+	CO\C=C(\C(=O)OC)C1=C(\C=C\C2=CC=CC=C2)C=CC=C1	C19H18O3			5289085	99444801			OST	4451120
DB08234	5-[3-(2,5-dimethoxyphenyl)prop-1-yn-1-yl]-6-ethylpyrimidine-2,4-diamine		experimental	NNFDQABYXZBKRK-UHFFFAOYSA-N	InChI=1S/C17H20N4O2/c1-4-14-13(16(18)21-17(19)20-14)7-5-6-11-10-12(22-2)8-9-15(11)23-3/h8-10H,4,6H2,1-3H3,(H4,18,19,20,21)	CCC1=NC(N)=NC(N)=C1C#CCC1=CC(OC)=CC=C1OC	C17H20N4O2			25058133	99444705		CHEMBL485961	N22	24702741	26519
DB08231	Myristic acid	544-63-8	experimental	TUNFSRHWOTWDNC-UHFFFAOYSA-N	InChI=1S/C14H28O2/c1-2-3-4-5-6-7-8-9-10-11-12-13-14(15)16/h2-13H2,1H3,(H,15,16)	CCCCCCCCCCCCCC(O)=O	C14H28O2	C06424		11005	99444702	28875	CHEMBL111077	MYR	10539	50147581
DB04430	3-(4-Phenylamino-Phenylamino)-2-(1h-Tetrazol-5-Yl)-Acrylonitrile		experimental	FLPLCJJGNZGOAW-QXMHVHEDSA-N	InChI=1S/C16H13N7/c17-10-12(16-20-22-23-21-16)11-18-13-6-8-15(9-7-13)19-14-4-2-1-3-5-14/h1-9,11,18-19H,(H,20,21,22,23)/b12-11-	N#C\C(=C\NC1=CC=C(NC2=CC=CC=C2)C=C1)C1=NNN=N1	C16H13N7			5288260	46506902			FTA	4450460
DB02727	N-Butyl-N'-Hydroxyguanidine		experimental	ULDDTFAPYWLDGF-UHFFFAOYSA-N	InChI=1S/C5H13N3O/c1-2-3-4-7-5(6)8-9/h9H,2-4H2,1H3,(H3,6,7,8)	CCCCNC(=N)NO	C5H13N3O			447030	46505170		CHEMBL308745	BHH	394240
DB01912	2,2':6',2''-Terpyridine Platinum(Ii)		experimental	XTQMQLRZXBEQCS-UHFFFAOYSA-M	InChI=1S/C15H11N3.ClH.Pt/c1-3-10-16-12(6-1)14-8-5-9-15(18-14)13-7-2-4-11-17-13;;/h1-11H;1H;/q;;+2/p-1	[Cl-].[Pt++].C1=CC=C(N=C1)C1=CC=CC(=N1)C1=CC=CC=N1	C15H11ClN3Pt			124734	46507377			TPT	111059
DB02689	S-{2-[Amino(Dihydroxy)-Lambda~4~-Sulfanyl]Ethyl}-D-Cysteine		experimental	ZRCBQBJBRHIRRG-BYPYZUCNSA-N	InChI=1S/C5H12N2O4S2/c6-4(5(8)9)3-12-1-2-13(7,10)11/h4H,1-3,6H2,(H,8,9)(H2,7,10,11)/t4-/m0/s1	[H][C@](N)(CSCCS(N)(=O)=O)C(O)=O	C5H12N2O4S2			448254	46507249			SDC	395112
DB02867	D-Mannose 1-Phosphate		experimental	HXXFSFRBOHSIMQ-QTVWNMPRSA-N	InChI=1S/C6H13O9P/c7-1-2-3(8)4(9)5(10)6(14-2)15-16(11,12)13/h2-10H,1H2,(H2,11,12,13)/t2-,3-,4+,5+,6?/m1/s1	OC[C@H]1OC(OP(O)(O)=O)[C@@H](O)[C@@H](O)[C@@H]1O	C6H13O9P	C00636		644175	46508602	35374		M1P	559210
DB01917	Putrescine	110-60-1	experimental	KIDHWZJUCRJVML-UHFFFAOYSA-N	InChI=1S/C4H12N2/c5-3-1-2-4-6/h1-6H2	NCCCCN	C4H12N2	C02896		1045	46506728	17148	CHEMBL46257	PUT	13837702	50009385
DB01918	[Methyltelluro]Acetate		experimental	OKJWQADPGUWQAJ-UHFFFAOYSA-M	InChI=1S/C3H6O2Te/c1-6-2-3(4)5/h2H2,1H3,(H,4,5)/p-1	C[Te]CC([O-])=O	C3H5O2Te			1954	46507489			MTD	1878
DB02681	2,8-bis[oxido(oxo)vanadio]-1,1,1,3,5,5,7,7,9,9,9-undecaoxopentavanadoxane-2,8-diium		experimental	ONZDNYIINYVFKD-UHFFFAOYSA-N	InChI=1S/19O.7V/q;;;;;;;;;;;;;;;2*-1;2*+1;;;;;;;	[O-][V](=O)[O+]([V](=O)O[V](=O)(=O)O[V](=O)(=O)[O+]([V]([O-])=O)[V](=O)(=O)=O)[V](=O)(=O)=O	O19V7				46508307			V7O	58829636
DB02680	Dinitrophenylene		experimental	WDCYWAQPCXBPJA-UHFFFAOYSA-N	InChI=1S/C6H4N2O4/c9-7(10)5-2-1-3-6(4-5)8(11)12/h1-4H	[O-][N+](=O)C1=CC(=CC=C1)[N+]([O-])=O	C6H4N2O4			7452	46507875	51397	CHEMBL114070	NIN	7172
DB01859	4-Diphosphocytidyl-2-C-Methyl-D-Erythritol 2-Phosphate		experimental	HTJXTKBIUVFUAR-XHIBXCGHSA-N	InChI=1S/C14H26N3O17P3/c1-14(6-18,33-35(23,24)25)8(19)5-31-37(28,29)34-36(26,27)30-4-7-10(20)11(21)12(32-7)17-3-2-9(15)16-13(17)22/h2-3,7-8,10-12,18-21H,4-6H2,1H3,(H,26,27)(H,28,29)(H2,15,16,22)(H2,23,24,25)/t7-,8-,10-,11-,12-,14+/m1/s1	[H][C@@](O)(COP(O)(=O)OP(O)(=O)OC[C@@]1([H])O[C@@]([H])(N2C=CC(=N)N=C2O)[C@]([H])(O)[C@]1([H])O)[C@](C)(CO)OP(O)(O)=O	C14H26N3O17P3	C11436		443200	46506614	16840	CHEMBL1236081	SUD	391472	31908
DB03100	6-Nitroindazole		experimental	ORZRMRUXSPNQQL-UHFFFAOYSA-N	InChI=1S/C7H5N3O2/c11-10(12)6-2-1-5-4-8-9-7(5)3-6/h1-4H,(H,8,9)	O=N(=O)C1=CC2=NNC=C2C=C1	C7H5N3O2			24239	46504479		CHEMBL54277	6NI	22661	50284964
DB03107	Beta-Alanine	107-95-9	experimental	UCMIRNVEIXFBKS-UHFFFAOYSA-N	InChI=1S/C3H7NO2/c4-2-1-3(5)6/h1-2,4H2,(H,5,6)	NCCC(O)=O	C3H7NO2	C00099		239	46507739	57966	CHEMBL297569	BAL	234	50000102
DB02048	1,2,4-Triazole-Carboxamidine		experimental	CDIOIIJXUJXYPB-UHFFFAOYSA-O	InChI=1S/C3H5N5/c4-3(5)8-2-6-1-7-8/h1-2H,(H3,4,5)/p+1	NC(=[NH2+])N1C=NC=N1	C3H6N5			3387240	46504690			TZC	2632200
DB03109	N-Acetyl-D-Allosamine		experimental	OVRNDRQMDRJTHS-UIAUGNHASA-N	InChI=1S/C8H15NO6/c1-3(11)9-5-7(13)6(12)4(2-10)15-8(5)14/h4-8,10,12-14H,2H2,1H3,(H,9,11)/t4-,5-,6-,7+,8-/m1/s1	[H][C@@]1(O)O[C@]([H])(CO)[C@@]([H])(O)[C@@]([H])(O)[C@@]1([H])N=C(C)O	C8H15NO6			445246	46505390			NAA	392939
DB03108	4-phospho-D-erythronic acid		experimental	ZCZXOHUILRHRQJ-PWNYCUMCSA-N	InChI=1S/C4H9O8P/c5-2(3(6)4(7)8)1-12-13(9,10)11/h2-3,5-6H,1H2,(H,7,8)(H2,9,10,11)/t2-,3-/m1/s1	[H][C@@](O)(COP(O)(O)=O)[C@@]([H])(O)C(O)=O	C4H9O8P	C03393		449304	46506820	49003	CHEMBL1160945	DEZ	395873
DB02044	N-(3-(Aminomethyl)Benzyl)Acetamidine		experimental	RODUKNYOEVZQPR-UHFFFAOYSA-N	InChI=1S/C10H15N3/c1-8(12)13-7-10-4-2-3-9(5-10)6-11/h2-5H,6-7,11H2,1H3,(H2,12,13)	CC(=N)NCC1=CC=CC(CN)=C1	C10H15N3			1433	46507793	90721	CHEMBL107251	14W	1389	50065805
DB02042	2-(2-{2-[2-(2-Methoxy-Ethoxy)-Ethoxy]-Ethoxy}-Ethoxy)-Ethanol		experimental	SLNYBUIEAMRFSZ-UHFFFAOYSA-N	InChI=1S/C11H24O6/c1-13-4-5-15-8-9-17-11-10-16-7-6-14-3-2-12/h12H,2-11H2,1H3	COCCOCCOCCOCCOCCO	C11H24O6			90255	46507262		CHEMBL1229767	1PG	81480
DB06949	N'-[(1E)-(3,5-dibromo-2,4-dihydroxyphenyl)methylidene]naphthalene-2-carbohydrazide		experimental	LVLHTGJPIBVDTM-ZVBGSRNCSA-N	InChI=1S/C18H12Br2N2O3/c19-14-8-13(16(23)15(20)17(14)24)9-21-22-18(25)12-6-5-10-3-1-2-4-11(10)7-12/h1-9,23-24H,(H,22,25)/b21-9+	OC1=C(Br)C=C(\C=N\NC(=O)C2=CC=C3C=CC=CC3=C2)C(O)=C1Br	C18H12Br2N2O3			46937037	99443420		CHEMBL492513	2BC	24705308	31930
DB02911	2,4-Diamino-6-Phenyl-5,6,7,8,-Tetrahydropteridine		experimental	VEKRIXRQADJFAG-QMMMGPOBSA-N	InChI=1S/C12H14N6/c13-10-9-11(18-12(14)17-10)15-6-8(16-9)7-4-2-1-3-5-7/h1-5,8,16H,6H2,(H5,13,14,15,17,18)/t8-/m0/s1	[H][C@]1(CNC2=C(N1)C(N)=NC(N)=N2)C1=CC=CC=C1	C12H14N6			445109	46504888			AP6	392845
DB04138	2,4-Dinitro,5-[Bis(2-Bromoethyl)Amino]-N-(2',3'-Dioxopropyl)Benzamide		experimental	LECLJMCDJUEAKI-UHFFFAOYSA-N	InChI=1S/C14H14Br2N4O7/c15-1-3-18(4-2-16)12-5-10(14(23)17-7-9(22)8-21)11(19(24)25)6-13(12)20(26)27/h5-6,8H,1-4,7H2,(H,17,23)	OC(=NCC(=O)C=O)C1=CC(N(CCBr)CCBr)=C(C=C1N(=O)=O)N(=O)=O	C14H14Br2N4O7			5287756	46505867			BEL	4450059
DB01452	Diamorphine	561-27-3	approved; illicit; investigational	GVGLGOZIDCSQPN-PVHGPHFFSA-N	InChI=1S/C21H23NO5/c1-11(23)25-16-6-4-13-10-15-14-5-7-17(26-12(2)24)20-21(14,8-9-22(15)3)18(13)19(16)27-20/h4-7,14-15,17,20H,8-10H2,1-3H3/t14-,15+,17-,20-,21-/m0/s1	[H][C@@]12C=C[C@H](OC(C)=O)[C@@H]3OC4=C(OC(C)=O)C=CC5=C4[C@]13CCN(C)[C@@H]2C5	C21H23NO5	C06534	D07286	5462328	46506839	27808	CHEMBL459324		4575379
DB07118	Hymecromone	90-33-5	experimental; investigational	HSHNITRMYYLLCV-UHFFFAOYSA-N	InChI=1S/C10H8O3/c1-6-4-10(12)13-9-5-7(11)2-3-8(6)9/h2-5,11H,1H3	CC1=CC(=O)OC2=C1C=CC(O)=C2	C10H8O3	C03081		5280567	99443589	17224	CHEMBL12208	4MU	4444190	50022178
DB00328	Indometacin	53-86-1	approved; investigational	CGIGDMFJXJATDK-UHFFFAOYSA-N	InChI=1S/C19H16ClNO4/c1-11-15(10-18(22)23)16-9-14(25-2)7-8-17(16)21(11)19(24)12-3-5-13(20)6-4-12/h3-9H,10H2,1-2H3,(H,22,23)	COC1=CC2=C(C=C1)N(C(=O)C1=CC=C(Cl)C=C1)C(C)=C2CC(O)=O	C19H16ClNO4	C01926	D00141	3715	46508291	49662	CHEMBL6	IMN	3584	17638
DB04483	2-deoxy-2-fluoro-β-D-mannose	55449-80-4	experimental	ZCXUVYAZINUVJD-AIECOIEWSA-N	InChI=1S/C6H11FO5/c7-3-5(10)4(9)2(1-8)12-6(3)11/h2-6,8-11H,1H2/t2-,3+,4-,5-,6-/m1/s1	OC[C@H]1O[C@@H](O)[C@@H](F)[C@@H](O)[C@@H]1O	C6H11FO5			445913	46507903	49152	CHEMBL1234222	MAF	393404
DB01629	5-Fluorouridine	316-46-1	experimental	FHIDNBAQOFJWCA-UAKXSSHOSA-N	InChI=1S/C9H11FN2O6/c10-3-1-12(9(17)11-7(3)16)8-6(15)5(14)4(2-13)18-8/h1,4-6,8,13-15H,2H2,(H,11,16,17)/t4-,5-,6-,8-/m1/s1	OC[C@H]1O[C@H]([C@H](O)[C@@H]1O)N1C=C(F)C(=O)NC1=O	C9H11FN2O6	C16633		9427	46504520	40154	CHEMBL54918	5UD	9056	50132299
DB01627	Lincomycin	154-21-2	approved; vet_approved	OJMMVQQUTAEWLP-KIDUDLJLSA-N	InChI=1S/C18H34N2O6S/c1-5-6-10-7-11(20(3)8-10)17(25)19-12(9(2)21)16-14(23)13(22)15(24)18(26-16)27-4/h9-16,18,21-24H,5-8H2,1-4H3,(H,19,25)/t9-,10-,11+,12-,13+,14-,15-,16-,18-/m1/s1	[H][C@](C)(O)[C@@]([H])(N=C(O)[C@]1([H])C[C@@]([H])(CCC)CN1C)[C@@]1([H])O[C@]([H])(SC)[C@]([H])(O)[C@@]([H])(O)[C@@]1([H])O	C18H34N2O6S	C06812	D00223	3000540	46506668	6472	CHEMBL1447	3QB	2272112	50335522
DB04648	S-propylamine-L-cysteine		experimental	RYOVYWMBACBGOD-ZCFIWIBFSA-N	InChI=1S/C6H16N2OS/c7-2-1-3-10-5-6(8)4-9/h6,9H,1-5,7-8H2/t6-/m1/s1	NCCCSC[C@H](N)CO	C6H16N2OS			23644529	46508692			BPE	25056627
DB07114	4-[(METHYLSULFONYL)AMINO]BENZOIC ACID		experimental	SROHFTOYGFCJAF-UHFFFAOYSA-N	InChI=1S/C8H9NO4S/c1-14(12,13)9-7-4-2-6(3-5-7)8(10)11/h2-5,9H,1H3,(H,10,11)	CS(=O)(=O)NC1=CC=C(C=C1)C(O)=O	C8H9NO4S			250653	99443585		CHEMBL339996	4MB	219537	50324680
DB08098	{[5-(5-nitro-2-furyl)-1,3,4-oxadiazol-2-yl]thio}acetic acid		experimental	ITBNJCVIFHSKRL-UHFFFAOYSA-N	InChI=1S/C8H5N3O6S/c12-6(13)3-18-8-10-9-7(17-8)4-1-2-5(16-4)11(14)15/h1-2H,3H2,(H,12,13)	OC(=O)CSC1=NN=C(O1)C1=CC=C(O1)[N+]([O-])=O	C8H5N3O6S			2817424	99444569	43741		LIT	2095728	16235
DB02614	1(R)-1-Acetamido-2-(3-Carboxyphenyl)Ethyl Boronic Acid		experimental	OBZSRKUYUGJGIM-JTQLQIEISA-N	InChI=1S/C11H14BNO5/c1-7(14)13-10(12(17)18)6-8-3-2-4-9(5-8)11(15)16/h2-5,10,17-18H,6H2,1H3,(H,13,14)(H,15,16)/t10-/m0/s1	[H][C@@](CC1=CC=CC(=C1)C(O)=O)(NC(C)=O)B(O)O	C11H14BNO5			5287795	46505534			BJI	4450093
DB04095	9-Deazahypoxanthine		experimental	UWMXUDUWVFWJPX-UHFFFAOYSA-N	InChI=1S/C6H5N3O/c10-6-5-4(1-2-7-5)8-3-9-6/h1-3,7H,(H,8,9,10)	OC1=NC=NC2=C1NC=C2	C6H5N3O			446221	46505917		CHEMBL1230671	9HX	393636
DB02594	2'-Deoxycytidine	951-77-9	experimental; investigational	CKTSBUTUHBMZGZ-SHYZEUOFSA-N	InChI=1S/C9H13N3O4/c10-7-1-2-12(9(15)11-7)8-3-5(14)6(4-13)16-8/h1-2,5-6,8,13-14H,3-4H2,(H2,10,11,15)/t5-,6+,8+/m0/s1	NC1=NC(=O)N(C=C1)[C@H]1C[C@H](O)[C@@H](CO)O1	C9H13N3O4	C00881		13711	46508326	15698	CHEMBL66115	DCZ	13117	50367094
DB03624	7-(Carboxyamino)-8-Amino-Nonanoic Acid		experimental	OQNJZSIPDMTUAJ-JGVFFNPUSA-N	InChI=1S/C10H20N2O4/c1-7(11)8(12-10(15)16)5-3-2-4-6-9(13)14/h7-8,12H,2-6,11H2,1H3,(H,13,14)(H,15,16)/t7-,8+/m0/s1	C[C@H](N)[C@@H](CCCCCC(O)=O)NC(O)=O	C10H20N2O4			444640	46505130			DSD	392515
DB07044	3-bromo-N'-[(1E)-(3,5-dibromo-2,4-dihydroxyphenyl)methylidene]benzohydrazide		experimental	VOWXAXNVAGLOGM-NGYBGAFCSA-N	InChI=1S/C14H9Br3N2O3/c15-9-3-1-2-7(4-9)14(22)19-18-6-8-5-10(16)13(21)11(17)12(8)20/h1-6,20-21H,(H,19,22)/b18-6+	OC1=C(Br)C=C(\C=N\NC(=O)C2=CC=CC(Br)=C2)C(O)=C1Br	C14H9Br3N2O3			16478818	99443515		CHEMBL522157	3BE	21824400	31928
DB08652	2-(1H-INDOL-3-YL)ACETAMIDE		experimental	ZOAMBXDOGPRZLP-UHFFFAOYSA-N	InChI=1S/C10H10N2O/c11-10(13)5-7-6-12-9-4-2-1-3-8(7)9/h1-4,6,12H,5H2,(H2,11,13)	NC(=O)CC1=CNC2=CC=CC=C12	C10H10N2O	C02693		397	99445123	16031		TSR	386
DB08653	2-(1H-INDOL-3-YL)ETHANAMINE		experimental	APJYDQYYACXCRM-UHFFFAOYSA-N	InChI=1S/C10H12N2/c11-6-5-8-7-12-10-4-2-1-3-9(8)10/h1-4,7,12H,5-6,11H2	NCCC1=CNC2=CC=CC=C12	C10H12N2	C00398		1150	99445124	16765	CHEMBL6640	TSS	1118	50024210
DB00030	Insulin Human	11061-68-0	approved; investigational				C257H383N65O77S6	C00723	D03230		46506231	5931
DB00839	Tolazamide	1156-19-0	approved; investigational	OUDSBRTVNLOZBN-UHFFFAOYSA-N	InChI=1S/C14H21N3O3S/c1-12-6-8-13(9-7-12)21(19,20)16-14(18)15-17-10-4-2-3-5-11-17/h6-9H,2-5,10-11H2,1H3,(H2,15,16,18)	CC1=CC=C(C=C1)S(=O)(=O)NC(=O)NN1CCCCCC1	C14H21N3O3S		D00379	5503	46505642	9613	CHEMBL817		5302
DB00140	Riboflavin	83-88-5	approved; investigational; nutraceutical; vet_approved	AUNGANRZJHBGPY-SCRDCRAPSA-N	InChI=1S/C17H20N4O6/c1-7-3-9-10(4-8(7)2)21(5-11(23)14(25)12(24)6-22)15-13(18-9)16(26)20-17(27)19-15/h3-4,11-12,14,22-25H,5-6H2,1-2H3,(H,20,26,27)/t11-,12+,14-/m0/s1	CC1=C(C)C=C2N(C[C@H](O)[C@H](O)[C@H](O)CO)C3=NC(=O)NC(=O)C3=NC2=C1	C17H20N4O6	C00255	D00050	493570	46507342	17015	CHEMBL1534	RBF	431981	50362895
DB00143	Glutathione	70-18-8	approved; investigational; nutraceutical	RWSXRVCMGQZWBV-WDSKDSINSA-N	InChI=1S/C10H17N3O6S/c11-5(10(18)19)1-2-7(14)13-6(4-20)9(17)12-3-8(15)16/h5-6,20H,1-4,11H2,(H,12,17)(H,13,14)(H,15,16)(H,18,19)/t5-,6-/m0/s1	N[C@@H](CCC(=O)N[C@@H](CS)C(=O)NCC(O)=O)C(O)=O	C10H17N3O6S	C02471	D00014	124886	46504598	16856	CHEMBL1543	GSH	111188	50422268
DB03212	4-Deoxyglucarate		experimental	WZLURCXZSPTANB-YVZJFKFKSA-L	InChI=1S/C6H10O7/c7-2(4(9)6(12)13)1-3(8)5(10)11/h2-4,7-9H,1H2,(H,10,11)(H,12,13)/p-2/t2-,3-,4+/m0/s1	[H][C@](O)(C[C@]([H])(O)[C@@]([H])(O)C([O-])=O)C([O-])=O	C6H8O7			5288136	46509159			DXG	4450365
DB02461	S-Methyl Phosphocysteine		experimental	IIALWEPLPCANHU-VKHMYHEASA-N	InChI=1S/C4H10NO5PS/c5-3(4(6)7)1-12-2-11(8,9)10/h3H,1-2,5H2,(H,6,7)(H2,8,9,10)/t3-/m0/s1	N[C@@H](CSCP(O)(O)=O)C(O)=O	C4H10NO5PS			192579	46508988		CHEMBL175970	CYQ	167125
DB02462	Thiocoumarin		experimental	DIOZFKOOIBATNZ-UHFFFAOYSA-N	InChI=1S/C14H17NO2S/c1-15(2)8-5-9-17-12-10-14(16)18-13-7-4-3-6-11(12)13/h3-4,6-7,10H,5,8-9H2,1-2H3	CN(C)CCCOC1=CC(=O)SC2=CC=CC=C12	C14H17NO2S			657073	46508183			FC1	571284
DB08638	2-AMINO-3-(1-HYDROPEROXY-1H-INDOL-3-YL)PROPAN-1-OL		experimental	STOHYHPMXPRWTJ-VIFPVBQESA-N	InChI=1S/C11H12N2O4/c12-9(11(14)15)5-7-6-13(17-16)10-4-2-1-3-8(7)10/h1-4,6,9,16H,5,12H2,(H,14,15)/t9-/m0/s1	[H][C@](N)(CC1=CN(OO)C2=CC=CC=C12)C(O)=O	C11H12N2O4			131704312	99445109			TOX	59051656
DB02469	4,6-dideoxy-4-amino-beta-D-glucopyranoside		experimental	RJKBJEZZABBYBA-VFUOTHLCSA-N	InChI=1S/C6H13NO4/c1-2-3(7)4(8)5(9)6(10)11-2/h2-6,8-10H,7H2,1H3/t2-,3-,4+,5-,6-/m1/s1	[H][C@]1(C)O[C@@]([H])(O)[C@]([H])(O)[C@@]([H])(O)[C@]1([H])N	C6H13NO4			447845	46507559			DAG	394823
DB03963	S-(Dimethylarsenic)Cysteine		experimental	UKLXSOVDMSQHMM-BYPYZUCNSA-N	InChI=1S/C5H12AsNO2S/c1-6(2)10-3-4(7)5(8)9/h4H,3,7H2,1-2H3,(H,8,9)/t4-/m0/s1	[H][C@](N)(CS[As](C)C)C(O)=O	C5H12AsNO2S			17753880	46508261			CAS	25057289
DB03961	2c-Methyl-D-Erythritol 2,4-Cyclodiphosphate		experimental	SFRQRNJMIIUYDI-UHNVWZDZSA-N	InChI=1S/C5H12O9P2/c1-5(3-6)4(7)2-12-15(8,9)14-16(10,11)13-5/h4,6-7H,2-3H2,1H3,(H,8,9)(H,10,11)/t4-,5+/m1/s1	[H][C@@]1(O)COP(O)(=O)OP(O)(=O)O[C@@]1(C)CO	C5H12O9P2	C11453		126747	46507462	18425		CDI	112576
DB02664	1-Butane Boronic Acid		experimental	QPKFVRWIISEVCW-UHFFFAOYSA-N	InChI=1S/C4H11BO2/c1-2-3-4-5(6)7/h6-7H,2-4H2,1H3	CCCCB(O)O	C4H11BO2			20479	46507935		CHEMBL31962	BUB	19286	50067884
DB03967	Dodecyl sulfate	151-41-7	experimental	MOTZDAYCYVMXPC-UHFFFAOYSA-N	InChI=1S/C12H26O4S/c1-2-3-4-5-6-7-8-9-10-11-12-16-17(13,14)15/h2-12H2,1H3,(H,13,14,15)	CCCCCCCCCCCCOS(O)(=O)=O	C12H26O4S			8778	46507629	45599		SDS	8448
DB04799	5-n-undecyl-6-hydroxy-4,7-dioxobenzothiazole	43152-58-5	experimental	QCWGBMWYLYKEIU-UHFFFAOYSA-N	InChI=1S/C18H25NO3S/c1-2-3-4-5-6-7-8-9-10-11-13-15(20)14-18(23-12-19-14)17(22)16(13)21/h12,21H,2-11H2,1H3	CCCCCCCCCCCC1=C(O)C(=O)C2=C(N=CS2)C1=O	C18H25NO3S			3016416	46507980			UHD	20082687
DB02503	4-(Carboxyvin-2-Yl)Phenylboronic Acid		experimental	IEMLKNHGGSYOMP-ZZXKWVIFSA-N	InChI=1S/C9H9BO4/c11-9(12)6-3-7-1-4-8(5-2-7)10(13)14/h1-6,13-14H,(H,11,12)/b6-3+	OB(O)C1=CC=C(\C=C\C(O)=O)C=C1	C9H9BO4			5288001	46506817		CHEMBL139928	CVB	4450249	50067886
DB02501	N~2~-Succinylarginine		experimental	UMOXFSXIFQOWTD-LURJTMIESA-N	InChI=1S/C10H18N4O5/c11-10(12)13-5-1-2-6(9(18)19)14-7(15)3-4-8(16)17/h6H,1-5H2,(H,14,15)(H,16,17)(H,18,19)(H4,11,12,13)/t6-/m0/s1	[H][C@@](CCCNC(N)=N)(N=C(O)CCC(O)=O)C(O)=O	C10H18N4O5	C03296		439968	46507643	17705		SUG	388993
DB03840	Tetra(Imidazole)Diaquacopper (Ii)		experimental	QHMVDLPUUJNKGZ-UHFFFAOYSA-N	InChI=1S/4C3H3N2.Cu.2H2O/c4*1-2-5-3-4-1;;;/h4*1-3H;;2*1H2/q4*-1;+4;;	O.O.[Cu+4].[N-]1C=CN=C1.[N-]1C=CN=C1.[N-]1C=CN=C1.[N-]1C=CN=C1	C12H16CuN8O2			49874334	46508655			IME
DB07063	{3-[(4,5,7-TRIFLUORO-1,3-BENZOTHIAZOL-2-YL)METHYL]-1H-INDOL-1-YL}ACETIC ACID		experimental	KYHVTMFADJNSGS-UHFFFAOYSA-N	InChI=1S/C18H11F3N2O2S/c19-11-6-12(20)18-17(16(11)21)22-14(26-18)5-9-7-23(8-15(24)25)13-4-2-1-3-10(9)13/h1-4,6-7H,5,8H2,(H,24,25)	OC(=O)CN1C=C(CC2=NC3=C(S2)C(F)=CC(F)=C3F)C2=C1C=CC=C2	C18H11F3N2O2S			157839	99443534		CHEMBL363387	3NA	138877	16469
DB03445	(3S)-3-(dioxidosulfanyl)-N-[(1E)-3-oxoprop-1-en-1-yl]-4-(1H-1,2,3-triazol-1-yl)-D-valine		experimental	ANZZKUOZZHRUQC-QZWDGIGVSA-N	InChI=1S/C10H14N4O5S/c1-10(20(18)19,7-14-5-4-12-13-14)8(9(16)17)11-3-2-6-15/h2-6,8,11,20H,7H2,1H3,(H,16,17)/b3-2+/t8-,10-/m0/s1	[H]\C(N[C@@]([H])(C(O)=O)[C@](C)(CN1C=CN=N1)S(=O)=O)=C(\[H])C=O	C10H14N4O5S			6419229	46508933			TBI	16744226
DB03449	N-(4-(2-((3-Chlorophenylmethyl)Amino)Ethyl)Phenyl)-2-Thiophecarboxamidine		experimental	ZZVGLDBDDYESAB-UHFFFAOYSA-N	InChI=1S/C20H20ClN3S/c21-17-4-1-3-16(13-17)14-23-11-10-15-6-8-18(9-7-15)24-20(22)19-5-2-12-25-19/h1-9,12-13,23H,10-11,14H2,(H2,22,24)	ClC1=CC=CC(CNCCC2=CC=C(NC(=N)C3=CC=CS3)C=C2)=C1	C20H20ClN3S			449021	46507267		CHEMBL293212	ARR	395656	50122307
DB03280	P1-(5'-Adenosyl)P5-(5'-Thymidyl)Pentaphosphate		experimental	JCFDSPQTEMXXLO-SLFMBYJQSA-N	InChI=1S/C20H30N7O23P5/c1-8-3-26(20(32)25-18(8)31)12-2-9(28)10(45-12)4-43-51(33,34)47-53(37,38)49-55(41,42)50-54(39,40)48-52(35,36)44-5-11-14(29)15(30)19(46-11)27-7-24-13-16(21)22-6-23-17(13)27/h3,6-7,9-12,14-15,19,28-30H,2,4-5H2,1H3,(H,33,34)(H,35,36)(H,37,38)(H,39,40)(H,41,42)(H2,21,22,23)(H,25,31,32)/t9-,10+,11+,12+,14+,15+,19+/m0/s1	[H][C@]1(O)C[C@@]([H])(O[C@]1([H])COP(O)(=O)OP(O)(=O)OP(O)(=O)OP(O)(=O)OP(O)(=O)OC[C@@]1([H])O[C@@]([H])(N2C=NC3=C(N)N=CN=C23)[C@]([H])(O)[C@]1([H])O)N1C=C(C)C(O)=NC1=O	C20H30N7O23P5			447202	46505960		CHEMBL1236157	T5A	394363	50366828
DB07663	2-[(1R)-1-CARBOXY-2-(4-HYDROXYPHENYL)ETHYL]-1,3-DIOXOISOINDOLINE-5-CARBOXYLIC ACID		experimental	QISJEFYTLZTWIQ-CQSZACIVSA-N	InChI=1S/C18H13NO7/c20-11-4-1-9(2-5-11)7-14(18(25)26)19-15(21)12-6-3-10(17(23)24)8-13(12)16(19)22/h1-6,8,14,20H,7H2,(H,23,24)(H,25,26)/t14-/m1/s1	[H][C@](CC1=CC=C(O)C=C1)(N1C(=O)C2=C(C=C(C=C2)C(O)=O)C1=O)C(O)=O	C18H13NO7			7013169	99444134		CHEMBL264702	DK2	5376302
DB07703	(3R,4S,5S,7R,9E,11R,12R)-12-ETHYL-4-HYDROXY-3,5,7,11-TETRAMETHYLOXACYCLODODEC-9-ENE-2,8-DIONE		experimental	NZUJVBSYQXETNF-PQWITYJESA-N	InChI=1S/C17H28O4/c1-6-15-10(2)7-8-14(18)11(3)9-12(4)16(19)13(5)17(20)21-15/h7-8,10-13,15-16,19H,6,9H2,1-5H3/b8-7+/t10-,11-,12+,13-,15-,16+/m1/s1	[H][C@@]1(C)C[C@]([H])(C)[C@]([H])(O)[C@@]([H])(C)C(=O)O[C@]([H])(CC)[C@]([H])(C)\C=C\C1=O	C17H28O4	C11993		5282031	99444174	29461		E4H	4445261
DB03289	Thiarsa Dihydroxy Cysteine		experimental	FZFDBYKEUGDOOP-REOHCLBHSA-N	InChI=1S/C3H8AsNO4S/c5-2(3(6)7)1-10-4(8)9/h2,8-9H,1,5H2,(H,6,7)/t2-/m0/s1	[H][C@](N)(CS[As](O)O)C(O)=O	C3H8AsNO4S			49866861	46504867			CZ2	25057221
DB03364	N-Carbamyl-D-Methionine		experimental	DEWDMTSMCKXBNP-SCSAIBSYSA-N	InChI=1S/C6H12N2O3S/c1-12-3-2-4(5(9)10)8-6(7)11/h4H,2-3H2,1H3,(H,9,10)(H3,7,8,11)/t4-/m1/s1	CSCC[C@@H](NC(N)=O)C(O)=O	C6H12N2O3S			448878	46506719	137948		CDT	395543
DB04039	3-Oxo-Pentadecanoic Acid		experimental	CJTNJZWHYGHVCD-UHFFFAOYSA-N	InChI=1S/C15H28O3/c1-2-3-4-5-6-7-8-9-10-11-12-14(16)13-15(17)18/h2-13H2,1H3,(H,17,18)	CCCCCCCCCCCCC(=O)CC(O)=O	C15H28O3			4476947	46507658			LIM	3675092
DB08505	methyl 4-bromo-N-[8-(hydroxyamino)-8-oxooctanoyl]-L-phenylalaninate		experimental	UPYGSQPRAHMDPD-HNNXBMFYSA-N	InChI=1S/C18H25BrN2O5/c1-26-18(24)15(12-13-8-10-14(19)11-9-13)20-16(22)6-4-2-3-5-7-17(23)21-25/h8-11,15,25H,2-7,12H2,1H3,(H,20,22)(H,21,23)/t15-/m0/s1	[H][C@@](CC1=CC=C(Br)C=C1)(NC(=O)CCCCCCC(=O)NO)C(=O)OC	C18H25BrN2O5			23640756	99444976		CHEMBL406734	S17	23319843	50375546
DB07928	N-(2-OXOTETRAHYDROFURAN-3-YL)OCTANAMIDE		experimental	JKEJEOJPJVRHMQ-JTQLQIEISA-N	InChI=1S/C12H21NO3/c1-2-3-4-5-6-7-11(14)13-10-8-9-16-12(10)15/h10H,2-9H2,1H3,(H,13,14)/t10-/m0/s1	[H][C@@]1(CCOC1=O)NC(=O)CCCCCCC	C12H21NO3			6914579	99444399		CHEMBL259352	HTF	5290462	50351508
DB03144	N-Omega-Hydroxy-L-Arginine		experimental	FQWRAVYMZULPNK-BYPYZUCNSA-N	InChI=1S/C6H14N4O3/c7-4(5(11)12)2-1-3-9-6(8)10-13/h4,13H,1-3,7H2,(H,11,12)(H3,8,9,10)/t4-/m0/s1	N[C@@H](CCCNC(=N)NO)C(O)=O	C6H14N4O3			123895	46506099	43088	CHEMBL260629	HAR	110427	50230418
DB06096	NXN-188		investigational								347910332
DB03142	Alpha-L-Arabinose		experimental	HMFHBZSHGGEWLO-QMKXCQHVSA-N	InChI=1S/C5H10O5/c6-1-2-3(7)4(8)5(9)10-2/h2-9H,1H2/t2-,3-,4+,5+/m0/s1	OC[C@@H]1O[C@@H](O)[C@H](O)[C@H]1O	C5H10O5	C02604		445935	46508212	28772		AHR	393416
DB01814	2-Tridecanoyloxy-Pentadecanoic Acid		experimental	WLKQLKMXKFGMQI-SANMLTNESA-N	InChI=1S/C28H54O4/c1-3-5-7-9-11-13-15-17-19-21-23-26(25-27(29)30)32-28(31)24-22-20-18-16-14-12-10-8-6-4-2/h26H,3-25H2,1-2H3,(H,29,30)/t26-/m0/s1	[H][C@](CCCCCCCCCCCC)(CC(O)=O)OC(=O)CCCCCCCCCCCC	C28H54O4			445571	46508782			LIL	393176
DB02008	1-(2-Fluorobenzyl)-3-Butyl-8-(N-Acetyl-4-Aminobenzyl)-Xanthine		experimental	JHSHXKJSPVHPCJ-UHFFFAOYSA-N	InChI=1S/C25H26FN5O3/c1-3-4-13-30-23-22(24(33)31(25(30)34)15-18-7-5-6-8-20(18)26)28-21(29-23)14-17-9-11-19(12-10-17)27-16(2)32/h5-12H,3-4,13-15H2,1-2H3,(H,27,32)(H,28,29)	CCCCN1C2=C(NC(CC3=CC=C(NC(C)=O)C=C3)=N2)C(=O)N(CC2=CC=CC=C2F)C1=O	C25H26FN5O3			447371	46504933		CHEMBL120708	FTB	394495	50133801
DB02766	(3r)-3-{[(Benzyloxy)Carbonyl]Amino}-2-Oxo-4-Phenylbutane-1-Diazonium		experimental	VLIGBVLLNSWVMI-MRXNPFEDSA-O	InChI=1S/C18H17N3O3/c19-20-12-17(22)16(11-14-7-3-1-4-8-14)21-18(23)24-13-15-9-5-2-6-10-15/h1-10,16H,11-13H2/p+1/t16-/m1/s1	[H][C@](CC1=CC=CC=C1)([N-]C(=O)OCC1=CC=CC=C1)C(=[OH+])C[N+]#N	C18H18N3O3			131704219	46508107			ZFB	20119279
DB01762	Acetoacetic Acid	541-50-4	experimental	WDJHALXBUFZDSR-UHFFFAOYSA-N	InChI=1S/C4H6O3/c1-3(5)2-4(6)7/h2H2,1H3,(H,6,7)	CC(=O)CC(O)=O	C4H6O3	C00164		96	46505003	15344	CHEMBL1230762	AAE	94
DB02941	3-(1-Aminoethyl)Nonanedioic Acid		experimental	NHQUUILSXUJSSP-IUCAKERBSA-N	InChI=1S/C11H21NO4/c1-8(12)9(7-11(15)16)5-3-2-4-6-10(13)14/h8-9H,2-7,12H2,1H3,(H,13,14)(H,15,16)/t8-,9-/m0/s1	[H][C@@](C)(N)[C@@]([H])(CCCCCC(O)=O)CC(O)=O	C11H21NO4			5497016	46505402			IKT	4593631
DB07911	(3E)-2,6-DIOXO-6-PHENYLHEX-3-ENOATE		experimental	QPGAZPBFRAAJBD-XBXARRHUSA-M	InChI=1S/C12H10O4/c13-10(9-5-2-1-3-6-9)7-4-8-11(14)12(15)16/h1-6,8H,7H2,(H,15,16)/p-1/b8-4+	[O-]C(=O)C(=O)\C=C\CC(=O)C1=CC=CC=C1	C12H9O4			23615309	99444382			HPK	19951269
DB07011	(3S)-1-(1,3-BENZODIOXOL-5-YLMETHYL)-3-[4-(1H-IMIDAZOL-1-YL)PHENOXY]PIPERIDINE		experimental	HHOPJGKEAIIIDF-FQEVSTJZSA-N	InChI=1S/C22H23N3O3/c1-2-20(28-19-6-4-18(5-7-19)25-11-9-23-15-25)14-24(10-1)13-17-3-8-21-22(12-17)27-16-26-21/h3-9,11-12,15,20H,1-2,10,13-14,16H2/t20-/m0/s1	[H][C@@]1(CCCN(CC2=CC3=C(OCO3)C=C2)C1)OC1=CC=C(C=C1)N1C=CN=C1	C22H23N3O3			11740318	99443482		CHEMBL232827	342	9915025	50208484
DB03065	7-Nitroindazole-2-Carboxamidine		experimental	GFYAZUABYOOPCN-UHFFFAOYSA-N	InChI=1S/C8H7N5O2/c9-8(10)12-4-5-2-1-3-6(13(14)15)7(5)11-12/h1-4H,(H3,9,10)	NC(=N)N1C=C2C=CC=C(C2=N1)[N+]([O-])=O	C8H7N5O2			1894	46506294			7I2	1822
DB02161	Hydroxy-Phenyl-Acetic Acid 8-Methyl-8-Aza-Bicyclo[3.2.1]Oct-3-Yl Ester		experimental	ZTVIKZXZYLEVOL-LXTVHRRPSA-N	InChI=1S/C16H21NO3/c1-17-12-7-8-13(17)10-14(9-12)20-16(19)15(18)11-5-3-2-4-6-11/h2-6,12-15,18H,7-10H2,1H3/t12-,13+,14-,15-/m1/s1	[H][C@](O)(C(=O)O[C@@]1([H])C[C@]2([H])CC[C@]([H])(C1)N2C)C1=CC=CC=C1	C16H21NO3			447234	46506304			HTQ
DB06988	2-HYDROXY-5-{[(1E)-2-PHENYLETHYLIDENE]AMINO}-L-TYROSINE		experimental	BSKROLLIUIDPDT-KUJOXMSCSA-N	InChI=1S/C17H18N2O4/c18-13(17(22)23)8-12-9-14(16(21)10-15(12)20)19-7-6-11-4-2-1-3-5-11/h1-5,7,9-10,13,20-21H,6,8,18H2,(H,22,23)/b19-7+/t13-/m0/s1	[H][C@](N)(CC1=CC(\N=C\CC2=CC=CC=C2)=C(O)C=C1O)C(O)=O	C17H18N2O4			46937041	99443459	39866		2TY	25057256
DB02890	6-Hydroxyuridine-5'-Phosphate		experimental	UDOBICLZEKUKCV-YXZULKJRSA-N	InChI=1S/C9H13N2O10P/c12-4-1-5(13)11(9(16)10-4)8-7(15)6(14)3(21-8)2-20-22(17,18)19/h1,3,6-8,13-15H,2H2,(H,10,12,16)(H2,17,18,19)/t3-,6-,7-,8-/m1/s1	[H][C@]1(COP(O)(O)=O)O[C@@]([H])(N2C(O)=CC(O)=NC2=O)[C@]([H])(O)[C@]1([H])O	C9H13N2O10P			161647	46506460		CHEMBL383923	BMP	141973	50199178
DB08431	[(3R,4S)-4-HYDROXY-3-METHYL-2-OXOHEXYL]PHOSPHONIC ACID		experimental	UXHVQAJQXZWLAW-RITPCOANSA-N	InChI=1S/C7H15O4P/c1-3-6(8)5(2)7(9)4-12(10)11/h5-6,8,12H,3-4H2,1-2H3,(H,10,11)/t5-,6+/m1/s1	[H][C@](C)(C(=O)C[P@]([H])(O)=O)[C@@]([H])(O)CC	C7H15O4P			46937150	99444902			PSK	25058870
DB01083	Orlistat	96829-58-2	approved; investigational	AHLBNYSZXLDEJQ-FWEHEUNISA-N	InChI=1S/C29H53NO5/c1-5-7-9-11-12-13-14-15-16-18-24(34-29(33)26(30-22-31)20-23(3)4)21-27-25(28(32)35-27)19-17-10-8-6-2/h22-27H,5-21H2,1-4H3,(H,30,31)/t24-,25-,26-,27-/m0/s1	CCCCCCCCCCC[C@@H](C[C@@H]1OC(=O)[C@H]1CCCCCC)OC(=O)[C@H](CC(C)C)NC=O	C29H53NO5			3034010	46508309	94686	CHEMBL175247		2298564	24567
DB01369	Quinupristin	120138-50-3	approved	WTHRRGMBUAHGNI-LCYNINFDSA-N	InChI=1S/C53H67N9O10S/c1-6-37-50(68)61-23-11-14-38(61)51(69)59(5)40(26-32-16-18-36(19-17-32)58(3)4)52(70)62-28-35(30-73-43-29-60-24-20-33(43)21-25-60)42(64)27-39(62)47(65)57-45(34-12-8-7-9-13-34)53(71)72-31(2)44(48(66)55-37)56-49(67)46-41(63)15-10-22-54-46/h7-10,12-13,15-19,22,31,33,35,37-40,43-45,63H,6,11,14,20-21,23-30H2,1-5H3,(H,55,66)(H,56,67)(H,57,65)/t31-,35+,37-,38+,39+,40+,43-,44+,45+/m1/…	[H][C@@]12CCCN1C(=O)[C@@H](CC)NC(=O)[C@@H](NC(=O)C1=NC=CC=C1O)[C@@H](C)OC(=O)[C@@H](NC(=O)[C@]1([H])CC(=O)[C@]([H])(CS[C@@H]3CN4CCC3CC4)CN1C(=O)[C@H](CC1=CC=C(C=C1)N(C)C)N(C)C2=O)C1=CC=CC=C1	C53H67N9O10S	C08032	D00852	5388937	46505148		CHEMBL1200649		4470884
DB08731	2-[(1R)-2-carboxy-1-(naphthalen-1-ylmethyl)ethyl]-1,3-dioxo-2,3-dihydro-1H-isoindole-5-carboxylic acid		experimental	GPOKTQCDBPECSS-MRXNPFEDSA-N	InChI=1S/C23H17NO6/c25-20(26)12-16(10-14-6-3-5-13-4-1-2-7-17(13)14)24-21(27)18-9-8-15(23(29)30)11-19(18)22(24)28/h1-9,11,16H,10,12H2,(H,25,26)(H,29,30)/t16-/m1/s1	[H][C@](CC(O)=O)(CC1=CC=CC2=CC=CC=C12)N1C(=O)C2=CC=C(C=C2C1=O)C(O)=O	C23H17NO6			24764434	99445202			WH6	25058908
DB07389	N-[2-(6-AMINO-4-METHYLPYRIDIN-2-YL)ETHYL]-4-CYANOBENZAMIDE		experimental	QINCZVSBLITNRD-UHFFFAOYSA-N	InChI=1S/C16H16N4O/c1-11-8-14(20-15(18)9-11)6-7-19-16(21)13-4-2-12(10-17)3-5-13/h2-5,8-9H,6-7H2,1H3,(H2,18,20)(H,19,21)	CC1=CC(N)=NC(CCNC(=O)C2=CC=C(C=C2)C#N)=C1	C16H16N4O			10221335	99443860		CHEMBL1221659	AT6	8396827	36399
DB07388	ETHYL 4-[(4-METHYLPYRIDIN-2-YL)AMINO]PIPERIDINE-1-CARBOXYLATE		experimental	LNRMJBWADUSJTA-UHFFFAOYSA-N	InChI=1S/C14H21N3O2/c1-3-19-14(18)17-8-5-12(6-9-17)16-13-10-11(2)4-7-15-13/h4,7,10,12H,3,5-6,8-9H2,1-2H3,(H,15,16)	CCOC(=O)N1CCC(CC1)NC1=NC=CC(C)=C1	C14H21N3O2			11149707	99443859		CHEMBL420671	AT2	9324815	50148162
DB01718	Cetrimonium	6899-10-1	approved	RLGQACBPNDBWTB-UHFFFAOYSA-N	InChI=1S/C19H42N/c1-5-6-7-8-9-10-11-12-13-14-15-16-17-18-19-20(2,3)4/h5-19H2,1-4H3/q+1	CCCCCCCCCCCCCCCC[N+](C)(C)C	C19H42N	C11275	D03454	2681	46507665	39561	CHEMBL1183605	16A	2580	58941
DB01719	Thio-Maltopentaose		experimental	HQMKYAZGNUQLJB-DCFYERRSSA-N	InChI=1S/C30H52O23S3/c31-1-6-11(36)12(37)20(45)29(50-6)55-24-9(4-34)48-27(18(43)15(24)40)53-23-8(3-33)51-30(21(46)14(23)39)56-25-10(5-35)47-26(17(42)16(25)41)52-22-7(2-32)49-28(54)19(44)13(22)38/h6-46,54H,1-5H2/t6-,7-,8-,9-,10-,11-,12+,13-,14-,15-,16-,17-,18-,19-,20-,21-,22-,23-,24-,25-,26-,27-,28-,29-,30-/m1/s1	[H][C@]1(S)O[C@]([H])(CO)[C@@]([H])(O[C@@]2([H])O[C@]([H])(CO)[C@@]([H])(S[C@@]3([H])O[C@]([H])(CO)[C@@]([H])(O[C@@]4([H])O[C@]([H])(CO)[C@@]([H])(S[C@@]5([H])O[C@]([H])(CO)[C@@]([H])(O)[C@]([H])(O)[C@@]5([H])O)[C@]([H])(O)[C@@]4([H])O)[C@]([H])(O)[C@@]3([H])O)[C@]([H])(O)[C@@]2([H])O)[C@]([H])(O)[C@@]1([H])O	C30H52O23S3			449625	46504605			TM5	396096
DB01715	7,8-Diamino-Nonanoic Acid		experimental	KCEGBPIYGIWCDH-JGVFFNPUSA-N	InChI=1S/C9H20N2O2/c1-7(10)8(11)5-3-2-4-6-9(12)13/h7-8H,2-6,10-11H2,1H3,(H,12,13)/t7-,8+/m0/s1	C[C@H](N)[C@H](N)CCCCCC(O)=O	C9H20N2O2			445025	46508244	42085		DNN	392785
DB01067	Glipizide	29094-61-9	approved; investigational	ZJJXGWJIGJFDTL-UHFFFAOYSA-N	InChI=1S/C21H27N5O4S/c1-15-13-24-19(14-23-15)20(27)22-12-11-16-7-9-18(10-8-16)31(29,30)26-21(28)25-17-5-3-2-4-6-17/h7-10,13-14,17H,2-6,11-12H2,1H3,(H,22,27)(H2,25,26,28)	CC1=NC=C(N=C1)C(=O)NCCC1=CC=C(C=C1)S(=O)(=O)NC(=O)NC1CCCCC1	C21H27N5O4S		D00335	3478	46505865	5384	CHEMBL1073		3359	50012956
DB08809	Dichloroacetic Acid	79-43-6	approved; investigational	JXTHNDFMNIQAHM-UHFFFAOYSA-N	InChI=1S/C2H2Cl2O2/c3-1(4)2(5)6/h1H,(H,5,6)	OC(=O)C(Cl)Cl	C2H2Cl2O2	C11149		6597	175427097	36386	CHEMBL13960	TF4	10771217	227588
DB01832	4-[Hydroxy-[Methyl-Phosphinoyl]]-3-Oxo-Butanoic Acid		experimental	MZTALSPOBPYJPG-UHFFFAOYSA-N	InChI=1S/C5H9O5P/c1-11(9,10)3-4(6)2-5(7)8/h2-3H2,1H3,(H,7,8)(H,9,10)	C[P@@](O)(=O)CC(=O)CC(O)=O	C5H9O5P			446167	46507856			HBU	393599
DB05448	PX-12		investigational	BPBPYQWMFCTCNG-UHFFFAOYSA-N	InChI=1S/C7H12N2S2/c1-3-6(2)10-11-7-8-4-5-9-7/h4-6H,3H2,1-2H3,(H,8,9)	CCC(C)SSC1=NC=CN1	C7H12N2S2			219104	175427007	94291	CHEMBL406050		189920	50426071
DB01882	(2s)-2-Amino-4-(Methylsulfanyl)-1-Pyridin-2-Ylbutane-1,1-Diol		experimental	JPZQHIBHGCCNKS-QMMMGPOBSA-N	InChI=1S/C10H16N2O2S/c1-15-7-5-8(11)10(13,14)9-4-2-3-6-12-9/h2-4,6,8,13-14H,5,7,11H2,1H3/t8-/m0/s1	[H][C@](N)(CCSC)C(O)(O)C1=CC=CC=N1	C10H16N2O2S			448220	46508857			M2C	395093
DB01881	2-Methylpentane-1,2,4-Triol		experimental	OMXLSJPESIOAGG-WDSKDSINSA-N	InChI=1S/C6H14O3/c1-5(8)3-6(2,9)4-7/h5,7-9H,3-4H2,1-2H3/t5-,6-/m0/s1	[H][C@@](C)(O)C[C@](C)(O)CO	C6H14O3			447583	46508050			MQD	394634
DB04197	Descarboxy-nor-N(Omega)-Hydroxy-L-Arginine		experimental	HYBLXYGPQAIGPY-UHFFFAOYSA-O	InChI=1S/C4H12N4O/c5-2-1-3-7-4(6)8-9/h9H,1-3,5H2,(H3,6,7,8)/p+1	N\C(NO)=N/CCC[NH3+]	C4H13N4O			5287648	46508352			AHI	4449972
DB02712	Sorbinil	68367-52-2	experimental; investigational	LXANPKRCLVQAOG-NSHDSACASA-N	InChI=1S/C11H9FN2O3/c12-6-1-2-8-7(5-6)11(3-4-17-8)9(15)13-10(16)14-11/h1-2,5H,3-4H2,(H2,13,14,15,16)/t11-/m0/s1	FC1=CC=C2OCC[C@]3(NC(=O)NC3=O)C2=C1	C11H9FN2O3			337359	46504981	102029	CHEMBL266497	SBI	298991	16312
DB01967	N-{3-[(7ar,12as,12bs)-7-Oxo-1,3,4,6,7,7a,12a,12b-Octahydroindolo[2,3-a]Quinolizin-12(2h)-Yl]Propyl}Propane-2-Sulfonamide		experimental	LICJTIDRHJECTD-SFHVURJKSA-N	InChI=1S/C21H29N3O3S/c1-15(2)28(26,27)22-11-7-13-24-17-9-4-3-8-16(17)20-19(25)14-23-12-6-5-10-18(23)21(20)24/h3-4,8-9,15,18,22H,5-7,10-14H2,1-2H3/t18-/m0/s1	[H][C@@]12CCCC[N@]1CC(=O)C1=C2N(CCCNS(=O)(=O)C(C)C)C2=C1C=CC=C2	C21H29N3O3S			11987780	46506782			WAC	10160257
DB02745	Uridine	58-96-8	experimental; investigational	DRTQHJPVMGBUCF-XVFCMESISA-N	InChI=1S/C9H12N2O6/c12-3-4-6(14)7(15)8(17-4)11-2-1-5(13)10-9(11)16/h1-2,4,6-8,12,14-15H,3H2,(H,10,13,16)/t4-,6-,7-,8-/m1/s1	OC[C@H]1O[C@H]([C@H](O)[C@@H]1O)N1C=CC(=O)NC1=O	C9H12N2O6	C00299		6029	46507015	16704	CHEMBL100259	URI	5807
DB08759	[(3R,4S,5S,7R)-4,8-DIHYDROXY-3,5,7-TRIMETHYL-2-OXOOCTYL]PHOSPHONIC ACID		experimental	OMENZZONRIXNPG-HJGDQZAQSA-N	InChI=1S/C11H23O5P/c1-7(5-12)4-8(2)11(14)9(3)10(13)6-17(15)16/h7-9,11-12,14,17H,4-6H2,1-3H3,(H,15,16)/t7-,8+,9+,11+/m1/s1	[H][C@](C)(CO)C[C@]([H])(C)[C@]([H])(O)[C@@]([H])(C)C(=O)C[P@@]([H])(O)=O	C11H23O5P			46937177	99445230			YML	25057989
DB06873	1-((2-HYDROXYETHOXY)METHYL)-5-(3-(BENZYLOXY)BENZYL)PYRIMIDINE-2,4(1H,3H)-DIONE		experimental	CSXNPJKDZKLDET-UHFFFAOYSA-N	InChI=1S/C21H22N2O5/c24-9-10-27-15-23-13-18(20(25)22-21(23)26)11-17-7-4-8-19(12-17)28-14-16-5-2-1-3-6-16/h1-8,12-13,24H,9-11,14-15H2,(H,22,25,26)	OCCOCN1C=C(CC2=CC=CC(OCC3=CC=CC=C3)=C2)C(=O)NC1=O	C21H22N2O5			134111	99443344	39579	CHEMBL277577	183		50030980
DB03543	1-(O-Carboxy-Phenylamino)-1-Deoxy-D-Ribulose-5-Phosphate		experimental	AULMJMUNCOBRHC-MXWKQRLJSA-N	InChI=1S/C12H18NO9P/c14-9(11(16)10(15)6-22-23(19,20)21)5-13-8-4-2-1-3-7(8)12(17)18/h1-4,9-11,13-16H,5-6H2,(H,17,18)(H2,19,20,21)/t9-,10-,11+/m1/s1	[H][C@@](O)(CNC1=CC=CC=C1C(O)=O)[C@]([H])(O)[C@]([H])(O)COP(O)(O)=O	C12H18NO9P			446446	46507680			137	393796
DB03544	S-Phosphocysteine		experimental	MNEMQJJMDDZXRO-REOHCLBHSA-N	InChI=1S/C3H8NO5PS/c4-2(3(5)6)1-11-10(7,8)9/h2H,1,4H2,(H,5,6)(H2,7,8,9)/t2-/m0/s1	N[C@@H](CSP(O)(O)=O)C(O)=O	C3H8NO5PS			3082729	46505488	22066		CSP	2340106
DB08750	1-[4-(AMINOMETHYL)BENZOYL]-5'-FLUORO-1'H-SPIRO[PIPERIDINE-4,2'-QUINAZOLIN]-4'-AMINE		experimental	SFPCNWQWKOUNRT-UHFFFAOYSA-N	InChI=1S/C20H22FN5O/c21-15-2-1-3-16-17(15)18(23)25-20(24-16)8-10-26(11-9-20)19(27)14-6-4-13(12-22)5-7-14/h1-7,24H,8-12,22H2,(H2,23,25)	NCC1=CC=C(C=C1)C(=O)N1CCC2(CC1)NC1=CC=CC(F)=C1C(N)=N2	C20H22FN5O			24894149	99445221		CHEMBL1221657	XXZ	24605323	36397
DB08753	4-{(1E)-3-OXO-3-[(2-PHENYLETHYL)AMINO]PROP-1-EN-1-YL}-1,2-PHENYLENE DIACETATE		experimental	GARHCDOTUULBOQ-PKNBQFBNSA-N	InChI=1S/C21H21NO5/c1-15(23)26-19-10-8-18(14-20(19)27-16(2)24)9-11-21(25)22-13-12-17-6-4-3-5-7-17/h3-11,14H,12-13H2,1-2H3,(H,22,25)/b11-9+	CC(=O)OC1=CC=C(\C=C\C(=O)NCCC2=CC=CC=C2)C=C1OC(C)=O	C21H21NO5			11957394	99445224			Y12	10131649
DB06879	5-(4'-AMINO-1'-ETHYL-5',8'-DIFLUORO-1'H-SPIRO[PIPERIDINE-4,2'-QUINAZOLINE]-1-YLCARBONYL)PICOLINONITRILE		experimental	QCFIRACCCDFXIP-UHFFFAOYSA-N	InChI=1S/C21H22F2N6O/c1-2-29-18-16(23)6-5-15(22)17(18)19(25)27-21(29)7-9-28(10-8-21)20(30)13-3-4-14(11-24)26-12-13/h5-6,12H,2-4,7-10H2,1H3,(H2,25,27)	CCN1C2=C(F)C=CC(F)=C2C(N)=NC11CCN(CC1)C(=O)C1=CN=C(CC1)C#N	C21H22F2N6O			46937031	99443350			1A2	25060849
DB02094	N-2-Thiophen-2-Yl-Acetamide Boronic Acid		experimental	VXAPSUDMBNWYNC-UHFFFAOYSA-N	InChI=1S/C7H10BNO3S/c10-7(9-5-8(11)12)4-6-2-1-3-13-6/h1-3,11-12H,4-5H2,(H,9,10)	OB(O)CNC(=O)CC1=CC=CS1	C7H10BNO3S			2671	46505608		CHEMBL320049	CTB	2570	50115621
DB08754	(2E)-3-(3,4-DIHYDROXYPHENYL)-N-[2-(4-HYDROXYPHENYL)ETHYL]ACRYLAMIDE		experimental	VSHUQLRHTJOKTA-XBXARRHUSA-N	InChI=1S/C17H17NO4/c19-14-5-1-12(2-6-14)9-10-18-17(22)8-4-13-3-7-15(20)16(21)11-13/h1-8,11,19-21H,9-10H2,(H,18,22)/b8-4+	OC1=CC=C(CCNC(=O)\C=C\C2=CC=C(O)C(O)=C2)C=C1	C17H17NO4			9994897	99445225		CHEMBL206646	Y13	8170478
DB06978	N'-[(1E)-(3,5-dibromo-2,4-dihydroxyphenyl)methylidene]-4-methoxybenzohydrazide		experimental	BMGXNERTVNWBJG-CNHKJKLMSA-N	InChI=1S/C15H12Br2N2O4/c1-23-10-4-2-8(3-5-10)15(22)19-18-7-9-6-11(16)14(21)12(17)13(9)20/h2-7,20-21H,1H3,(H,19,22)/b18-7+	COC1=CC=C(C=C1)C(=O)N\N=C\C1=CC(Br)=C(O)C(Br)=C1O	C15H12Br2N2O4			16475583	99443449		CHEMBL492514	2RB	21824324	31931
DB02820	1-Azepan-1-Yl-2-Phenyl-2-(4-Thioxo-1,4-Dihydro-Pyrazolo[3,4-D]Pyrimidin-5-Yl)Ethanone Adduct		experimental	XHBACRZQFHLVAV-LFFSAXSQSA-L	InChI=1S/C40H46N12O15P2S/c41-33-27-36(44-18-43-33)51(19-45-27)39-32(56)30(54)26(66-39)17-64-69(61,62)67-68(59,60)63-16-25-29(53)31(55)38(65-25)49-13-10-24(22(14-49)34(42)57)52-15-23-35(47-52)46-20-50(40(23)70)28(21-8-4-3-5-9-21)37(58)48-11-6-1-2-7-12-48/h3-5,8-10,13-15,18-20,24-26,28-32,38-39,53,55H,1-2,6-7,11-12,16-17H2,(H2,42,57)(H,59,60)(H,61,62)(H2,41,43,44)/q-2/p-2/t24-,25+,26+,28-,29+,30+,3…	[H][C@@](N1C=NC2=NN(C=C2C1=S)[C@@]1([H])C=CN(C=C1C([O-])=N)[C@]1([H])O[C@]([H])(COP([O-])(=O)OP(O)(=O)OC[C@@]2([H])O[C@@]([H])(N3C=NC4=C(N)N=CN=C34)[C@]([H])([O-])[C@]2([H])[O-])[C@@]([H])(O)[C@@]1([H])O)(C(=O)N1CCCCCC1)C1=CC=CC=C1	C40H44N12O15P2S			131704220	46505535			TDT	4451421
DB02394	Oxiranpseudoglucose		experimental	BDIDRHMZXLEMIZ-CXNFULCWSA-N	InChI=1S/C7H12O5/c8-2-7-4(12-7)1-3(9)5(10)6(7)11/h3-6,8-11H,1-2H2/t3-,4+,5+,6-,7+/m0/s1	[H][C@@]12C[C@]([H])(O)[C@@]([H])(O)[C@]([H])(O)[C@]1(CO)O2	C7H12O5			5289076	46506050			OPG	4451111
DB02801	2,3 -Anhydro-Quinic Acid		experimental	VTEDVYGIJPLVFF-XAHCXIQSSA-N	InChI=1S/C7H10O5/c8-4-1-2-7(12,6(10)11)3-5(4)9/h1-2,4-5,8-9,12H,3H2,(H,10,11)/t4-,5-,7+/m1/s1	[H][C@@]1(O)C[C@@](O)(C=C[C@@]1([H])O)C(O)=O	C7H10O5			445905	46507408		CHEMBL190265	FA1	393399	50170812
DB04168	2-Amino-5-Bromo-6-Phenylpyrimidin-4-Ol		experimental	CIUUIPMOFZIWIZ-UHFFFAOYSA-N	InChI=1S/C10H8BrN3O/c11-7-8(6-4-2-1-3-5-6)13-10(12)14-9(7)15/h1-5H,(H3,12,13,14,15)	NC1=NC(=C(Br)C(O)=N1)C1=CC=CC=C1	C10H8BrN3O	C13127		65457	46505808	31307	CHEMBL37387	977		50449125
DB04220	CGP 4832	113303-81-4	experimental	FRCBXOTYSDSELT-DUULCSDKSA-N	InChI=1S/C49H65N3O15/c1-25-12-10-13-26(2)48(61)50-38-39(52-17-20-63-21-18-52)44(59)35-36(43(38)58)42(57)30(6)46-37(35)47(60)49(7,67-46)65-19-15-32(62-9)27(3)45(29(5)41(56)28(4)40(25)55)66-34(54)22-33(53)64-24-31-14-11-16-51(8)23-31/h10,12-13,15,19,25,27-29,31-32,40-41,45,55-57H,11,14,16-18,20-24H2,1-9H3,(H,50,61)/b12-10+,19-15+,26-13-/t25-,27+,28+,29+,31?,32-,40-,41+,45+,49-/m0/s1	CO[C@H]1\C=C\O[C@@]2(C)OC3=C(C2=O)C2=C(C(O)=C3C)C(=O)C(NC(=O)\C(C)=C/C=C/[C@H](C)[C@H](O)[C@@H](C)[C@@H](O)[C@@H](C)[C@H](OC(=O)CC(=O)OCC3CCCN(C)C3)[C@@H]1C)=C(N1CCOCC1)C2=O	C49H65N3O15			131704272	46506912			RIF	58828244
DB04223	Nitroarginine	2149-70-4	experimental; investigational	MRAUNPAHJZDYCK-BYPYZUCNSA-N	InChI=1S/C6H13N5O4/c7-4(5(12)13)2-1-3-9-6(8)10-11(14)15/h4H,1-3,7H2,(H,12,13)(H3,8,9,10)/t4-/m0/s1	N[C@@H](CCCNC(=N)N[N+]([O-])=O)C(O)=O	C6H13N5O4	C03417		440005	46508354	27960	CHEMBL227744	NRG	389023	50225106
DB04585	DEHYDRO-2(S)-AMINO-6-BORONOHEXANOIC ACID		experimental	CCCYGXMAMSUXAV-FYTLMZHYSA-N	InChI=1S/C6H13BNO5/c8-5(6(9)10)3-1-2-4-7(11,12)13/h2,4-5,11-13H,1,3,8H2,(H,9,10)/q-1/b4-2+/t5-/m0/s1	N[C@@H](CC\C=C\[B-](O)(O)O)C(O)=O	C6H13BNO5			657085	46507630			2BH	571290
DB07244	5-{4-[(3,5-DIFLUOROBENZYL)AMINO]PHENYL}-6-ETHYLPYRIMIDINE-2,4-DIAMINE		experimental	SRRWXMSVQYQCRX-UHFFFAOYSA-N	InChI=1S/C19H19F2N5/c1-2-16-17(18(22)26-19(23)25-16)12-3-5-15(6-4-12)24-10-11-7-13(20)9-14(21)8-11/h3-9,24H,2,10H2,1H3,(H4,22,23,25,26)	CCC1=C(C(N)=NC(N)=N1)C1=CC=C(NCC2=CC(F)=CC(F)=C2)C=C1	C19H19F2N5			6914633	99443715		CHEMBL230153	7IG	5290513	18036
DB02234	S-Ethylisothiourea	2986-20-1	experimental	VFIZBHJTOHUOEK-UHFFFAOYSA-N	InChI=1S/C3H8N2S/c1-2-6-3(4)5/h2H2,1H3,(H3,4,5)	CCSC(N)=N	C3H8N2S			5139	46508006		CHEMBL321691	ITU	4955	50055281
DB02543	Pyrrole-2-Carboxylate		experimental	WRHZVMBBRYBTKZ-UHFFFAOYSA-N	InChI=1S/C5H5NO2/c7-5(8)4-2-1-3-6-4/h1-3,6H,(H,7,8)	OC(=O)C1=CC=CN1	C5H5NO2	C05942		12473	46507534	36751	CHEMBL509027	PYC	11963	50260723
DB09220	Nicorandil	65141-46-0	approved; investigational	LBHIOVVIQHSOQN-UHFFFAOYSA-N	InChI=1S/C8H9N3O4/c12-8(7-2-1-3-9-6-7)10-4-5-15-11(13)14/h1-3,6H,4-5H2,(H,10,12)	[O-][N+](=O)OCCNC(=O)C1=CC=CN=C1	C8H9N3O4	C13280	D01810	47528	310265127	31905	CHEMBL284906		43240
DB02232	1,2-Dihydroxybenzene	120-80-9	experimental	YCIMNLLNPGFGHC-UHFFFAOYSA-N	InChI=1S/C6H6O2/c7-5-3-1-2-4-6(5)8/h1-4,7-8H	OC1=CC=CC=C1O	C6H6O2	C15571		289	46507748	18135	CHEMBL280998	CAQ	13837760	26188
DB04346	(2r,4s)-2-Methyl-2,3,3,4-Tetrahydroxytetrahydrofuran		experimental	BVIYGXUQVXBHQS-IUYQGCFVSA-N	InChI=1S/C5H10O5/c1-4(7)5(8,9)3(6)2-10-4/h3,6-9H,2H2,1H3/t3-,4+/m0/s1	[H][C@]1(O)CO[C@@](C)(O)C1(O)O	C5H10O5			448719	46505649	44800	CHEMBL1235140	PAV	395434
DB04347	3-Dehydroshikimate		experimental	SLWWJZMPHJJOPH-PHDIDXHHSA-N	InChI=1S/C7H8O5/c8-4-1-3(7(11)12)2-5(9)6(4)10/h1,5-6,9-10H,2H2,(H,11,12)/t5-,6-/m1/s1	O[C@@H]1CC(=CC(=O)[C@H]1O)C(O)=O	C7H8O5	C02637		439774	46507545	30918		3DS	388830
DB04610	7,8-dihydro-6-hydroxymethyl-7-methyl-7-[2-phenylethyl]-pterin		experimental	XMFJTCGUDFSWSW-INIZCTEOSA-N	InChI=1S/C16H19N5O2/c1-16(8-7-10-5-3-2-4-6-10)11(9-22)18-12-13(21-16)19-15(17)20-14(12)23/h2-6,22H,7-9H2,1H3,(H4,17,19,20,21,23)/t16-/m0/s1	C[C@@]1(CCC2=CC=CC=C2)NC2=C(N=C1CO)C(=O)NC(N)=N2	C16H19N5O2			4369143	46506687			87Y	3571843
DB02786	2-Anhydro-3-Fluoro-Quinic Acid		experimental	DGZQZSSRYAJDAX-XAHCXIQSSA-N	InChI=1S/C7H9FO5/c8-3-1-7(13,6(11)12)2-4(9)5(3)10/h1,4-5,9-10,13H,2H2,(H,11,12)/t4-,5-,7+/m1/s1	[H][C@@]1(O)C[C@@](O)(C=C(F)[C@@]1([H])O)C(O)=O	C7H9FO5			448993	46507708		CHEMBL365468	FA3	395633	50170813
DB02787	N-Acetylmannosaminitol		experimental	OUBSZQOZVSSBQR-SLBCVNJHSA-N	InChI=1S/C8H19NO6/c1-4(12)9-5(2-10)7(14)8(15)6(13)3-11/h4-15H,2-3H2,1H3/t4-,5+,6+,7+,8+/m0/s1	[H][C@@](C)(O)N[C@]([H])(CO)[C@@]([H])(O)[C@]([H])(O)[C@]([H])(O)CO	C8H19NO6			49867319	46507932			MMN	25058768
DB03710	N5-(1-Imino-3-Butenyl)-L-Ornithine		experimental	KRILJVOCVSUPMA-ZETCQYMHSA-O	InChI=1S/C9H19N3O2/c1-2-4-8(11)12-6-3-5-7(10)9(13)14/h7H,2-6,10H2,1H3,(H2,11,12)(H,13,14)/p+1/t7-/m0/s1	[H][C@]([NH3+])(CCCNC(=N)CCC)C(O)=O	C9H20N3O2			131704256	46504611			VIO
DB08109	(1S,4R,7AR)-4-BUTOXY-1-[(1R)-1-FORMYLPROPYL]-2,4,5,6,7,7A-HEXAHYDRO-1H-ISOINDOLE-3-CARBOXYLIC ACID		experimental	WRBRCIHZCYLBFW-KYEXWDHISA-N	InChI=1S/C17H27NO4/c1-3-5-9-22-13-8-6-7-12-14(13)16(17(20)21)18-15(12)11(4-2)10-19/h10-13,15,18H,3-9H2,1-2H3,(H,20,21)/t11-,12+,13+,15+/m0/s1	[H][C@](CC)(C=O)[C@@]1([H])NC(C(O)=O)=C2[C@@]1([H])CCC[C@@]2([H])OCCCC	C17H27NO4			46937124	99444580			LK5	25058525
DB03808	Hexamidine	3811-75-4	experimental	OQLKNTOKMBVBKV-UHFFFAOYSA-N	InChI=1S/C20H26N4O2/c21-19(22)15-5-9-17(10-6-15)25-13-3-1-2-4-14-26-18-11-7-16(8-12-18)20(23)24/h5-12H,1-4,13-14H2,(H3,21,22)(H3,23,24)	NC(=N)C1=CC=C(OCCCCCCOC2=CC=C(C=C2)C(N)=N)C=C1	C20H26N4O2			65130	46505102	87184	CHEMBL25105	DID	58639	50015234
DB02627	4,4'-Biphenyldiboronic Acid		experimental	SLHKDOGTVUCXKX-UHFFFAOYSA-N	InChI=1S/C12H12B2O4/c15-13(16)11-5-1-9(2-6-11)10-3-7-12(8-4-10)14(17)18/h1-8,15-18H	OB(O)C1=CC=C(C=C1)C1=CC=C(C=C1)B(O)O	C12H12B2O4			2734608	46508163		CHEMBL109227	BDB	2016354	50067910
DB02626	Phenylferricrocin-Iron		experimental	CYHYTMBFIKKRSE-OVSNALSBSA-N	InChI=1S/C34H48N9O12.Fe/c1-21(44)41(53)15-7-12-25-31(49)35-20-30(48)38-28(18-24-10-5-4-6-11-24)32(50)36-19-29(47)37-26(13-8-16-42(54)22(2)45)33(51)40-27(34(52)39-25)14-9-17-43(55)23(3)46;/h4-6,10-11,25-28H,7-9,12-20H2,1-3H3,(H,35,49)(H,36,50)(H,37,47)(H,38,48)(H,39,52)(H,40,51);/q-3;+3/t25-,26-,27-,28+;/m0./s1	[H][C@]1(CC2=CC=CC=C2)NC(=O)CNC(=O)[C@]2([H])CCCN3O[Fe-3]456(ON(CCC[C@]([H])(NC(=O)CNC1=O)C(=O)N[C@@]([H])(CCCN(O4)C(C)=[O+]5)C(=O)N2)C(C)=[O+]6)[O+]=C3C	C34H48FeN9O12			131704212	46508109			PFC
DB00360	Sapropterin	62989-33-7	approved; investigational	FNKQXYHWGSIFBK-RPDRRWSUSA-N	InChI=1S/C9H15N5O3/c1-3(15)6(16)4-2-11-7-5(12-4)8(17)14-9(10)13-7/h3-4,6,12,15-16H,2H2,1H3,(H4,10,11,13,14,17)/t3-,4+,6-/m0/s1	[H][C@@]1(CNC2=C(N1)C(=O)NC(N)=N2)[C@@H](O)[C@H](C)O	C9H15N5O3	C00272	D08505	44257	46508597	59560	CHEMBL1201774	H4B	40270	50373697
DB07401	METHYL (2Z)-2-(2-{[6-(2-CYANOPHENOXY)PYRIMIDIN-4-YL]OXY}PHENYL)-3-METHOXYACRYLATE		experimental	WFDXOXNFNRHQEC-GHRIWEEISA-N	InChI=1S/C22H17N3O5/c1-27-13-17(22(26)28-2)16-8-4-6-10-19(16)30-21-11-20(24-14-25-21)29-18-9-5-3-7-15(18)12-23/h3-11,13-14H,1-2H3/b17-13+	CO\C=C(\C(=O)OC)C1=CC=CC=C1OC1=NC=NC(OC2=CC=CC=C2C#N)=C1	C22H17N3O5	C18558		3034285	99443872	40909	CHEMBL230001	AZO	2298772
DB04293	7-(2-Amino-2-Phenyl-Acetylamino)-3-Chloro-8-Oxo-1-Aza-Bicyclo[4.2.0]Oct-2-Ene-2-Carboxylic Acid		experimental	JAPHQRWPEGVNBT-IJLUTSLNSA-N	InChI=1S/C16H16ClN3O4/c17-9-6-7-10-12(15(22)20(10)13(9)16(23)24)19-14(21)11(18)8-4-2-1-3-5-8/h1-5,10-12H,6-7,18H2,(H,19,21)(H,23,24)/t10-,11-,12-/m1/s1	N[C@@H](C(=O)N[C@@H]1[C@H]2CCC(Cl)=C(N2C1=O)C(O)=O)C1=CC=CC=C1	C16H16ClN3O4			12897341	46507072		CHEMBL3545874	LOR	26330257
DB01666	D-Myo-Inositol-Hexasulphate		experimental	NBTMNFYXJYCQHQ-GPIVLXJGSA-N	InChI=1S/C6H12O24S6/c7-31(8,9)25-1-2(26-32(10,11)12)4(28-34(16,17)18)6(30-36(22,23)24)5(29-35(19,20)21)3(1)27-33(13,14)15/h1-6H,(H,7,8,9)(H,10,11,12)(H,13,14,15)(H,16,17,18)(H,19,20,21)(H,22,23,24)/t1-,2-,3-,4+,5-,6-	[H][C@]1(OS(O)(=O)=O)[C@]([H])(OS(O)(=O)=O)[C@@]([H])(OS(O)(=O)=O)[C@]([H])(OS(O)(=O)=O)[C@]([H])(OS(O)(=O)=O)[C@]1([H])OS(O)(=O)=O	C6H12O24S6			65302	46508928		CHEMBL3945401	IHS	18786070
DB07405	1-(6-CYANO-3-PYRIDYLCARBONYL)-5',8'-DIFLUOROSPIRO[PIPERIDINE-4,2'(1'H)-QUINAZOLINE]-4'-AMINE		experimental	GIZYIOOBBUHOBS-UHFFFAOYSA-N	InChI=1S/C19H16F2N6O/c20-13-3-4-14(21)16-15(13)17(23)26-19(25-16)5-7-27(8-6-19)18(28)11-1-2-12(9-22)24-10-11/h1-4,10,25H,5-8H2,(H2,23,26)	NC1=NC2(CCN(CC2)C(=O)C2=CC=C(N=C2)C#N)NC2=C(F)C=CC(F)=C12	C19H16F2N6O			9886249	99443876		CHEMBL447183	B14	8061922	50124535
DB03246	Beta-L-Arabinose	5328-37-0	experimental	HMFHBZSHGGEWLO-KLVWXMOXSA-N	InChI=1S/C5H10O5/c6-1-2-3(7)4(8)5(9)10-2/h2-9H,1H2/t2-,3-,4+,5-/m0/s1	OC[C@@H]1O[C@H](O)[C@H](O)[C@H]1O	C5H10O5	C02479		6857384	46506224	28272		FUB	5256724
DB07331	2-(4-NITROPHENYL)ACETIC ACID		experimental	YBADLXQNJCMBKR-UHFFFAOYSA-N	InChI=1S/C8H7NO4/c10-8(11)5-6-1-3-7(4-2-6)9(12)13/h1-4H,5H2,(H,10,11)	OC(=O)CC1=CC=C(C=C1)[N+]([O-])=O	C8H7NO4			4661	99443802	40443		AAN	4500
DB03989	D-Allopyranose	2595-97-3	experimental	WQZGKKKJIJFFOK-IVMDWMLBSA-N	InChI=1S/C6H12O6/c7-1-2-3(8)4(9)5(10)6(11)12-2/h2-11H,1H2/t2-,3-,4-,5-,6?/m1/s1	OC[C@H]1OC(O)[C@H](O)[C@H](O)[C@@H]1O	C6H12O6	C01487		439507	46505989	4093	CHEMBL1222152	ALL	388604
DB07338	Acifluorfen	50594-66-6	experimental	NUFNQYOELLVIPL-UHFFFAOYSA-N	InChI=1S/C14H7ClF3NO5/c15-10-5-7(14(16,17)18)1-4-12(10)24-8-2-3-11(19(22)23)9(6-8)13(20)21/h1-6H,(H,20,21)	OC(=O)C1=C(C=CC(OC2=CC=C(C=C2Cl)C(F)(F)F)=C1)[N+]([O-])=O	C14H7ClF3NO5			44073	99443809	73172	CHEMBL222440	ACJ	40113	50359942
DB04534	5-Nitroindazole		experimental	WSGURAYTCUVDQL-UHFFFAOYSA-N	InChI=1S/C7H5N3O2/c11-10(12)6-1-2-7-5(3-6)4-8-9-7/h1-4H,(H,8,9)	O=N(=O)C1=CC=C2NN=CC2=C1	C7H5N3O2			21501	46505588		CHEMBL165372	5NI	20208	50304144
DB04538	threo-3-methyl-L-aspartic acid		experimental	LXRUAYBIUSUULX-HRFVKAFMSA-N	InChI=1S/C5H9NO4/c1-2(4(7)8)3(6)5(9)10/h2-3H,6H2,1H3,(H,7,8)(H,9,10)/t2-,3-/m0/s1	[H][C@@](C)(C(O)=O)[C@]([H])(N)C(O)=O	C5H9NO4	C03618		440064	46507874	47980	CHEMBL76739	2AS	389071
DB00912	Repaglinide	135062-02-1	approved; investigational	FAEKWTJYAYMJKF-QHCPKHFHSA-N	InChI=1S/C27H36N2O4/c1-4-33-25-17-20(12-13-22(25)27(31)32)18-26(30)28-23(16-19(2)3)21-10-6-7-11-24(21)29-14-8-5-9-15-29/h6-7,10-13,17,19,23H,4-5,8-9,14-16,18H2,1-3H3,(H,28,30)(H,31,32)/t23-/m0/s1	CCOC1=C(C=CC(CC(=O)N[C@@H](CC(C)C)C2=CC=CC=C2N2CCCCC2)=C1)C(O)=O	C27H36N2O4	C07670	D00594	65981	46508150	8805	CHEMBL1272		59377	50153520
DB02537	2-Hydroxy-5-({1-[(4-Methylphenoxy)Methyl]-3-Oxoprop-1-Enyl}Amino)-L-Tyrosine		experimental	FSNBWEOGSXUNGF-CQMBDMNQSA-N	InChI=1S/C20H22N2O6/c1-12-2-4-15(5-3-12)28-11-14(6-7-23)22-17-9-13(8-16(21)20(26)27)18(24)10-19(17)25/h2-7,9-10,16,22,24-25H,8,11,21H2,1H3,(H,26,27)/b14-6+/t16-/m0/s1	[H]\C(C=O)=C(\COC1=CC=C(C)C=C1)NC1=C(O)C=C(O)C(C[C@]([H])(N)C(O)=O)=C1	C20H22N2O6			52941757	46509095			MBQ	26354103
DB02438	3-O-Methylfructose in Linear Form		experimental	OFSVCCCZZQKHKQ-QPPQHZFASA-N	InChI=1S/C7H14O6/c1-13-7(5(11)3-9)6(12)4(10)2-8/h4,6-10,12H,2-3H2,1H3/t4-,6-,7-/m1/s1	[H][C@@](O)(CO)[C@@]([H])(O)[C@]([H])(OC)C(=O)CO	C7H14O6			449225	46507817			3MF	395816
DB02530	gamma-Aminobutyric acid	56-12-2	approved; investigational	BTCSSZJGUNDROE-UHFFFAOYSA-N	InChI=1S/C4H9NO2/c5-3-1-2-4(6)7/h1-3,5H2,(H,6,7)	NCCCC(O)=O	C4H9NO2	C00334	D00058	119	46507841	59888	CHEMBL96	ABU	116	24183
DB02430	Trehalose-6-Phosphate	4484-88-2	experimental	LABSPYBHMPDTEL-LIZSDCNHSA-N	InChI=1S/C12H23O14P/c13-1-3-5(14)7(16)9(18)11(24-3)26-12-10(19)8(17)6(15)4(25-12)2-23-27(20,21)22/h3-19H,1-2H2,(H2,20,21,22)/t3-,4-,5-,6-,7+,8+,9-,10-,11-,12-/m1/s1	OC[C@H]1O[C@H](O[C@H]2O[C@H](COP(O)(O)=O)[C@@H](O)[C@H](O)[C@H]2O)[C@H](O)[C@@H](O)[C@@H]1O	C12H23O14P	C00689		122336	46506650	18283		T6P	109086
DB00626	Bacitracin	1405-87-4	approved; vet_approved	CLKOFPXJLQSYAH-ABRJDSQDSA-N	InChI=1S/C66H103N17O16S/c1-9-35(6)52(69)66-81-48(32-100-66)63(97)76-43(26-34(4)5)59(93)74-42(22-23-50(85)86)58(92)83-53(36(7)10-2)64(98)75-40-20-15-16-25-71-55(89)46(29-49(68)84)78-62(96)47(30-51(87)88)79-61(95)45(28-39-31-70-33-72-39)77-60(94)44(27-38-18-13-12-14-19-38)80-65(99)54(37(8)11-3)82-57(91)41(21-17-24-67)73-56(40)90/h12-14,18-19,31,33-37,40-48,52-54H,9-11,15-17,20-30,32,67,69H2,1-8H3,(…	CC[C@H](C)[C@H](N)C1=N[C@@H](CS1)C(=O)N[C@@H](CC(C)C)C(=O)N[C@H](CCC(O)=O)C(=O)N[C@@H]([C@@H](C)CC)C(=O)N[C@H]1CCCCNC(=O)[C@H](CC(N)=O)NC(=O)[C@@H](CC(O)=O)NC(=O)[C@H](CC2=CNC=N2)NC(=O)[C@@H](CC2=CC=CC=C2)NC(=O)[C@@H](NC(=O)[C@@H](CCCN)NC1=O)[C@@H](C)CC	C66H103N17O16S	C15482	D00128	10909430	46504727	35862	CHEMBL1200558		9084687
DB02121	Butyramide	541-35-5	experimental	DNSISZSEWVHGLH-UHFFFAOYSA-N	InChI=1S/C4H9NO/c1-2-3-4(5)6/h2-3H2,1H3,(H2,5,6)	CCCC(N)=O	C4H9NO			10927	46507100	50724	CHEMBL1231396	BMD	10464
DB02122	4-iodo-acetamido phenylboronic acid		experimental	LMHXPDZPXBIIEX-UHFFFAOYSA-N	InChI=1S/C8H9BINO3/c10-5-8(12)11-7-3-1-2-6(4-7)9(13)14/h1-4,13-14H,5H2,(H,11,12)	OB(O)C1=CC=CC(NC(=O)CI)=C1	C8H9BINO3			4634714	46509059			IAP	3824989
DB02123	Glycochenodeoxycholic Acid	640-79-9	experimental	GHCZAUBVMUEKKP-GYPHWSFCSA-N	InChI=1S/C26H43NO5/c1-15(4-7-22(30)27-14-23(31)32)18-5-6-19-24-20(9-11-26(18,19)3)25(2)10-8-17(28)12-16(25)13-21(24)29/h15-21,24,28-29H,4-14H2,1-3H3,(H,27,30)(H,31,32)/t15-,16+,17-,18-,19+,20+,21-,24+,25+,26-/m1/s1	C[C@H](CCC(=O)NCC(O)=O)[C@H]1CC[C@H]2[C@@H]3[C@H](O)C[C@@H]4C[C@H](O)CC[C@]4(C)[C@H]3CC[C@]12C	C26H43NO5	C05466		12544	46506300	36274	CHEMBL1552	CHO	12027	50375590
DB04838	Cyclandelate	456-59-7	approved	WZHCOOQXZCIUNC-UHFFFAOYSA-N	InChI=1S/C17H24O3/c1-12-9-14(11-17(2,3)10-12)20-16(19)15(18)13-7-5-4-6-8-13/h4-8,12,14-15,18H,9-11H2,1-3H3	CC1CC(CC(C)(C)C1)OC(=O)C(O)C1=CC=CC=C1	C17H24O3			2893	46505740	3988	CHEMBL1480987		2790
DB07057	(3S)-1-(2-hydroxyphenyl)-5-oxopyrrolidine-3-carboxylic acid		experimental	FPQOSKXLHCTVED-ZETCQYMHSA-N	InChI=1S/C11H11NO4/c13-9-4-2-1-3-8(9)12-6-7(11(15)16)5-10(12)14/h1-4,7,13H,5-6H2,(H,15,16)/t7-/m0/s1	[H][C@]1(CN(C(=O)C1)C1=C(O)C=CC=C1)C(O)=O	C11H11NO4			756618	99443528			3GV	661833
DB03437	2-{1-[2-(2-Amino-Thiazol-4-Yl)-2-Methoxyimino-Acetylamino]-2-Oxo-Ethyl}-5,5-Dimethyl-Thiazolidine-4-Carboxylic Acid		experimental	YVNKGXXVZIQNIV-RKMXGKDGSA-N	InChI=1S/C14H19N5O5S2/c1-14(2)9(12(22)23)18-11(26-14)6(4-20)16-10(21)8(19-24-3)7-5-25-13(15)17-7/h4-6,9,11,18H,1-3H3,(H2,15,17)(H,16,21)(H,22,23)/b19-8-/t6-,9+,11-/m1/s1	[H][C@](C=O)(N=C(O)C(=N/OC)\C1=CSC(=N)N1)[C@]1([H])N[C@@]([H])(C(O)=O)C(C)(C)S1	C14H19N5O5S2			9600418	46507263			PCN	7874557
DB03436	Gallichrome		experimental	BEDMDXBTNSVNGS-NIAPTITASA-N	InChI=1S/C28H44N9O13.Ga/c1-16(39)35(48)10-4-7-19-25(44)29-14-24(43)32-22(15-38)26(45)30-13-23(42)31-20(8-5-11-36(49)17(2)40)27(46)34-21(28(47)33-19)9-6-12-37(50)18(3)41;/h19-22,38H,4-15H2,1-3H3,(H,29,44)(H,30,45)(H,31,42)(H,32,43)(H,33,47)(H,34,46);/q-3;+3/t19-,20+,21?,22-;/m0./s1	CC1=[O][Ga]2345ON1CCC[C@H]1NC(=O)CNC(=O)[C@H](CO)NC(=O)CNC(=O)[C@H](CCCN(O2)C(C)=[O]3)NC(=O)C(CCCN(O4)C(C)=[O]5)NC1=O	C28H44GaN9O13			46936673	46508010			GCR	65323000
DB08573	3-[(4-CHLOROANILINO)SULFONYL]THIOPHENE-2-CARBOXYLIC ACID		experimental	YRWKEEDITQJPCZ-UHFFFAOYSA-N	InChI=1S/C11H8ClNO4S2/c12-7-1-3-8(4-2-7)13-19(16,17)9-5-6-18-10(9)11(14)15/h1-6,13H,(H,14,15)	OC(=O)C1=C(C=CS1)S(=O)(=O)NC1=CC=C(Cl)C=C1	C11H8ClNO4S2			446853	99445044		CHEMBL372227	STC	394101	50167950
DB08576	1-(5-TERT-BUTYL-1,3,4-OXADIAZOL-2-YL)-2-(METHYLAMINO)ETHANONE		experimental	CLBJJWUUSJAAPJ-UHFFFAOYSA-N	InChI=1S/C9H15N3O2/c1-9(2,3)8-12-11-7(14-8)6(13)5-10-4/h10H,5H2,1-4H3	CNCC(=O)C1=NN=C(O1)C(C)(C)C	C9H15N3O2			6852124	99445047			STX	5254581
DB02994	Cacodylic acid	75-60-5	experimental	OGGXGZAMXPVRFZ-UHFFFAOYSA-N	InChI=1S/C2H7AsO2/c1-3(2,4)5/h1-2H3,(H,4,5)	C[As](C)(O)=O	C2H7AsO2	C07308		2513	46507712	48765	CHEMBL1231644	CAD	2418
DB02991	S-Ethyl-N-[4-(Trifluoromethyl)Phenyl]Isothiourea		experimental	LCMOXIFARISMOH-UHFFFAOYSA-N	InChI=1S/C10H11F3N2S/c1-2-16-9(14)15-8-5-3-7(4-6-8)10(11,12)13/h3-6H,2H2,1H3,(H2,14,15)	CCS\C(N)=N\C1=CC=C(C=C1)C(F)(F)F	C10H11F3N2S			3311	46505446		CHEMBL323542	TFM	3195	50058464
DB08327	2-(3,6-DIHYDROXYPHENYL)ACETIC ACID		experimental	IGMNYECMUMZDDF-UHFFFAOYSA-N	InChI=1S/C8H8O4/c9-6-1-2-7(10)5(3-6)4-8(11)12/h1-3,9-10H,4H2,(H,11,12)	OC(=O)CC1=CC(O)=CC=C1O	C8H8O4	C00544		780	99444798	44747		OMD	759
DB02976	Uridine-5'-monophosphate 2-deoxy-2-fluoro-galactopyranosyl-monophosphate ester		experimental	NGTCPFGWXMBZEP-KBQKSTHMSA-N	InChI=1S/C15H23FN2O16P2/c16-8-11(23)9(21)5(3-19)32-14(8)33-36(28,29)34-35(26,27)30-4-6-10(22)12(24)13(31-6)18-2-1-7(20)17-15(18)25/h1-2,5-6,8-14,19,21-24H,3-4H2,(H,26,27)(H,28,29)(H,17,20,25)/t5-,6-,8-,9+,10-,11-,12-,13-,14-/m1/s1	[H][C@]1(COP(O)(=O)OP(O)(=O)O[C@@]2([H])O[C@]([H])(CO)[C@]([H])(O)[C@]([H])(O)[C@@]2([H])F)O[C@@]([H])(N2C=CC(O)=NC2=O)[C@]([H])(O)[C@]1([H])O	C15H23FN2O16P2			445795	46509153			UPF	393327
DB01382	Glycodiazine	339-44-6	approved; investigational	QFWPJPIVLCBXFJ-UHFFFAOYSA-N	InChI=1S/C13H15N3O4S/c1-19-7-8-20-11-9-14-13(15-10-11)16-21(17,18)12-5-3-2-4-6-12/h2-6,9-10H,7-8H2,1H3,(H,14,15,16)	COCCOC1=CN=C(NS(=O)(=O)C2=CC=CC=C2)N=C1	C13H15N3O4S			9565	46507076	31660	CHEMBL1697838		9190
DB04158	6-(Adenosine Tetraphosphate-Methyl)-7,8-Dihydropterin		experimental	ZKRKFZJAQKKHKL-SUGPNEFASA-N	InChI=1S/C17H24N10O17P4/c18-12-8-14(22-4-21-12)27(5-23-8)16-11(29)10(28)7(41-16)3-40-46(33,34)43-48(37,38)44-47(35,36)42-45(31,32)39-2-6-1-20-13-9(24-6)15(30)26-17(19)25-13/h4-5,7,10-11,16,28-29H,1-3H2,(H,31,32)(H,33,34)(H,35,36)(H,37,38)(H2,18,21,22)(H4,19,20,25,26,30)/t7-,10-,11-,16-/m1/s1	[H][C@]1(COP(O)(=O)OP(O)(=O)OP(O)(=O)OP(O)(=O)OCC2=NC3=C(NC2)NC(=N)N=C3O)O[C@@]([H])(N2C=NC3=C(N)N=CN=C23)[C@]([H])(O)[C@]1([H])O	C17H24N10O17P4			6323200	46508753			A4P	4883317
DB02876	3-(4-Carbamoyl-1-Carboxy-2-Methylsulfonyl-Buta-1,3-Dienylamino)-Indolizine-2-Carboxylic Acid		experimental	ARSFRLAHCNFFCE-IBXIYJDRSA-N	InChI=1S/C16H15N3O6S/c17-13(21)5-4-10(9-26(24)25)14(16(22)23)18-15-11(8-20)7-12-3-1-2-6-19(12)15/h1-8,18,26H,9H2,(H2,17,21)(H,22,23)/b5-4+,14-10-	[H]\C(=C(\[H])/C(/CS(=O)=O)=C(/NC1=C(C=O)C=C2C=CC=CN12)C(O)=O)C(O)=N	C16H15N3O6S			6399008	46505117			DVR	16743959
DB04404	Allosamizoline		experimental	MKJAYSJDHSEFRI-PVFLNQBWSA-N	InChI=1S/C9H16N2O4/c1-11(2)9-10-5-7(14)6(13)4(3-12)8(5)15-9/h4-8,12-14H,3H2,1-2H3/t4-,5-,6-,7-,8+/m1/s1	[H][C@]1(O)[C@]([H])(O)[C@@]2([H])N=C(O[C@@]2([H])[C@]1([H])CO)N(C)C	C9H16N2O4			5287673	46504658		CHEMBL1230969	AMI	4449993
DB04154	N-Methyl-N-[3-(6-Phenyl[1,2,4]Triazolo[4,3-B]Pyridazin-3-Yl)Phenyl]Acetamide		experimental	ALBWBHNFOJJMCV-UHFFFAOYSA-N	InChI=1S/C20H17N5O/c1-14(26)24(2)17-10-6-9-16(13-17)20-22-21-19-12-11-18(23-25(19)20)15-7-4-3-5-8-15/h3-13H,1-2H3	CN(C(C)=O)C1=CC=CC(=C1)C1=NN=C2C=CC(=NN12)C1=CC=CC=C1	C20H17N5O			5287936	46504540		CHEMBL369180	CL3	4450203	50162321
DB04400	L-erythro-7,8-dihydrobiopterin	6779-87-9	experimental	FEMXZDUTFRTWPE-DZSWIPIPSA-N	InChI=1S/C9H13N5O3/c1-3(15)6(16)4-2-11-7-5(12-4)8(17)14-9(10)13-7/h3,6,15-16H,2H2,1H3,(H4,10,11,13,14,17)/t3-,6-/m0/s1	[H][C@@](C)(O)[C@]([H])(O)C1=NC2=C(NC1)NC(=N)N=C2O	C9H13N5O3			119055	46508233	43029		HBI	106382
DB02694	Pantoyl Adenylate		experimental	GDPVENOGSVMRJL-FSRKKXLISA-N	InChI=1S/C16H24N5O10P/c1-16(2,4-22)11(25)15(26)31-32(27,28)29-3-7-9(23)10(24)14(30-7)21-6-20-8-12(17)18-5-19-13(8)21/h5-7,9-11,14,22-25H,3-4H2,1-2H3,(H,27,28)(H2,17,18,19)/t7-,9-,10-,11+,14-/m1/s1	[H][C@](O)(C(=O)OP(O)(=O)OC[C@@]1([H])O[C@@]([H])(N2C=NC3=C(N)N=CN=C23)[C@]([H])(O)[C@]1([H])O)C(C)(C)CO	C16H24N5O10P			447261	46507479			PAJ	394407
DB03057	Malonaldehyde		experimental	WSMYVTOQOOLQHP-UHFFFAOYSA-N	InChI=1S/C3H4O2/c4-2-1-3-5/h2-3H,1H2	O=CCC=O	C3H4O2	C19440		10964	46508596	566274	CHEMBL446036	MDD	10499
DB03056	4-Piperidino-Piperidine		experimental	QDVBKXJMLILLLB-UHFFFAOYSA-N	InChI=1S/C10H20N2/c1-2-8-12(9-3-1)10-4-6-11-7-5-10/h10-11H,1-9H2	C1CCN(CC1)C1CCNCC1	C10H20N2			78607	46507790	40117	CHEMBL174391	4PN	70964	50218206
DB02191	(7as,12ar,12bs)-1,2,3,4,7a,12,12a,12b-Octahydroindolo[2,3-a]Quinolizin-7(6h)-One		experimental	PGKUSHWBQJPFOP-LBPRGKRZSA-N	InChI=1S/C15H16N2O/c18-13-9-17-8-4-3-7-12(17)15-14(13)10-5-1-2-6-11(10)16-15/h1-2,5-6,12,16H,3-4,7-9H2/t12-/m0/s1	[H][C@@]12CCCC[N@]1CC(=O)C1=C2NC2=C1C=CC=C2	C15H16N2O			11987779	46506737			IQZ	10160256
DB03051	Tetrahydrofuran-2-Carboxylic Acid		experimental	UJJLJRQIPMGXEZ-SCSAIBSYSA-N	InChI=1S/C5H8O3/c6-5(7)4-2-1-3-8-4/h4H,1-3H2,(H,6,7)/t4-/m1/s1	OC(=O)[C@H]1CCCO1	C5H8O3			2734707	46507044			TFB	2016451
DB03117	2-Carboxypropyl-Coenzyme A		experimental	YLEVKEKTOJAHCY-UQCJFRAESA-N	InChI=1S/C25H42N7O18P3S/c1-13(24(37)38)9-54-7-6-27-15(33)4-5-28-22(36)19(35)25(2,3)10-47-53(44,45)50-52(42,43)46-8-14-18(49-51(39,40)41)17(34)23(48-14)32-12-31-16-20(26)29-11-30-21(16)32/h11-14,17-19,23,34-35H,4-10H2,1-3H3,(H,27,33)(H,28,36)(H,37,38)(H,42,43)(H,44,45)(H2,26,29,30)(H2,39,40,41)/t13-,14+,17+,18+,19-,23+/m0/s1	[H][C@](C)(CSCCN=C(O)CCN=C(O)[C@]([H])(O)C(C)(C)COP(O)(=O)OP(O)(=O)OC[C@@]1([H])O[C@@]([H])(N2C=NC3=C(N)N=CN=C23)[C@]([H])(O)[C@]1([H])OP(O)(O)=O)C(O)=O	C25H42N7O18P3S			449598	46505203			2CP	396076
DB03111	Glucosamine 1-Phosphate		experimental	YMJBYRVFGYXULK-QZABAPFNSA-N	InChI=1S/C6H14NO8P/c7-3-5(10)4(9)2(1-8)14-6(3)15-16(11,12)13/h2-6,8-10H,1,7H2,(H2,11,12,13)/t2-,3-,4-,5-,6-/m1/s1	N[C@@H]1[C@@H](O)[C@H](O)[C@@H](CO)O[C@@H]1OP(O)(O)=O	C6H14NO8P	C06156		188960	46507220	27625		L1L	164191
DB09140	Oxygen	7782-44-7	approved; vet_approved	MYMOFIZGZYHOMD-UHFFFAOYSA-N	InChI=1S/O2/c1-2	O=O	O2	C00007	D00003	977	310265054	27140	CHEMBL1234886	OXY	952
DB02900	alpha-D-mannose 6-phosphate		experimental	NBSCHQHZLSJFNQ-PQMKYFCFSA-N	InChI=1S/C6H13O9P/c7-3-2(1-14-16(11,12)13)15-6(10)5(9)4(3)8/h2-10H,1H2,(H2,11,12,13)/t2-,3-,4+,5+,6+/m1/s1	[H][C@]1(O)O[C@]([H])(COP(O)(O)=O)[C@@]([H])(O)[C@]([H])(O)[C@]1([H])O	C6H13O9P			447096	46506202	43896	CHEMBL402001	M6P	394282
DB02907	2-Amino-Vinyl-Phosphate		experimental	KYMLMTPYCDIFEC-OWOJBTEDSA-N	InChI=1S/C2H6NO4P/c3-1-2-7-8(4,5)6/h1-2H,3H2,(H2,4,5,6)/b2-1+	N\C=C\OP(O)(O)=O	C2H6NO4P			6120722	46507974			EAP	15732679
DB04123	(P-Iodophenylacetylamino)Methylphosphinic Acid		experimental	NJMHQBSYSLWOQF-UHFFFAOYSA-N	InChI=1S/C9H11INO3P/c10-8-3-1-7(2-4-8)5-9(12)11-6-15(13)14/h1-4,15H,5-6H2,(H,11,12)(H,13,14)	[H][P@](O)(=O)CNC(=O)CC1=CC=C(I)C=C1	C9H11INO3P			1290	46505432			IPP	16744064
DB02586	4,7-Dimethyl-[1,10]Phenanthroline	3248-05-3	experimental	JIVLDFFWTQYGSR-UHFFFAOYSA-N	InChI=1S/C14H12N2/c1-9-5-7-15-13-11(9)3-4-12-10(2)6-8-16-14(12)13/h3-8H,1-2H3	CC1=CC=NC2=C3N=CC=C(C)C3=CC=C12	C14H12N2			72792	46508081		CHEMBL593442	DPT	65628	50401348
DB03813	2-Decenoyl N-Acetyl Cysteamine		experimental	HYDKTIAWESXLEF-KTKRTIGZSA-N	InChI=1S/C14H25NO2S/c1-3-4-5-6-7-8-9-10-14(17)18-12-11-15-13(2)16/h9-10H,3-8,11-12H2,1-2H3,(H,15,16)/b10-9-	CCCCCCC\C=C/C(=O)SCCNC(C)=O	C14H25NO2S			5288022	46507067			DAC
DB04656	1,3,4-TRIHYDROXY-5-(3-PHENOXYPROPYL)-CYCLOHEXANE-1-CARBOXYLIC A CID		experimental	SCUFESRLGCQXRX-DCDXPUDHSA-N	InChI=1S/C16H22O6/c17-13-10-16(21,15(19)20)9-11(14(13)18)5-4-8-22-12-6-2-1-3-7-12/h1-3,6-7,11,13-14,17-18,21H,4-5,8-10H2,(H,19,20)/t11-,13+,14+,16-/m0/s1	[H][C@@]1(O)C[C@@](O)(C[C@]([H])(CCCOC2=CC=CC=C2)[C@@]1([H])O)C(O)=O	C16H22O6			6102758	46504969			CA2	4810266
DB01657	2-Amino-3-[4-Hydroxy-6-Oxo-3-(2-Phenyl-Cyclopropylimino)-Cyclohexa-1,4-Dienyl]-Propionic Acid		experimental	QDTWKLJWNHRCPJ-HMMYKYKNSA-N	InChI=1S/C18H20N2O4/c19-13(18(23)24)6-11-7-15(17(22)9-16(11)21)20-14-8-12(14)10-4-2-1-3-5-10/h1-5,9,11-14,22H,6-8,19H2,(H,23,24)/b20-15+	NC(CC1C\C(=N/C2CC2C2=CC=CC=C2)C(O)=CC1=O)C(O)=O	C18H20N2O4			23644144	46505620			TYT
DB02588	Moxalactam Derivative		experimental	GOYCBKVVHGALFQ-RZAIGCCYSA-N	InChI=1S/C18H18N2O9/c1-9-7-29-17(19-13(9)16(26)27)18(8-21,28-2)20-14(23)12(15(24)25)10-3-5-11(22)6-4-10/h3-6,8,12,17,22H,1,7H2,2H3,(H,20,23)(H,24,25)(H,26,27)/t12-,17+,18-/m0/s1	[H][C@@](C(O)=O)(C(O)=N[C@](OC)(C=O)[C@@]1([H])OCC(=C)C(=N1)C(O)=O)C1=CC=C(O)C=C1	C18H18N2O9			131704211	46506599			MOX	26328061
DB02589	Se-Ethyl-Isoselenourea		experimental	FFKYNFXDBBLWGF-UHFFFAOYSA-N	InChI=1S/C3H8N2Se/c1-2-6-3(4)5/h2H2,1H3,(H3,4,5)	CC[Se]C(N)=N	C3H8N2Se			449633	46504841			ISU	396099
DB02278	7,8-Dihydro-7,7-Dimethyl-6-Hydroxypterin		experimental	JMLQSLXEUWNWFI-UHFFFAOYSA-N	InChI=1S/C8H11N5O2/c1-8(2)6(15)10-3-4(13-8)11-7(9)12-5(3)14/h1-2H3,(H,10,15)(H4,9,11,12,13,14)	CC1(C)NC2=C(N=C1O)C(=O)NC(N)=N2	C8H11N5O2			3340355	46508641			ROI	2587098
DB04496	4-Phospho-D-Erythronohydroxamic Acid		experimental	JJQQOJRGUHNREK-PWNYCUMCSA-N	InChI=1S/C4H10NO8P/c6-2(1-13-14(10,11)12)3(7)4(8)5-9/h2-3,6-7,9H,1H2,(H,5,8)(H2,10,11,12)/t2-,3-/m1/s1	[H][C@@](O)(COP(O)(O)=O)[C@@]([H])(O)C(O)=NO	C4H10NO8P			449303	46505228		CHEMBL116018	RES	395872	50148767
DB04494	Dihydroxy(oxo)molybdenum(6+)		experimental	GKDPEXRCAVYDOG-UHFFFAOYSA-L	InChI=1S/Mo.2H2O.O/h;2*1H2;/q+8;;;/p-2	O[Mo+6](O)=O	H2MoO3				46507185			OMO	58829657
DB02276	(S)-2-(Phosphonoxy)Caproyl-L-Leucyl-P-Nitroanilide		experimental	HARXAJAHMRMERT-HOTGVXAUSA-N	InChI=1S/C18H28N3O8P/c1-4-5-6-16(29-30(26,27)28)18(23)20-15(11-12(2)3)17(22)19-13-7-9-14(10-8-13)21(24)25/h7-10,12,15-16H,4-6,11H2,1-3H3,(H,19,22)(H,20,23)(H2,26,27,28)/t15-,16-/m0/s1	[H][C@@](CC(C)C)(NC(=O)[C@]([H])(CCCC)OP(O)(O)=O)C(=O)NC1=CC=C(C=C1)[N+]([O-])=O	C18H28N3O8P			17754079	46509038			MLN	16744106
DB00412	Rosiglitazone	122320-73-4	approved; investigational	YASAKCUCGLMORW-UHFFFAOYSA-N	InChI=1S/C18H19N3O3S/c1-21(16-4-2-3-9-19-16)10-11-24-14-7-5-13(6-8-14)12-15-17(22)20-18(23)25-15/h2-9,15H,10-12H2,1H3,(H,20,22,23)	CN(CCOC1=CC=C(CC2SC(=O)NC2=O)C=C1)C1=CC=CC=N1	C18H19N3O3S		D00596	77999	46504556	50122	CHEMBL121	BRL	70383	50030474
DB04398	Lactic Acid	50-21-5	approved; vet_approved	JVTAAEKCZFNVCJ-UHFFFAOYSA-N	InChI=1S/C3H6O3/c1-2(4)3(5)6/h2,4H,1H3,(H,5,6)	CC(O)C(O)=O	C3H6O3	C01432	D00111	612	46505582	78320	CHEMBL1200559		592	23233
DB06922	2-[(1R)-1-carboxy-2-naphthalen-1-ylethyl]-1,3-dioxo-2,3-dihydro-1H-isoindole-5-carboxylic acid		experimental	CZNPWASYMRBJCX-GOSISDBHSA-N	InChI=1S/C22H15NO6/c24-19-16-9-8-14(21(26)27)10-17(16)20(25)23(19)18(22(28)29)11-13-6-3-5-12-4-1-2-7-15(12)13/h1-10,18H,11H2,(H,26,27)(H,28,29)/t18-/m1/s1	[H][C@](CC1=CC=CC2=CC=CC=C12)(N1C(=O)C2=CC=C(C=C2C1=O)C(O)=O)C(O)=O	C22H15NO6			16752640	99443393	92659	CHEMBL405886	23C	23317723	41850
DB08116	(3R)-4-{[(3,4-dihydroxyphenyl)acetyl]oxy}-N-(2-formylindolizin-3-yl)-3-sulfino-D-valine		experimental	DEOZLEGRVHDNKC-UGKGYDQZSA-N	InChI=1S/C22H22N2O9S/c1-22(34(31)32,12-33-18(28)9-13-5-6-16(26)17(27)8-13)19(21(29)30)23-20-14(11-25)10-15-4-2-3-7-24(15)20/h2-8,10-11,19,23,26-27H,9,12H2,1H3,(H,29,30)(H,31,32)/t19-,22-/m0/s1	[H][C@](NC1=C(C=O)C=C2C=CC=CN12)(C(O)=O)[C@](C)(COC(=O)CC1=CC(O)=C(O)C=C1)[S@](O)=O	C22H22N2O9S			46937126	99444587			LN1	25058472
DB06847	5-[(3S)-3-(2-methoxybiphenyl-4-yl)but-1-yn-1-yl]-6-methylpyrimidine-2,4-diamine		experimental	YYCPXVRHQUEVAW-CQSZACIVSA-N	InChI=1S/C22H22N4O/c1-14(9-11-18-15(2)25-22(24)26-21(18)23)17-10-12-19(20(13-17)27-3)16-7-5-4-6-8-16/h4-8,10,12-14H,1-3H3,(H4,23,24,25,26)/t14-/m1/s1	[H][C@@](C)(C#CC1=C(N)N=C(N)N=C1C)C1=CC(OC)=C(C=C1)C1=CC=CC=C1	C22H22N4O			25195365	99443318		CHEMBL573306	11F		50298837
DB04018	S-Isopropyl-Isothiourea		experimental	XSSNABKEYXKKMK-UHFFFAOYSA-N	InChI=1S/C4H10N2S/c1-3(2)7-4(5)6/h3H,1-2H3,(H3,5,6)	CC(C)SC(N)=N	C4H10N2S			445319	46505190		CHEMBL483091	IPU	392993	50271827
DB04392	Bishydroxy[2h-1-Benzopyran-2-One,1,2-Benzopyrone]		experimental	HIZKPJUTKKJDGA-BETUJISGSA-N	InChI=1S/C19H12O6/c20-16-10-5-1-3-7-14(10)24-18(22)12(16)9-13-17(21)11-6-2-4-8-15(11)25-19(13)23/h1-8,12-13H,9H2/t12-,13+	[H][C@@]1(C[C@@]2([H])C(=O)OC3=C(C=CC=C3)C2=O)C(=O)OC2=CC=CC=C2C1=O	C19H12O6			17753965	46508476			DTC	16743957
DB00951	Isoniazid	54-85-3	approved; investigational	QRXWMOHMRWLFEY-UHFFFAOYSA-N	InChI=1S/C6H7N3O/c7-9-6(10)5-1-3-8-4-2-5/h1-4H,7H2,(H,9,10)	NNC(=O)C1=CC=NC=C1	C6H7N3O	C07054	D00346	3767	46506039	6030	CHEMBL64	NIZ	3635	50336507
DB00672	Chlorpropamide	94-20-2	approved; investigational	RKWGIWYCVPQPMF-UHFFFAOYSA-N	InChI=1S/C10H13ClN2O3S/c1-2-7-12-10(14)13-17(15,16)9-5-3-8(11)4-6-9/h3-6H,2,7H2,1H3,(H2,12,13,14)	CCCNC(=O)NS(=O)(=O)C1=CC=C(Cl)C=C1	C10H13ClN2O3S		D00271	2727	46506402	3650	CHEMBL498		2626	50344965
DB03205	Pyrroloquinoline Quinone	72909-34-3	experimental	MMXZSJMASHPLLR-UHFFFAOYSA-N	InChI=1S/C14H6N2O8/c17-10-4-2-6(14(23)24)15-8(4)7-3(12(19)20)1-5(13(21)22)16-9(7)11(10)18/h1-2,15H,(H,19,20)(H,21,22)(H,23,24)	OC(=O)C1=CC2=C(N1)C1=C(N=C(C=C1C(O)=O)C(O)=O)C(=O)C2=O	C14H6N2O8	C00113		1024	46505152	18315	CHEMBL1235421	PQQ	997
DB07825	(3S)-1-(4-acetylphenyl)-5-oxopyrrolidine-3-carboxylic acid		experimental	SQGYWRZISBCKMW-JTQLQIEISA-N	InChI=1S/C13H13NO4/c1-8(15)9-2-4-11(5-3-9)14-7-10(13(17)18)6-12(14)16/h2-5,10H,6-7H2,1H3,(H,17,18)/t10-/m0/s1	[H][C@]1(CN(C(=O)C1)C1=CC=C(C=C1)C(C)=O)C(O)=O	C13H13NO4			2376771	99444296			GF7	1775492
DB07821	(1R)-1,2,2-trimethylpropyl (R)-methylphosphinate		experimental	QZUGWOMGKDLYKO-ZCFIWIBFSA-N	InChI=1S/C7H17O2P/c1-6(7(2,3)4)9-10(5)8/h6,10H,1-5H3/t6-/m1/s1	[H][C@](C)(O[P@]([H])(C)=O)C(C)(C)C	C7H17O2P			46937095	99444292			GD7	25056610
DB04276	N-[N-[1-Hydroxycarboxyethyl-Carbonyl]Leucylamino-Butyl]-Guanidine		experimental	QPQNJAXBPHVASB-QWRGUYRKSA-O	InChI=1S/C15H29N5O5/c1-9(2)7-10(20-14(25)11(21)8-12(22)23)13(24)18-5-3-4-6-19-15(16)17/h9-11,21H,3-8H2,1-2H3,(H,18,24)(H,20,25)(H,22,23)(H4,16,17,19)/p+1/t10-,11-/m0/s1	CC(C)C[C@H](NC(=O)[C@@H](O)CC(O)=O)C(=O)NCCCCNC(N)=[NH2+]	C15H30N5O5			5288145	46505123	30270		E64	4450371
DB07177	(5E,13E)-11-HYDROXY-9,15-DIOXOPROSTA-5,13-DIEN-1-OIC ACID		experimental	YRTJDWROBKPZNV-SFTOQRQMSA-N	InChI=1S/C20H30O5/c1-2-3-6-9-15(21)12-13-17-16(18(22)14-19(17)23)10-7-4-5-8-11-20(24)25/h4,7,12-13,16-17,19,23H,2-3,5-6,8-11,14H2,1H3,(H,24,25)/b7-4?,13-12+	[H]C(CCCC(O)=O)=C([H])CC1C(\C([H])=C(/[H])C(=O)CCCCC)C(O)CC1=O	C20H30O5			5353288	99443648			5OP
DB00382	Tacrine	321-64-2	approved; investigational; withdrawn	YLJREFDVOIBQDA-UHFFFAOYSA-N	InChI=1S/C13H14N2/c14-13-9-5-1-3-7-11(9)15-12-8-4-2-6-10(12)13/h1,3,5,7H,2,4,6,8H2,(H2,14,15)	NC1=C2CCCCC2=NC2=CC=CC=C12	C13H14N2	C01453	D08555	1935	46505487	45980	CHEMBL95	THA	1859	8961
DB03970	(7R)-7-(6,7-Dihydro-5H-cyclopenta[d]imidazo[2,1-b][1,3]thiazol-2-yl)-2,7-dihydro-1,4-thiazepine-3,6-dicarboxylic acid		experimental	CHNMLWCTGYMVFH-GFCCVEGCSA-N	InChI=1S/C15H13N3O4S2/c19-13(20)7-4-16-9(14(21)22)6-23-12(7)8-5-18-10-2-1-3-11(10)24-15(18)17-8/h4-5,12H,1-3,6H2,(H,19,20)(H,21,22)/t12-/m1/s1	[H][C@]1(SCC(=NC=C1C(O)=O)C(O)=O)C1=CN2C(SC3=C2CCC3)=N1	C15H13N3O4S2			447998	46508013			WY2	394935
DB02579	Acrylic Acid	79-10-7	experimental	NIXOWILDQLNWCW-UHFFFAOYSA-N	InChI=1S/C3H4O2/c1-2-3(4)5/h2H,1H2,(H,4,5)	OC(=O)C=C	C3H4O2	C00511		6581	46508370	18308	CHEMBL1213529	AKR	6333
DB03974	L-Homoarginine		experimental	QUOGESRFPZDMMT-YFKPBYRVSA-N	InChI=1S/C7H16N4O2/c8-5(6(12)13)3-1-2-4-11-7(9)10/h5H,1-4,8H2,(H,12,13)(H4,9,10,11)/t5-/m0/s1	N[C@@H](CCCCNC(N)=N)C(O)=O	C7H16N4O2	C01924		9085	46506308	27747	CHEMBL589752	HRG	8732	50309588
DB03975	Mercuribenzoic Acid		experimental	FVFZSVRSDNUCGG-UHFFFAOYSA-N	InChI=1S/C7H5O2.Hg/c8-7(9)6-4-2-1-3-5-6;/h2-5H,(H,8,9);	OC(=O)C1=CC=C([Hg])C=C1	C7H5HgO2			8747	46507167	28886		MBO	8417
DB03979	1-[Glycerolylphosphonyl]-2-[8-(2-Hexyl-Cyclopropyl)-Octanal-1-Yl]-3-[Hexadecanal-1-Yl]-Glycerol		experimental	JWIOKCJPLNKYBQ-JIZALCTLSA-N	InChI=1S/C39H75O10P/c1-3-5-7-9-10-11-12-13-14-15-16-19-23-27-38(42)46-32-37(33-48-50(44,45)47-31-36(41)30-40)49-39(43)28-24-20-17-18-22-26-35-29-34(35)25-21-8-6-4-2/h34-37,40-41H,3-33H2,1-2H3,(H,44,45)/t34-,35+,36?,37-/m1/s1	[H]C(O)(CO)COP(O)(=O)OC[C@@]([H])(COC(=O)CCCCCCCCCCCCCCC)OC(=O)CCCCCCC[C@@]1([H])C[C@@]1([H])CCCCCC	C39H75O10P			131704264	46507734			DGG	64873375
DB02576	F-Loop of Vitamin B12	78-96-6	experimental	HXKKHQJGJAFBHI-VKHMYHEASA-O	InChI=1S/C3H9NO/c1-3(5)2-4/h3,5H,2,4H2,1H3/p+1/t3-/m0/s1	C[C@H](O)C[NH3+]	C3H10NO			7311735	46506822			FOP	5641721
DB03871	lambda-bis(2,2'-bipyridine)imidazole ruthenium (II)		experimental	ZSRBWSVKDUMHBO-UHFFFAOYSA-N	InChI=1S/2C10H8N2.C3H3N2.Ru/c2*1-3-7-11-9(5-1)10-6-2-4-8-12-10;1-2-5-3-4-1;/h2*1-8H;1-3H;/q;;-1;+3	[Ru+3].[N-]1C=CN=C1.C1=CC=C(N=C1)C1=CC=CC=N1.C1=CC=C(N=C1)C1=CC=CC=N1	C23H19N6Ru			46936282	46506484			LRU
DB07098	4-bromo-N'-[(1E)-(3,5-dibromo-2,4-dihydroxyphenyl)methylidene]benzohydrazide		experimental	HKNUDJDAVYPTGD-NGYBGAFCSA-N	InChI=1S/C14H9Br3N2O3/c15-9-3-1-7(2-4-9)14(22)19-18-6-8-5-10(16)13(21)11(17)12(8)20/h1-6,20-21H,(H,19,22)/b18-6+	OC1=C(Br)C=C(\C=N\NC(=O)C2=CC=C(Br)C=C2)C(O)=C1Br	C14H9Br3N2O3			46937050	99443569		CHEMBL474857	4BE	24698182	31927
DB07097	4-tert-butyl-N'-[(1E)-(3,5-dibromo-2,4-dihydroxyphenyl)methylidene]benzohydrazide		experimental	FVJUELRQTOWYRY-ZVBGSRNCSA-N	InChI=1S/C18H18Br2N2O3/c1-18(2,3)12-6-4-10(5-7-12)17(25)22-21-9-11-8-13(19)16(24)14(20)15(11)23/h4-9,23-24H,1-3H3,(H,22,25)/b21-9+	CC(C)(C)C1=CC=C(C=C1)C(=O)N\N=C\C1=CC(Br)=C(O)C(Br)=C1O	C18H18Br2N2O3			46937049	99443568		CHEMBL492320	4BB	24705667	31934
DB01672	2,3-Dihydroxy-Benzoic Acid	303-38-8	experimental	GLDQAMYCGOIJDV-UHFFFAOYSA-N	InChI=1S/C7H6O4/c8-5-3-1-2-4(6(5)9)7(10)11/h1-3,8-9H,(H,10,11)	OC(=O)C1=CC=CC(O)=C1O	C7H6O4	C00196		19	46504857	18026	CHEMBL1432	DBH	18	92456
DB07093	{3-[(5-CHLORO-1,3-BENZOTHIAZOL-2-YL)METHYL]-2,4-DIOXO-3,4-DIHYDROPYRIMIDIN-1(2H)-YL}ACETIC ACID		experimental	RQWICELTTDJODO-UHFFFAOYSA-N	InChI=1S/C14H10ClN3O4S/c15-8-1-2-10-9(5-8)16-11(23-10)6-18-12(19)3-4-17(14(18)22)7-13(20)21/h1-5H,6-7H2,(H,20,21)	OC(=O)CN1C=CC(=O)N(CC2=NC3=CC(Cl)=CC=C3S2)C1=O	C14H10ClN3O4S			10450624	99443564		CHEMBL159820	47D	8626041	50056538
DB03470	Trypanothione		experimental	PHDOXVGRXXAYEB-VJANTYMQSA-N	InChI=1S/C27H49N9O10S2/c28-16(26(43)44)4-6-20(37)35-18(14-47)24(41)33-12-22(39)31-10-2-1-8-30-9-3-11-32-23(40)13-34-25(42)19(15-48)36-21(38)7-5-17(29)27(45)46/h16-19,30,47-48H,1-15,28-29H2,(H,31,39)(H,32,40)(H,33,41)(H,34,42)(H,35,37)(H,36,38)(H,43,44)(H,45,46)/t16-,17-,18-,19-/m0/s1	N[C@@H](CCC(=O)N[C@@H](CS)C(=O)NCC(=O)NCCCCNCCCNC(=O)CNC(=O)[C@H](CS)NC(=O)CC[C@H](N)C(O)=O)C(O)=O	C27H49N9O10S2	C02090		449517	46505609	17842		GCG	396023
DB03472	Cyclohexyl-Hexyl-Beta-D-Maltoside		experimental	WUCWJXGMSXTDAV-QKMCSOCLSA-N	InChI=1S/C24H44O11/c25-12-15-17(27)18(28)20(30)24(33-15)35-22-16(13-26)34-23(21(31)19(22)29)32-11-7-2-1-4-8-14-9-5-3-6-10-14/h14-31H,1-13H2/t15-,16-,17-,18+,19-,20-,21-,22-,23-,24-/m1/s1	[H][C@]1(CO)O[C@]([H])(O[C@]2([H])[C@@]([H])(CO)O[C@@]([H])(OCCCCCCC3CCCCC3)[C@]([H])(O)[C@@]2([H])O)[C@]([H])(O)[C@@]([H])(O)[C@]1([H])O	C24H44O11			447688	46508211			MA4	394708
DB07306	ETHYL 4-[(4-CHLOROPYRIDIN-2-YL)AMINO]PIPERIDINE-1-CARBOXYLATE		experimental	YQEYLCGMINXDBN-UHFFFAOYSA-N	InChI=1S/C13H18ClN3O2/c1-2-19-13(18)17-7-4-11(5-8-17)16-12-9-10(14)3-6-15-12/h3,6,9,11H,2,4-5,7-8H2,1H3,(H,15,16)	CCOC(=O)N1CCC(CC1)NC1=NC=CC(Cl)=C1	C13H18ClN3O2			24894151	99443777		CHEMBL1221660	A11	24605321	36400
DB06872	1-((2-HYDROXYETHOXY)METHYL)-5-(PHENYLTHIO)PYRIMIDINE-2,4(1H,3H)-DIONE		experimental	YWJXYUXIPSIOGG-UHFFFAOYSA-N	InChI=1S/C13H14N2O4S/c16-6-7-19-9-15-8-11(12(17)14-13(15)18)20-10-4-2-1-3-5-10/h1-5,8,16H,6-7,9H2,(H,14,17,18)	OCCOCN1C=C(SC2=CC=CC=C2)C(=O)NC1=O	C13H14N2O4S			4369475	99443343			181	3572021
DB07714	6-(3-METHYL-1,4-DIOXO-1,4-DIHYDRONAPHTHALEN-2-YL)HEXANOIC ACID		experimental	ICGRXHWXPCXIKM-UHFFFAOYSA-N	InChI=1S/C17H18O4/c1-11-12(7-3-2-4-10-15(18)19)17(21)14-9-6-5-8-13(14)16(11)20/h5-6,8-9H,2-4,7,10H2,1H3,(H,18,19)	CC1=C(CCCCCC(O)=O)C(=O)C2=CC=CC=C2C1=O	C17H18O4			10708341	99444185		CHEMBL135287	ELI	8883682
DB07715	Emodin	518-82-1	investigational	RHMXXJGYXNZAPX-UHFFFAOYSA-N	InChI=1S/C15H10O5/c1-6-2-8-12(10(17)3-6)15(20)13-9(14(8)19)4-7(16)5-11(13)18/h2-5,16-18H,1H3	CC1=CC(O)=C2C(=O)C3=C(C=C(O)C=C3O)C(=O)C2=C1	C15H10O5	C10343		3220	99444186	42223	CHEMBL289277	EMO	3107	11318
DB09324	Sulbactam	68373-14-8	approved	FKENQMMABCRJMK-RITPCOANSA-N	InChI=1S/C8H11NO5S/c1-8(2)6(7(11)12)9-4(10)3-5(9)15(8,13)14/h5-6H,3H2,1-2H3,(H,11,12)/t5-,6+/m1/s1	[H][C@@]12CC(=O)N1[C@@]([H])(C(O)=O)C(C)(C)S2(=O)=O	C8H11NO5S	C07770	D08533	130313	310265206	9321	CHEMBL403	0RN	115306	50021954
DB03631	3-(4-Hydroxy-3-Imino-6-Oxo-Cyclohexa-1,4-Dienyl)-Alanine		experimental	FKLZKBKFGLLJJV-HPWAZMHGSA-N	InChI=1S/C9H10N2O4/c10-5-1-4(2-6(11)9(14)15)7(12)3-8(5)13/h1,3,6,10,13H,2,11H2,(H,14,15)/b10-5-/t6-/m0/s1	[H]N=C1C=C(C[C@]([H])(N)C(O)=O)C(=O)C=C1O	C9H10N2O4			17754209	46505253			TYY	16744243
DB07915	(2E,4E)-2-Hydroxy-6-oxo-6-phenyl-2,4-hexadienoic acid		experimental	RDRDHXDYMGUCKE-VCABWLAWSA-N	InChI=1S/C12H10O4/c13-10(9-5-2-1-3-6-9)7-4-8-11(14)12(15)16/h1-8,14H,(H,15,16)/b7-4+,11-8+	OC(=O)C(\O)=C/C=C/C(=O)C1=CC=CC=C1	C12H10O4				99444386			HPZ	16188846
DB02408	(3s)-3-Amino-1-(Cyclopropylamino)Heptane-2,2-Diol		experimental	AYBDGNNJGBFOBQ-VIFPVBQESA-N	InChI=1S/C10H22N2O2/c1-2-3-4-9(11)10(13,14)7-12-8-5-6-8/h8-9,12-14H,2-7,11H2,1H3/t9-/m0/s1	[H][C@](N)(CCCC)C(O)(O)CNC1CC1	C10H22N2O2			448219	46508189			M1C	395092
DB02307	N-(1-Carboxy-3-Phenylpropyl)Phenylalanyl-Alpha-Asparagine		experimental	FOJUHLDAXGNCIP-FHWLQOOXSA-N	InChI=1S/C23H27N3O6/c24-21(29)18(14-20(27)28)26-22(30)19(13-16-9-5-2-6-10-16)25-17(23(31)32)12-11-15-7-3-1-4-8-15/h1-10,17-19,25H,11-14H2,(H2,24,29)(H,26,30)(H,27,28)(H,31,32)/t17-,18-,19-/m0/s1	[H][C@@](CCC1=CC=CC=C1)(N[C@@]([H])(CC1=CC=CC=C1)C(O)=N[C@@]([H])(CC(O)=O)C(O)=N)C(O)=O	C23H27N3O6			448836	46508508			HPI	395515
DB08367	(R)-2-(FORMYLOXY)-3-(PHOSPHONOOXY)PROPYL PENTANOATE		experimental	JDTMNMAQWVSSOO-MRVPVSSYSA-N	InChI=1S/C9H17O8P/c1-2-3-4-9(11)15-5-8(16-7-10)6-17-18(12,13)14/h7-8H,2-6H2,1H3,(H2,12,13,14)/t8-/m1/s1	[H][C@@](COC(=O)CCCC)(COP(O)(O)=O)OC=O	C9H17O8P			11963565	99444838			PA6	10137733
DB01808	Thiarsahydroxy-Cysteine		experimental	SHJQITKLZDPXCU-REOHCLBHSA-N	InChI=1S/C3H8AsNO3S/c5-2(3(6)7)1-9-4-8/h2,4,8H,1,5H2,(H,6,7)/t2-/m0/s1	N[C@@H](CS[AsH]O)C(O)=O	C3H8AsNO3S			17753936	46505856			CZZ
DB03151	(Mu-4-Sulfido)-Tetra-Nuclear Copper Ion		experimental	IGIWMDIIFLPFOP-UHFFFAOYSA-N	InChI=1S/4Cu.S	[Cu]12[S@]34[Cu]5[Cu@]13[Cu@]245	Cu4S			4628301	46506399	33730		CUZ	21594042
DB01778	8-Amino-1,3-Dimethyl-3,7-Dihydropurine-2,6-Dione		experimental	ZZESAIGPDOBLKZ-UHFFFAOYSA-N	InChI=1S/C7H9N5O2/c1-11-4-3(9-6(8)10-4)5(13)12(2)7(11)14/h1-2H3,(H3,8,9,10)	CN1C2=C(NC(=N)N2)C(=O)N(C)C1=O	C7H9N5O2			95034	46507850		CHEMBL298737	209	85752	50143044
DB02015	Dihydrofolic Acid	4033-27-6	experimental	OZRNSSUDZOLUSN-LBPRGKRZSA-N	InChI=1S/C19H21N7O6/c20-19-25-15-14(17(30)26-19)23-11(8-22-15)7-21-10-3-1-9(2-4-10)16(29)24-12(18(31)32)5-6-13(27)28/h1-4,12,21H,5-8H2,(H,24,29)(H,27,28)(H,31,32)(H4,20,22,25,26,30)/t12-/m0/s1	NC1=NC2=C(N=C(CNC3=CC=C(C=C3)C(=O)N[C@@H](CCC(O)=O)C(O)=O)CN2)C(=O)N1	C19H21N7O6	C00415		98792	46508318	15633	CHEMBL46294	DHF	89228	18044
DB02017	Imidazole-Derived Cellobiose		experimental	CSXOUJBOYXGFCL-OFKZETBZSA-N	InChI=1S/C14H22N2O9/c17-3-5-12(9(21)10(22)13-15-1-2-16(5)13)25-14-11(23)8(20)7(19)6(4-18)24-14/h1-2,5-12,14,17-23H,3-4H2/t5-,6-,7-,8+,9-,10-,11-,12-,14+/m1/s1	[H][C@]1(CO)O[C@@]([H])(O[C@]2([H])[C@@]([H])(CO)N3C=CN=C3[C@]([H])(O)[C@@]2([H])O)[C@]([H])(O)[C@@]([H])(O)[C@]1([H])O	C14H22N2O9			657137	46509160			IDC	571328
DB01803	2-(Trimethylammonium)Ethyl Thiol		experimental	VFUGTBZQGUVGEX-UHFFFAOYSA-O	InChI=1S/C5H13NS/c1-6(2,3)4-5-7/h4-5H2,1-3H3/p+1	C[N+](C)(C)CCS	C5H14NS			37851	46508271		CHEMBL136145	ETM	34708	50055164
DB01800	N,4-Dihydroxy-N-Oxo-3-(Sulfooxy)Benzenaminium		experimental	XMCCOOONGGUOLA-UHFFFAOYSA-N	InChI=1S/C6H5NO7S/c8-5-2-1-4(7(9)10)3-6(5)14-15(11,12)13/h1-3,8H,(H,11,12,13)	OC1=CC=C(C=C1OS(O)(=O)=O)[N+]([O-])=O	C6H5NO7S			165879	46505967	41733		CSN	145373
DB02797	3-Nitrophenylboronic Acid	13331-27-6	experimental	ZNRGSYUVFVNSAW-UHFFFAOYSA-N	InChI=1S/C6H6BNO4/c9-7(10)5-2-1-3-6(4-5)8(11)12/h1-4,9-10H	OB(O)C1=CC=CC(=C1)[N+]([O-])=O	C6H6BNO4			1677	46507867		CHEMBL20945	NPB	1614	50067887
DB01804	2-Ammoniobut-3-Enoate, 2-Amino-3-Butenoate		experimental	RQVLGLPAZTUBKX-GSVOUGTGSA-N	InChI=1S/C4H7NO2/c1-2-3(5)4(6)7/h2-3H,1,5H2,(H,6,7)/t3-/m1/s1	[NH3+][C@H](C=C)C([O-])=O	C4H7NO2			5287579	46506918			A3B	4449915
DB07007	(3R)-3-[(1,2,3,4-tetrahydroisoquinolin-7-yloxy)methyl]-2,3-dihydrothieno[2,3-f][1,4]oxazepin-5-amine		experimental	UDFXWCLBONUMNA-CYBMUJFWSA-N	InChI=1S/C17H19N3O2S/c18-17-16-15(4-6-23-16)22-10-13(20-17)9-21-14-2-1-11-3-5-19-8-12(11)7-14/h1-2,4,6-7,13,19H,3,5,8-10H2,(H2,18,20)/t13-/m1/s1	[H][C@@]1(COC2=CC=C3CCNCC3=C2)COC2=C(SC=C2)C(N)=N1	C17H19N3O2S			24894155	99443478			332	24605317	36403
DB07001	(3S,5E)-3-propyl-3,4-dihydrothieno[2,3-f][1,4]oxazepin-5(2H)-imine		experimental	JIIBOYBTIWHZFJ-ZETCQYMHSA-N	InChI=1S/C10H14N2OS/c1-2-3-7-6-13-8-4-5-14-9(8)10(11)12-7/h4-5,7H,2-3,6H2,1H3,(H2,11,12)/t7-/m0/s1	[H][C@]1(CCC)COC2=C(SC=C2)C(=N)N1	C10H14N2OS			24941263	99443472		CHEMBL1230023	327	25057628	50392587
DB07002	4-({4-[(4-methoxypyridin-2-yl)amino]piperidin-1-yl}carbonyl)benzonitrile		experimental	SZUVGMCKKLJAFX-UHFFFAOYSA-N	InChI=1S/C19H20N4O2/c1-25-17-6-9-21-18(12-17)22-16-7-10-23(11-8-16)19(24)15-4-2-14(13-20)3-5-15/h2-6,9,12,16H,7-8,10-11H2,1H3,(H,21,22)	COC1=CC=NC(NC2CCN(CC2)C(=O)C2=CC=C(C=C2)C#N)=C1	C19H20N4O2			9797857	99443473	95013	CHEMBL114500	328	7973623	50148167
DB07003	(2S)-2-methyl-2,3-dihydrothieno[2,3-f][1,4]oxazepin-5-amine		experimental	TUOXPJFCQDMQOX-YFKPBYRVSA-N	InChI=1S/C8H10N2OS/c1-5-4-10-8(9)7-6(11-5)2-3-12-7/h2-3,5H,4H2,1H3,(H2,9,10)/t5-/m0/s1	[H][C@]1(C)CN=C(N)C2=C(O1)C=CS2	C8H10N2OS			24894153	99443474		CHEMBL1221702	329	24605319	36401
DB03013	Di(N-Acetyl-D-Glucosamine)		experimental	CDOJPCSDOXYJJF-KSKNGZLJSA-N	InChI=1S/C16H28N2O11/c1-5(21)17-9-13(25)14(8(4-20)27-15(9)26)29-16-10(18-6(2)22)12(24)11(23)7(3-19)28-16/h7-16,19-20,23-26H,3-4H2,1-2H3,(H,17,21)(H,18,22)/t7-,8-,9-,10-,11-,12-,13-,14-,15-,16+/m1/s1	[H][C@@]1(O)O[C@]([H])(CO)[C@@]([H])(O[C@]2([H])O[C@]([H])(CO)[C@@]([H])(O)[C@]([H])(O)[C@@]2([H])N=C(C)O)[C@]([H])(O)[C@@]1([H])N=C(C)O	C16H28N2O11			439326	46505382	50670	CHEMBL467754	CBS	388457
DB01997	3-Bromo-7-Nitroindazole		experimental	NFSTZPMYAZRZPC-UHFFFAOYSA-N	InChI=1S/C7H4BrN3O2/c8-7-4-2-1-3-5(11(12)13)6(4)9-10-7/h1-3H,(H,9,10)	BrC1=NNC2=C1C=CC=C2N(=O)=O	C7H4BrN3O2			1649	46507791		CHEMBL479014	INE	1587	50270528
DB07008	4-(1,3-BENZODIOXOL-5-YLOXY)-2-[4-(1H-IMIDAZOL-1-YL)PHENOXY]PYRIMIDINE		experimental	XPXGYINSBORUMM-UHFFFAOYSA-N	InChI=1S/C20H14N4O4/c1-3-15(4-2-14(1)24-10-9-21-12-24)28-20-22-8-7-19(23-20)27-16-5-6-17-18(11-16)26-13-25-17/h1-12H,13H2	C1OC2=C(O1)C=C(OC1=CC=NC(OC3=CC=C(C=C3)N3C=CN=C3)=N1)C=C2	C20H14N4O4			9969613	99443479		CHEMBL243978	333	8145205	50207101
DB07391	(2S)-2-AMINO-1-(5-TERT-BUTYL-1,3,4-OXADIAZOL-2-YL)PROPAN-1-ONE		experimental	PVDZDTVFUVTTDU-YFKPBYRVSA-N	InChI=1S/C9H15N3O2/c1-5(10)6(13)7-11-12-8(14-7)9(2,3)4/h5H,10H2,1-4H3/t5-/m0/s1	[H][C@@](C)(N)C(=O)C1=NN=C(O1)C(C)(C)C	C9H15N3O2			6852125	99443862	40893		ATX	5254582
DB07393	2-(2-PHENYL-3-PYRIDIN-2-YL-4,5,6,7-TETRAHYDRO-2H-ISOPHOSPHINDOL-1-YL)PYRIDINE		experimental	GSKNNHAAFLPYHG-UHFFFAOYSA-N	InChI=1S/C24H21N2P/c1-2-10-18(11-3-1)27-23(21-14-6-8-16-25-21)19-12-4-5-13-20(19)24(27)22-15-7-9-17-26-22/h1-3,6-11,14-17H,4-5,12-13H2	C1CCC2=C(P(C(=C2C1)C1=NC=CC=C1)C1=CC=CC=C1)C1=NC=CC=C1	C24H21N2P			11505541	99443864			AUP	9680340
DB08214	4-(1H-IMIDAZOL-1-YL)PHENOL		experimental	CYKCUAPYWQDIKR-UHFFFAOYSA-N	InChI=1S/C9H8N2O/c12-9-3-1-8(2-4-9)11-6-5-10-7-11/h1-7,12H	OC1=CC=C(C=C1)N1C=CN=C1	C9H8N2O			82315	99444685		CHEMBL275339	MSR	74286	105193
DB01689	Inhibitor Idd 384		experimental	CJKKMQCZOLCXAM-UHFFFAOYSA-N	InChI=1S/C19H22N2O5S/c1-12-6-4-5-7-15(12)10-17(22)21-16-8-13(2)19(14(3)9-16)27(25,26)20-11-18(23)24/h4-9,20H,10-11H2,1-3H3,(H,21,22)(H,23,24)	CC1=CC=CC=C1CC(=O)NC1=CC(C)=C(C(C)=C1)S(=O)(=O)NCC(O)=O	C19H22N2O5S			1944	46505474		CHEMBL240719	I84	1868	50222612
DB02335	2-Aminothiazoline	1779-81-3	experimental	REGFWZVTTFGQOJ-UHFFFAOYSA-N	InChI=1S/C3H6N2S/c4-3-5-1-2-6-3/h1-2H2,(H2,4,5)	NC1=NCCS1	C3H6N2S			15689	46506807	40889	CHEMBL362148	ATQ	14923	50150920
DB04454	Alpha-Aminobutyric Acid		experimental	QWCKQJZIFLGMSD-GSVOUGTGSA-N	InChI=1S/C4H9NO2/c1-2-3(5)4(6)7/h3H,2,5H2,1H3,(H,6,7)/t3-/m1/s1	CC[C@@H](N)C(O)=O	C4H9NO2	C02261		439691	46505337	28797	CHEMBL553426	DBB	388757
DB04455	N,N,N-trimethylglycinium		experimental; investigational	KWIUHFFTVRNATP-UHFFFAOYSA-O	InChI=1S/C5H11NO2/c1-6(2,3)4-5(7)8/h4H2,1-3H3/p+1	C[N+](C)(C)CC(O)=O	C5H12NO2			248	46506049	41139	CHEMBL95889	BET	243	50357226
DB04450	Heptyl 1-Thiohexopyranoside		experimental	HPEGNLMTTNTJSP-LBELIVKGSA-N	InChI=1S/C13H26O5S/c1-2-3-4-5-6-7-19-13-12(17)11(16)10(15)9(8-14)18-13/h9-17H,2-8H2,1H3/t9-,10-,11+,12-,13+/m1/s1	[H][C@]1(CO)O[C@@]([H])(SCCCCCCC)[C@]([H])(O)[C@@]([H])(O)[C@]1([H])O	C13H26O5S			656917	46507158			HTG	571166
DB01110	Miconazole	22916-47-8	approved; investigational; vet_approved	BYBLEWFAAKGYCD-UHFFFAOYSA-N	InChI=1S/C18H14Cl4N2O/c19-13-2-1-12(16(21)7-13)10-25-18(9-24-6-5-23-11-24)15-4-3-14(20)8-17(15)22/h1-8,11,18H,9-10H2	ClC1=CC(Cl)=C(COC(CN2C=CN=C2)C2=C(Cl)C=C(Cl)C=C2)C=C1	C18H14Cl4N2O	C08070	D00882	4189	46506017	82892	CHEMBL91		4044	31772
DB05533	QR-333		investigational
DB08814	Triflusal	322-79-2	approved; investigational	RMWVZGDJPAKBDE-UHFFFAOYSA-N	InChI=1S/C10H7F3O4/c1-5(14)17-8-4-6(10(11,12)13)2-3-7(8)9(15)16/h2-4H,1H3,(H,15,16)	CC(=O)OC1=C(C=CC(=C1)C(F)(F)F)C(O)=O	C10H7F3O4			9458	347827803	94721	CHEMBL1332032		9086
DB03654	S,S-Propylthiocysteine		experimental	JOUZYBMKOXDVCY-ZCFIWIBFSA-N	InChI=1S/C6H13NOS2/c1-2-3-9-10-5-6(7)4-8/h4,6H,2-3,5,7H2,1H3/t6-/m1/s1	[H][C@](N)(CSSCCC)C=O	C6H13NOS2			17754128	46507799			PR3
DB02709	Resveratrol	501-36-0	approved; experimental; investigational	LUKBXSAWLPMMSZ-OWOJBTEDSA-N	InChI=1S/C14H12O3/c15-12-5-3-10(4-6-12)1-2-11-7-13(16)9-14(17)8-11/h1-9,15-17H/b2-1+	OC1=CC=C(\C=C\C2=CC(O)=CC(O)=C2)C=C1	C14H12O3	C03582		445154	46504705	45713	CHEMBL165	STL	392875	23926
DB08741	5-[[(2R)-2-cyclopropyl-7,8-dimethoxy-2H-chromen-5-yl]methyl]pyrimidine-2,4-diamine		experimental	HWJPWWYTGBZDEG-AWEZNQCLSA-N	InChI=1S/C19H22N4O3/c1-24-15-8-11(7-12-9-22-19(21)23-18(12)20)13-5-6-14(10-3-4-10)26-16(13)17(15)25-2/h5-6,8-10,14H,3-4,7H2,1-2H3,(H4,20,21,22,23)/t14-/m0/s1	[H][C@@]1(OC2=C(OC)C(OC)=CC(CC3=C(N)N=C(N)N=C3)=C2C=C1)C1CC1	C19H22N4O3			10247560	99445212	131752	CHEMBL1236788	XCF	8423047	50336513
DB02700	3-Deoxy-D-Glucosamine		experimental	SNDZDGQLFKEBLF-MOJAZDJTSA-N	InChI=1S/C6H13NO4/c7-3-1-4(9)5(2-8)11-6(3)10/h3-6,8-10H,1-2,7H2/t3-,4+,5-,6+/m1/s1	[H][C@@]1(N)C[C@]([H])(O)[C@@]([H])(CO)O[C@]1([H])O	C6H13NO4			5288374	46506351			GCN	4450567
DB03658	2-{1-[2-Amino-2-(4-Hydroxy-Phenyl)-Acetylamino]-2-Oxo-Ethyl}-5,5-Dimethyl-Thiazolidine-4-Carboxylic Acid		experimental	SMLJDSWXGVMNTH-NRWUCQMLSA-N	InChI=1S/C16H21N3O5S/c1-16(2)12(15(23)24)19-14(25-16)10(7-20)18-13(22)11(17)8-3-5-9(21)6-4-8/h3-7,10-12,14,19,21H,17H2,1-2H3,(H,18,22)(H,23,24)/t10-,11-,12+,14-/m1/s1	[H][C@](N)(C(O)=N[C@]([H])(C=O)[C@]1([H])N[C@@]([H])(C(O)=O)C(C)(C)S1)C1=CC=C(O)C=C1	C16H21N3O5S			5287717	46505457			AXL	4450029
DB08623	2-[CARBOXY-(2-THIOPHEN-2-YL-ACETYLAMINO)-METHYL]-5-METHYLENE-5,6-DIHYDRO-2H-[1,3]THIAZINE-4-CARBOXYLIC ACID		experimental	VBBNCGUNWSPHOY-QWRGUYRKSA-N	InChI=1S/C14H14N2O5S2/c1-7-6-23-12(16-10(7)13(18)19)11(14(20)21)15-9(17)5-8-3-2-4-22-8/h2-4,10-11H,1,5-6H2,(H,15,17)(H,18,19)(H,20,21)/t10-,11-/m0/s1	[H][C@@](NC(=O)CC1=CC=CS1)(C(O)=O)C1=N[C@]([H])(C(O)=O)C(=C)CS1	C14H14N2O5S2			46937164	99445094			THN	25057866
DB01183	Naloxone	465-65-6	approved; vet_approved	UZHSEJADLWPNLE-GRGSLBFTSA-N	InChI=1S/C19H21NO4/c1-2-8-20-9-7-18-15-11-3-4-12(21)16(15)24-17(18)13(22)5-6-19(18,23)14(20)10-11/h2-4,14,17,21,23H,1,5-10H2/t14-,17+,18+,19-/m1/s1	OC1=CC=C2C[C@H]3N(CC=C)CC[C@@]45[C@@H](OC1=C24)C(=O)CC[C@@]35O	C19H21NO4	C07252	D08249	5284596	46508816	7459	CHEMBL80		4447644	54795
DB03492	lambda-bis(2,2'-bipyridine)imidazole osmium (II)		experimental	LHAHECCJWGXHOW-UHFFFAOYSA-N	InChI=1S/2C10H8N2.C3H3N2.Os/c2*1-3-7-11-9(5-1)10-6-2-4-8-12-10;1-2-5-3-4-1;/h2*1-8H;1-3H;/q;;-1;+3	C1=CN(C=N1)[Os++]123[N]4=CC=CC=C4C4=[N]1C=CC=C4.C1=CC(C4=CC=CC=[N]24)=[N]3C=C1	C23H19N6Os			46936698	46505008			LOS
DB03556	2-(2-{2-[2-(2-{2-[2-(2-Ethoxy-Ethoxy)-Ethoxy]-Ethoxy}-Ethoxy)-Ethoxy]-Ethoxy}-Ethoxy)-Ethanol, Polyethyleneglycol Peg400		experimental	CUDPPTPIUWYGFI-UHFFFAOYSA-N	InChI=1S/C18H38O9/c1-2-20-5-6-22-9-10-24-13-14-26-17-18-27-16-15-25-12-11-23-8-7-21-4-3-19/h19H,2-18H2,1H3	CCOCCOCCOCCOCCOCCOCCOCCOCCO	C18H38O9			657096	46506675			PE5	571299
DB02832	Siroheme	52553-42-1	experimental	PGYXHNRRBJLFEV-NBUGCWMUSA-N	InChI=1S/C42H42N4O16.Fe/c1-41(17-39(59)60)23(5-9-35(51)52)29-14-27-21(11-37(55)56)19(3-7-33(47)48)25(43-27)13-26-20(4-8-34(49)50)22(12-38(57)58)28(44-26)15-31-42(2,18-40(61)62)24(6-10-36(53)54)30(46-31)16-32(41)45-29;/h13-16H,3-12,17-18H2,1-2H3,(H,47,48)(H,49,50)(H,51,52)(H,53,54)(H,55,56)(H,57,58)(H,59,60)(H,61,62);/q-4;+4/b25-13-,27-14-,31-15-,32-16-;/t41-,42-;/m0./s1	C[C@@]1(CC(O)=O)C2=CC3=C(CC(O)=O)C(CCC(O)=O)=C4C=C5N6C(=CC7=C(CCC(O)=O)[C@](C)(CC(O)=O)C8=CC(N2[Fe@]6(N34)N78)=C1CCC(O)=O)C(CC(O)=O)=C5CCC(O)=O	C42H42FeN4O16	C00748		11968291	46507092	28599		SRM	26328986
DB02381	nor-NOHA	189302-40-7	investigational	KOBHCUDVWOTEKO-VKHMYHEASA-N	InChI=1S/C5H12N4O3/c6-3(4(10)11)1-2-8-5(7)9-12/h3,12H,1-2,6H2,(H,10,11)(H3,7,8,9)/t3-/m0/s1	N[C@@H](CCNC(=N)NO)C(O)=O	C5H12N4O3			446124	46505343		CHEMBL1234777	NNH	393563	50008099
DB04058	D-[(Amino)Carbonyl]Phenylalanine		experimental	IPWQOZCSQLTKOI-QMMMGPOBSA-N	InChI=1S/C10H12N2O3/c11-10(15)12-8(9(13)14)6-7-4-2-1-3-5-7/h1-5,8H,6H2,(H,13,14)(H3,11,12,15)/t8-/m0/s1	[H][C@@](CC1=CC=CC=C1)(NC(N)=O)C(O)=O	C10H12N2O3			446054	46508920			ING	393512
DB02834	IDD552		experimental	ZCAGEXZTORJQDZ-UHFFFAOYSA-N	InChI=1S/C17H10F4N2O4S/c18-7-1-2-8(11(3-7)27-6-13(24)25)17(26)22-5-12-23-15-14(21)9(19)4-10(20)16(15)28-12/h1-4H,5-6H2,(H,22,26)(H,24,25)	OC(=O)COC1=CC(F)=CC=C1C(=O)NCC1=NC2=C(S1)C(F)=CC(F)=C2F	C17H10F4N2O4S			448658	46508624		CHEMBL399598	ID5	395390	50222611
DB02839	2,4-Dihydroxybenzoic Acid	89-86-1	experimental	UIAFKZKHHVMJGS-UHFFFAOYSA-N	InChI=1S/C7H6O4/c8-4-1-2-5(7(10)11)6(9)3-4/h1-3,8-9H,(H,10,11)	OC(=O)C1=CC=C(O)C=C1O	C7H6O4			1491	46506634		CHEMBL328910	DOB	1446	74208
DB06965	Hexylphosphonic acid (R)-2-methyl-3-phenylpropyl ester		experimental	MMTDYBZZRYOMFD-OAHLLOKOSA-N	InChI=1S/C16H27O3P/c1-3-4-5-9-12-20(17,18)19-14-15(2)13-16-10-7-6-8-11-16/h6-8,10-11,15H,3-5,9,12-14H2,1-2H3,(H,17,18)/t15-/m1/s1	CCCCCCP(O)(=O)OC[C@H](C)CC1=CC=CC=C1	C16H27O3P			4369425	99443436			2HR	3571988
DB06966	Hexylphosphonic acid (S)-2-methyl-3-phenylpropyl ester		experimental	MMTDYBZZRYOMFD-HNNXBMFYSA-N	InChI=1S/C16H27O3P/c1-3-4-5-9-12-20(17,18)19-14-15(2)13-16-10-7-6-8-11-16/h6-8,10-11,15H,3-5,9,12-14H2,1-2H3,(H,17,18)/t15-/m0/s1	CCCCCCP(O)(=O)OC[C@@H](C)CC1=CC=CC=C1	C16H27O3P			4369426	99443437			2HS	3571989
DB04233	(Hydroxyethyloxy)Tri(Ethyloxy)Octane		experimental	FEOZZFHAVXYAMB-UHFFFAOYSA-N	InChI=1S/C16H34O5/c1-2-3-4-5-6-7-9-18-11-13-20-15-16-21-14-12-19-10-8-17/h17H,2-16H2,1H3	CCCCCCCCOCCOCCOCCOCCO	C16H34O5			5414	46506525	41323		C8E	5221
DB01606	Tazobactam	89786-04-9	approved	LPQZKKCYTLCDGQ-WEDXCCLWSA-N	InChI=1S/C10H12N4O5S/c1-10(5-13-3-2-11-12-13)8(9(16)17)14-6(15)4-7(14)20(10,18)19/h2-3,7-8H,4-5H2,1H3,(H,16,17)/t7-,8+,10+/m1/s1	[H][C@@]12CC(=O)N1[C@@H](C(O)=O)[C@](C)(CN1C=CN=N1)S2(=O)=O	C10H12N4O5S	C07771	D00660	123630	46508088	9421	CHEMBL404		110216	50053173
DB04231	Tetra(Imidazole)Diaquacopper (I)		experimental	HBZDUNQUBNOQIC-UHFFFAOYSA-N	InChI=1S/4C3H4N2.Cu.2H2O/c4*1-2-5-3-4-1;;;/h4*1-3H,(H,4,5);;2*1H2/q;;;;+1;;	[OH2+][Cu-4]([OH2+])([N]1=CNC=C1)([N+]1=CNC=C1)([N+]1=CNC=C1)[N+]1=CNC=C1	C12H20CuN8O2			131704273	46507077			IMF	25057022
DB05222	KB001		investigational								347910033
DB01847	N-Carbamyl-D-Valine		experimental	JDXMIYHOSFNZKO-SCSAIBSYSA-N	InChI=1S/C6H12N2O3/c1-3(2)4(5(9)10)8-6(7)11/h3-4H,1-2H3,(H,9,10)(H3,7,8,11)/t4-/m1/s1	CC(C)[C@@H](NC(N)=O)C(O)=O	C6H12N2O3			448879	46505672	41469	CHEMBL187835	CDV	395544
DB07139	3-[5-(3-nitrophenyl)thiophen-2-yl]propanoic acid		experimental	IHKCOKRMJRDWAL-UHFFFAOYSA-N	InChI=1S/C13H11NO4S/c15-13(16)7-5-11-4-6-12(19-11)9-2-1-3-10(8-9)14(17)18/h1-4,6,8H,5,7H2,(H,15,16)	OC(=O)CCC1=CC=C(S1)C1=CC(=CC=C1)[N+]([O-])=O	C13H11NO4S			25210476	99443610			53N	25056818
DB00731	Nateglinide	105816-04-4	approved; investigational	OELFLUMRDSZNSF-BRWVUGGUSA-N	InChI=1S/C19H27NO3/c1-13(2)15-8-10-16(11-9-15)18(21)20-17(19(22)23)12-14-6-4-3-5-7-14/h3-7,13,15-17H,8-12H2,1-2H3,(H,20,21)(H,22,23)/t15-,16-,17-/m1/s1	[H][C@](CC1=CC=CC=C1)(N=C(O)[C@@]1([H])CC[C@@]([H])(CC1)C(C)C)C(O)=O	C19H27NO3	C12508	D01111	5311309	46504836	31897	CHEMBL783		10482084	50344967
DB03652	beta-D-Galactopyranuronic acid	18968-14-4	experimental	AEMOLEFTQBMNLQ-DTEWXJGMSA-N	InChI=1S/C6H10O7/c7-1-2(8)4(5(10)11)13-6(12)3(1)9/h1-4,6-9,12H,(H,10,11)/t1-,2+,3+,4-,6+/m0/s1	O[C@@H]1O[C@@H]([C@H](O)[C@H](O)[C@H]1O)C(O)=O	C6H10O7	C08348		441476	46507499	47954		GTR	390200
DB07352	Apigenin	520-36-5	experimental	KZNIFHPLKGYRTM-UHFFFAOYSA-N	InChI=1S/C15H10O5/c16-9-3-1-8(2-4-9)13-7-12(19)15-11(18)5-10(17)6-14(15)20-13/h1-7,16-18H	OC1=CC=C(C=C1)C1=CC(=O)C2=C(O1)C=C(O)C=C2O	C15H10O5	C01477		5280443	99443823	18388	CHEMBL28	AGI	4444100	7458
DB05383	Pimagedine	79-17-4	investigational	HAMNKKUPIHEESI-UHFFFAOYSA-N	InChI=1S/CH6N4/c2-1(3)5-4/h4H2,(H4,2,3,5)	NNC(N)=N	CH6N4			2146	175426990	40618	CHEMBL225304	AGU	2061	50207159
DB04628	Allosamidin	103782-08-7	experimental	MDWNFWDBQGOKNZ-XYUDZHFQSA-N	InChI=1S/C25H42N4O14/c1-8(33)26-14-17(36)16(35)11(6-31)39-23(14)42-22-12(7-32)40-24(15(19(22)38)27-9(2)34)41-21-10(5-30)20-13(18(21)37)28-25(43-20)29(3)4/h10-24,30-32,35-38H,5-7H2,1-4H3,(H,26,33)(H,27,34)/t10-,11+,12+,13+,14+,15+,16+,17-,18+,19-,20-,21+,22+,23-,24-/m0/s1	CN(C)C1=N[C@@H]2[C@@H](O)[C@H](O[C@@H]3O[C@H](CO)[C@@H](O[C@@H]4O[C@H](CO)[C@@H](O)[C@@H](O)[C@H]4NC(C)=O)[C@@H](O)[C@H]3NC(C)=O)[C@@H](CO)[C@@H]2O1	C25H42N4O14	C05346		119339	46506500		CHEMBL1230997	AO3	106593	50331851
DB02207	7-Nitroindazole	2942-42-9	experimental	PQCAUHUKTBHUSA-UHFFFAOYSA-N	InChI=1S/C7H5N3O2/c11-10(12)6-3-1-2-5-4-8-9-7(5)6/h1-4H,(H,8,9)	O=N(=O)C1=CC=CC2=CNN=C12	C7H5N3O2			1893	46504896		CHEMBL247378	7NI	1821	50209245
DB01599	Probucol	23288-49-5	approved; investigational	FYPMFJGVHOHGLL-UHFFFAOYSA-N	InChI=1S/C31H48O2S2/c1-27(2,3)21-15-19(16-22(25(21)32)28(4,5)6)34-31(13,14)35-20-17-23(29(7,8)9)26(33)24(18-20)30(10,11)12/h15-18,32-33H,1-14H3	CC(C)(SC1=CC(=C(O)C(=C1)C(C)(C)C)C(C)(C)C)SC1=CC(=C(O)C(=C1)C(C)(C)C)C(C)(C)C	C31H48O2S2	C07373	D00476	4912	46508876	8427	CHEMBL608		4743	50007260
DB04627	Cyclouridine	3736-77-4	experimental	UUGITDASWNOAGG-CCXZUQQUSA-N	InChI=1S/C9H10N2O5/c12-3-4-6(14)7-8(15-4)11-2-1-5(13)10-9(11)16-7/h1-2,4,6-8,12,14H,3H2/t4-,6-,7+,8-/m1/s1	OC[C@H]1O[C@@H]2[C@@H](OC3=NC(=O)C=CN23)[C@@H]1O	C9H10N2O5			806138	46505052		CHEMBL3251336	ANU	705423
DB04334	6-hydroxydopa quinone		experimental	AGMJSPIGDFKRRO-YFKPBYRVSA-N	InChI=1S/C9H9NO5/c10-5(9(14)15)1-4-2-7(12)8(13)3-6(4)11/h2-3,5,13H,1,10H2,(H,14,15)/t5-/m0/s1	N[C@@H](CC1=CC(=O)C(O)=CC1=O)C(O)=O	C9H9NO5			123871	46505126	36076		TPQ	16744234
DB03725	Phosphomethylphosphonic Acid-Guanylate Ester		experimental	PHBDHXOBFUBCJD-KQYNXXCUSA-N	InChI=1S/C11H18N5O13P3/c12-11-14-8-5(9(19)15-11)13-2-16(8)10-7(18)6(17)4(28-10)1-27-32(25,26)29-31(23,24)3-30(20,21)22/h2,4,6-7,10,17-18H,1,3H2,(H,23,24)(H,25,26)(H2,20,21,22)(H3,12,14,15,19)/t4-,6-,7-,10-/m1/s1	[H][C@]1(COP(O)(=O)OP(O)(=O)CP(O)(O)=O)O[C@@]([H])(N2C=NC3=C2NC(=N)N=C3O)[C@]([H])(O)[C@]1([H])O	C11H18N5O13P3	C06500		93082	46508766	1963		GCP	84032
DB03727	Coproporphyrin I		experimental	VORBHEGMEBOMMB-JRHDEHKPSA-N	InChI=1S/C36H38N4O8/c1-17-21(5-9-33(41)42)29-14-26-19(3)23(7-11-35(45)46)31(39-26)16-28-20(4)24(8-12-36(47)48)32(40-28)15-27-18(2)22(6-10-34(43)44)30(38-27)13-25(17)37-29/h13-16,37,40H,5-12H2,1-4H3,(H,41,42)(H,43,44)(H,45,46)(H,47,48)/b25-13-,26-14-,27-15-,28-16-,29-14-,30-13-,31-16-,32-15-	CC1=C(CCC(O)=O)/C2=C/C3=N/C(=C\C4=C(C)C(CCC(O)=O)=C(N4)/C=C4\N=C(\C=C\1/N\2)C(CCC(O)=O)=C4C)/C(CCC(O)=O)=C3C	C36H38N4O8	C05769		68271	46508056	28421		1CP	16736701
DB01983	2(S)-Amino-6-Boronohexanoic Acid		experimental	BLVGFZFOWWBCCZ-YFKPBYRVSA-N	InChI=1S/C6H15BNO5/c8-5(6(9)10)3-1-2-4-7(11,12)13/h5,11-13H,1-4,8H2,(H,9,10)/q-1/t5-/m0/s1	N[C@@H](CCCC[B-](O)(O)O)C(O)=O	C6H15BNO5			444965	46506382	40520		ABH	392738
DB01982	D-Mannuronic Acid	1986-14-7	experimental	AEMOLEFTQBMNLQ-BYHBOUFCSA-N	InChI=1S/C6H10O7/c7-1-2(8)4(5(10)11)13-6(12)3(1)9/h1-4,6-9,12H,(H,10,11)/t1-,2-,3-,4-,6-/m0/s1	[H][C@]1(O)O[C@]([H])(C(O)=O)[C@@]([H])(O)[C@]([H])(O)[C@]1([H])O	C6H10O7	C02024		657117	46506836	16224		MAV	571317
DB01980	Para-Iodo-D-Phenylalanine Hydroxamic Acid		experimental	AJEPKWPHKPETBM-MRVPVSSYSA-N	InChI=1S/C9H11IN2O2/c10-7-3-1-6(2-4-7)5-8(11)9(13)12-14/h1-4,8,14H,5,11H2,(H,12,13)/t8-/m1/s1	[H][C@@](N)(CC1=CC=C(I)C=C1)C(=O)NO	C9H11IN2O2			5288643	46507696			IPO	4450764
DB03833	2-Prolyl-5-Tert-Butyl-[1,3,4]Oxadiazole		experimental	YUKGJYBQODPVBL-ZETCQYMHSA-N	InChI=1S/C11H17N3O2/c1-11(2,3)10-14-13-9(16-10)8(15)7-5-4-6-12-7/h7,12H,4-6H2,1-3H3/t7-/m0/s1	[H][C@]1(CCCN1)C(=O)C1=NN=C(O1)C(C)(C)C	C11H17N3O2			449137	46506788		CHEMBL403772	PTB	395753	50374363
DB07636	5-HEPTYL-6-HYDROXY-1,3-BENZOTHIAZOLE-4,7-DIONE		experimental	CAPIRLKYURUNFL-UHFFFAOYSA-N	InChI=1S/C14H17NO3S/c1-2-3-4-5-6-7-9-11(16)10-14(19-8-15-10)13(18)12(9)17/h8,17H,2-7H2,1H3	CCCCCCCC1=C(O)C(=O)C2=C(N=CS2)C1=O	C14H17NO3S			5288033	99444107			DBT	20119032
DB07439	1-((2-HYDROXYETHOXY)METHYL)-5-(3-(BENZYLOXY)BENZYL)-6-HYDROXYPYRIMIDINE-2,4(1H,3H)-DIONE		experimental	CAWXCABXSPTFRN-UHFFFAOYSA-N	InChI=1S/C21H22N2O6/c24-9-10-28-14-23-20(26)18(19(25)22-21(23)27)12-16-7-4-8-17(11-16)29-13-15-5-2-1-3-6-15/h1-8,11,24,26H,9-10,12-14H2,(H,22,25,27)	OCCOCN1C(=O)NC(=O)C(CC2=CC=CC(OCC3=CC=CC=C3)=C2)=C1O	C21H22N2O6			5287741	99443910			BBB	4450045	50330391
DB07437	1-((2-HYDROXYETHOXY)METHYL)-5-BENZYLPYRIMIDINE-2,4(1H,3H)-DIONE		experimental	SPJAGILXQBHHSZ-UHFFFAOYSA-N	InChI=1S/C14H16N2O4/c17-6-7-20-10-16-9-12(13(18)15-14(16)19)8-11-4-2-1-3-5-11/h1-5,9,17H,6-8,10H2,(H,15,18,19)	OCCOCN1C=C(CC2=CC=CC=C2)C(=O)NC1=O	C14H16N2O4			54929	99443908	41037	CHEMBL17432	BAU	49600	50026387
DB01690	Bis(Adenosine)-5'-Triphosphate		experimental	QCICUPZZLIQAPA-XPWFQUROSA-N	InChI=1S/C20H27N10O16P3/c21-15-9-17(25-3-23-15)29(5-27-9)19-13(33)11(31)7(43-19)1-41-47(35,36)45-49(39,40)46-48(37,38)42-2-8-12(32)14(34)20(44-8)30-6-28-10-16(22)24-4-26-18(10)30/h3-8,11-14,19-20,31-34H,1-2H2,(H,35,36)(H,37,38)(H,39,40)(H2,21,23,25)(H2,22,24,26)/t7-,8-,11-,12-,13-,14-,19-,20-/m1/s1	[H][C@]1(COP(O)(=O)OP(O)(=O)OP(O)(=O)OC[C@@]2([H])O[C@@]([H])(N3C=NC4=C(N)N=CN=C34)[C@]([H])(O)[C@]2([H])O)O[C@@]([H])(N2C=NC3=C(N)N=CN=C23)[C@]([H])(O)[C@]1([H])O	C20H27N10O16P3	C06197		165381	46509170	27775	CHEMBL407938	BA3	144977	50184368
DB00647	Dextropropoxyphene	469-62-5	approved; illicit; investigational; withdrawn	XLMALTXPSGQGBX-GCJKJVERSA-N	InChI=1S/C22H29NO2/c1-5-21(24)25-22(18(2)17-23(3)4,20-14-10-7-11-15-20)16-19-12-8-6-9-13-19/h6-15,18H,5,16-17H2,1-4H3/t18-,22+/m1/s1	CCC(=O)O[C@@](CC1=CC=CC=C1)([C@H](C)CN(C)C)C1=CC=CC=C1	C22H29NO2	C07406	D07809	10100	46506690	51173	CHEMBL1213351		9696	82269
DB03232	2-[(2e,6e,10e,14e,18e,22e,26e)-3,7,11,15,19,23,27,31-Octamethyldotriaconta-2,6,10,14,18,22,26,30-Octaenyl]Phenol		experimental	VUNQJPPPTJIREN-CMAXTTDKSA-N	InChI=1S/C46H70O/c1-37(2)19-12-20-38(3)21-13-22-39(4)23-14-24-40(5)25-15-26-41(6)27-16-28-42(7)29-17-30-43(8)31-18-32-44(9)35-36-45-33-10-11-34-46(45)47/h10-11,19,21,23,25,27,29,31,33-35,47H,12-18,20,22,24,26,28,30,32,36H2,1-9H3/b38-21+,39-23+,40-25+,41-27+,42-29+,43-31+,44-35+	CC(C)=CCC\C(C)=C\CC\C(C)=C\CC\C(C)=C\CC\C(C)=C\CC\C(C)=C\CC\C(C)=C\CC\C(C)=C\CC1=CC=CC=C1O	C46H70O	C05810		5280832	46507933	40407		8PP	4444381
DB03231	3-(5-Amino-7-oxo-3,7-dihydro-2H-[1,2,3]triazolo[4,5-d]pyrimidin-2-yl)-N-(2-{[2-(hydroxymethyl)phenyl]sulfanyl}benzyl)benzamide		experimental	IXDQOBDHBWEZOH-UHFFFAOYSA-N	InChI=1S/C25H21N7O3S/c26-25-28-22-21(24(35)29-25)30-32(31-22)18-9-5-8-15(12-18)23(34)27-13-16-6-1-3-10-19(16)36-20-11-4-2-7-17(20)14-33/h1-12,33H,13-14H2,(H,27,34)(H3,26,28,29,31,35)	[H]N([H])C1=NC(=O)C2=NN(N([H])C2=N1)C1=CC=CC(=C1)C(=O)N([H])CC1=CC=CC=C1SC1=CC=CC=C1CO	C25H21N7O3S			448408	46506254		CHEMBL297273	PSB	395216	50143049
DB03237	2,3-Dihydroxy-5-Oxo-Hexanedioate		experimental	QUURPCHWPQNNGL-ZAFYKAAXSA-L	InChI=1S/C6H8O7/c7-2(4(9)6(12)13)1-3(8)5(10)11/h2,4,7,9H,1H2,(H,10,11)(H,12,13)/p-2/t2-,4+/m0/s1	O[C@@H](CC(=O)C([O-])=O)[C@@H](O)C([O-])=O	C6H6O7			5288442	46506322	42819		GLR	4450631
DB03999	Butylphosphonate		experimental	UOKRBSXOBUKDGE-UHFFFAOYSA-N	InChI=1S/C4H11O3P/c1-2-3-4-8(5,6)7/h2-4H2,1H3,(H2,5,6,7)	CCCCP(O)(O)=O	C4H11O3P			76839	46508065	41384		CCP	69293
DB03332	5,6-Cyclic-Tetrahydropteridine		experimental	XAZOBOCYEGBXHD-GSVOUGTGSA-N	InChI=1S/C8H9N5O3/c9-7-11-5-4(6(14)12-7)13-3(1-10-5)2-16-8(13)15/h3H,1-2H2,(H4,9,10,11,12,14)/t3-/m1/s1	NC1=NC2=C(N3[C@@H](COC3=O)CN2)C(=O)N1	C8H9N5O3			6323220	46505882			AP4	4883327
DB00120	L-Phenylalanine	63-91-2	approved; investigational; nutraceutical	COLNVLDHVKWLRT-QMMMGPOBSA-N	InChI=1S/C9H11NO2/c10-8(9(11)12)6-7-4-2-1-3-5-7/h1-5,8H,6,10H2,(H,11,12)/t8-/m0/s1	N[C@@H](CC1=CC=CC=C1)C(O)=O	C9H11NO2	C00079	D00021	6140	46505708	17295	CHEMBL301523	PHE	5910	18073
DB07187	6-[(5-CHLORO-3-METHYL-1-BENZOFURAN-2-YL)SULFONYL]PYRIDAZIN-3(2H)-ONE		experimental	FXFPQPNUMWQRAO-UHFFFAOYSA-N	InChI=1S/C13H9ClN2O4S/c1-7-9-6-8(14)2-3-10(9)20-13(7)21(18,19)12-5-4-11(17)15-16-12/h2-6H,1H3,(H,15,17)	CC1=C(OC2=CC=C(Cl)C=C12)S(=O)(=O)C1=NNC(=O)C=C1	C13H9ClN2O4S			6420118	99443658		CHEMBL240725	62P	4925683	16315
DB04243	5-Methyluridine 5'-Monophosphate		experimental	IGWHDMPTQKSDTL-JXOAFFINSA-N	InChI=1S/C10H15N2O9P/c1-4-2-12(10(16)11-8(4)15)9-7(14)6(13)5(21-9)3-20-22(17,18)19/h2,5-7,9,13-14H,3H2,1H3,(H,11,15,16)(H2,17,18,19)/t5-,6-,7-,9-/m1/s1	[H][C@]1(COP(O)(O)=O)O[C@@]([H])(N2C=C(C)C(O)=NC2=O)[C@]([H])(O)[C@]1([H])O	C10H15N2O9P			12803287	46506731	77120	CHEMBL1230421	5MU	10445259
DB02979	N1,N14-Bis((S-Methyl)Isothioureido)Tetradecane		experimental	IOKDMHHZKWLWKO-UHFFFAOYSA-N	InChI=1S/C18H38N4S2/c1-23-17(19)21-15-13-11-9-7-5-3-4-6-8-10-12-14-16-22-18(20)24-2/h3-16H2,1-2H3,(H2,19,21)(H2,20,22)	CS\C(N)=N\CCCCCCCCCCCCCC\N=C(/N)SC	C18H38N4S2			11740154	46505712			NTU	9914861
DB07599	[(2-AMINO-ALPHA-METHOXYIMINO-4-THIAZOLYLACETYL)AMINO]METHYLBORONIC ACID		experimental	FMYGJTQJYFMFCR-XGICHPGQSA-N	InChI=1S/C7H11BN4O4S/c1-16-12-5(4-2-17-7(9)11-4)6(13)10-3-8(14)15/h2,14-15H,3H2,1H3,(H2,9,11)(H,10,13)/b12-5-	CO\N=C(/C(=O)NCB(O)O)C1=CSC(N)=N1	C7H11BN4O4S			9600412	99444070		CHEMBL227452	CXB	7874552	50202234
DB04526	L-Glycero-D-Manno-Heptopyranose		experimental	BGWQRWREUZVRGI-QQABCQGCSA-N	InChI=1S/C7H14O7/c8-1-2(9)6-4(11)3(10)5(12)7(13)14-6/h2-13H,1H2/t2-,3-,4-,5-,6+,7-/m0/s1	[H][C@](O)(CO)[C@@]1([H])O[C@]([H])(O)[C@@]([H])(O)[C@@]([H])(O)[C@]1([H])O	C7H14O7			125414	46504518	42976		GMH	111594
DB11367	Cefroxadine	51762-05-1	withdrawn	RDMOROXKXONCAL-UEKVPHQBSA-N	InChI=1S/C16H19N3O5S/c1-24-9-7-25-15-11(14(21)19(15)12(9)16(22)23)18-13(20)10(17)8-5-3-2-4-6-8/h2-3,6,10-11,15H,4-5,7,17H2,1H3,(H,18,20)(H,22,23)/t10-,11-,15-/m1/s1	[H][C@]12SCC(OC)=C(N1C(=O)[C@H]2NC(=O)[C@H](N)C1=CCC=CC1)C(O)=O	C16H19N3O5S	C12979	D01528	5284529	347827975	31379	CHEMBL3186538		4447587
DB07590	S-[3-(3,4-DICHLOROPHENYL)-3-OXOPROPYL]-L-CYSTEINE		experimental	WBRMJWLALJKZJY-JTQLQIEISA-N	InChI=1S/C12H13Cl2NO3S/c13-8-2-1-7(5-9(8)14)11(16)3-4-19-6-10(15)12(17)18/h1-2,5,10H,3-4,6,15H2,(H,17,18)/t10-/m0/s1	[H][C@](N)(CSCCC(=O)C1=CC=C(Cl)C(Cl)=C1)C(O)=O	C12H13Cl2NO3S			46937082	99444061			CS4	25057215
DB02527	Cyclic Adenosine Monophosphate	60-92-4	experimental	IVOMOUWHDPKRLL-KQYNXXCUSA-N	InChI=1S/C10H12N5O6P/c11-8-5-9(13-2-12-8)15(3-14-5)10-6(16)7-4(20-10)1-19-22(17,18)21-7/h2-4,6-7,10,16H,1H2,(H,17,18)(H2,11,12,13)/t4-,6-,7-,10-/m1/s1	NC1=NC=NC2=C1N=CN2[C@@H]1O[C@@H]2COP(O)(=O)O[C@H]2[C@H]1O	C10H12N5O6P	C00575		6076	46508991	17489	CHEMBL316966	CMP	5851	50384264
DB09241	Methylene blue	61-73-4	approved; investigational	CXKWCBBOMKCUKX-UHFFFAOYSA-M	InChI=1S/C16H18N3S.ClH/c1-18(2)11-5-7-13-15(9-11)20-16-10-12(19(3)4)6-8-14(16)17-13;/h5-10H,1-4H3;1H/q+1;/p-1	[Cl-].CN(C)C1=CC2=[S+]C3=C(C=CC(=C3)N(C)C)N=C2C=C1	C16H18ClN3S	C00220		6099	310265144	6872	CHEMBL405110		5874
DB03068	Zebularine	3690-10-6	experimental	RPQZTTQVRYEKCR-WCTZXXKLSA-N	InChI=1S/C9H12N2O5/c12-4-5-6(13)7(14)8(16-5)11-3-1-2-10-9(11)15/h1-3,5-8,12-14H,4H2/t5-,6-,7-,8-/m1/s1	OC[C@H]1O[C@H]([C@H](O)[C@@H]1O)N1C=CC=NC1=O	C9H12N2O5			100016	46504541	46938	CHEMBL504567	ZE8	90372
DB03053	1-Aminocyclopropylphosphonate		experimental	WKCJTSHOKDLADL-UHFFFAOYSA-M	InChI=1S/C3H8NO3P/c4-3(1-2-3)8(5,6)7/h1-2,4H2,(H2,5,6,7)/p-1	NC1(CC1)[P@](O)([O-])=O	C3H7NO3P			194762	46508758	44158		MLP	168966
DB03904	Urea	57-13-6	approved; investigational	XSQUKJJJFZCRTK-UHFFFAOYSA-N	InChI=1S/CH4N2O/c2-1(3)4/h(H4,2,3,4)	NC(N)=O	CH4N2O	C00086	D00023	1176	46508687	16199	CHEMBL985	URE	1143	24961
DB03424	Ubenimex	58970-76-6	experimental; investigational	VGGGPCQERPFHOB-RDBSUJKOSA-N	InChI=1S/C16H24N2O4/c1-10(2)8-13(16(21)22)18-15(20)14(19)12(17)9-11-6-4-3-5-7-11/h3-7,10,12-14,19H,8-9,17H2,1-2H3,(H,18,20)(H,21,22)/t12-,13+,14+/m1/s1	[H][C@@](N)(CC1=CC=CC=C1)[C@]([H])(O)C(O)=N[C@@]([H])(CC(C)C)C(O)=O	C16H24N2O4			72172	46505598		CHEMBL29292	BES	65145	50367209
DB02119	6-Hydroxymethyl-7,8-Dihydropterin	3672-03-5	experimental	CQQNNQTXUGLUEV-UHFFFAOYSA-N	InChI=1S/C7H9N5O2/c8-7-11-5-4(6(14)12-7)10-3(2-13)1-9-5/h13H,1-2H2,(H4,8,9,11,12,14)	NC1=NC2=C(N=C(CO)CN2)C(=O)N1	C7H9N5O2	C01300		218	46505768	44841	CHEMBL1233322	PH2	213
DB03423	S-Adenosyl-L-Homoselenocysteine		experimental	UVSMMLABJBJNGH-WFMPWKQPSA-N	InChI=1S/C14H20N6O5Se/c15-6(14(23)24)1-2-26-3-7-9(21)10(22)13(25-7)20-5-19-8-11(16)17-4-18-12(8)20/h4-7,9-10,13,21-22H,1-3,15H2,(H,23,24)(H2,16,17,18)/t6-,7+,9+,10+,13+/m0/s1	[H][C@](N)(CC[Se]C[C@@]1([H])O[C@@]([H])(N2C=NC3=C(N)N=CN=C23)[C@]([H])(O)[C@]1([H])O)C(O)=O	C14H20N6O5Se			446317	46507417	77028		SAI	393706
DB03584	4-Thio-beta-D-glucopyranose		experimental	KGSURTOFVLAWDC-QZABAPFNSA-N	InChI=1S/C6H12O5S/c7-1-2-5(12)3(8)4(9)6(10)11-2/h2-10,12H,1H2/t2-,3-,4-,5-,6-/m1/s1	[H][C@@]1(O)O[C@]([H])(CO)[C@@]([H])(S)[C@]([H])(O)[C@@]1([H])O	C6H12O5S			445564	46504652			SGC	393171
DB05676	Apremilast	608141-41-9	approved; investigational	IMOZEMNVLZVGJZ-QGZVFWFLSA-N	InChI=1S/C22H24N2O7S/c1-5-31-19-11-14(9-10-18(19)30-3)17(12-32(4,28)29)24-21(26)15-7-6-8-16(23-13(2)25)20(15)22(24)27/h6-11,17H,5,12H2,1-4H3,(H,23,25)/t17-/m1/s1	[H][C@](CS(C)(=O)=O)(N1C(=O)C2=C(C1=O)C(=CC=C2)N=C(C)O)C1=CC(OCC)=C(OC)C=C1	C22H24N2O7S		D08860	11561674	310264858	78540	CHEMBL514800		9736448	50248919
DB00609	Ethionamide	536-33-4	approved	AEOCXXJPGCBFJA-UHFFFAOYSA-N	InChI=1S/C8H10N2S/c1-2-7-5-6(8(9)11)3-4-10-7/h3-5H,2H2,1H3,(H2,9,11)	CCC1=NC=CC(=C1)C(N)=S	C8H10N2S	C07665	D00591	2761171	46506077	4885	CHEMBL1441		2041901
DB03582	N~2~-Succinylornithine		experimental	VWXQFHJBQHTHMK-LURJTMIESA-N	InChI=1S/C9H16N2O5/c10-5-1-2-6(9(15)16)11-7(12)3-4-8(13)14/h6H,1-5,10H2,(H,11,12)(H,13,14)(H,15,16)/t6-/m0/s1	NCCC[C@H](NC(=O)CCC(O)=O)C(O)=O	C9H16N2O5	C03415		127370	46507657	27574		SUO	113025
DB07763	(5S)-3-ANILINO-5-(2,4-DIFLUOROPHENYL)-5-METHYL-1,3-OXAZOLIDINE-2,4-DIONE		experimental	OZZFJGCAYWBVBI-INIZCTEOSA-N	InChI=1S/C16H12F2N2O3/c1-16(12-8-7-10(17)9-13(12)18)14(21)20(15(22)23-16)19-11-5-3-2-4-6-11/h2-9,19H,1H3/t16-/m0/s1	C[C@]1(OC(=O)N(NC2=CC=CC=C2)C1=O)C1=CC=C(F)C=C1F	C16H12F2N2O3			9547935	99444234			FDN	7826870
DB08440	N-1,10-phenanthrolin-5-ylacetamide		experimental	AAJXINSCZMZERD-UHFFFAOYSA-N	InChI=1S/C14H11N3O/c1-9(18)17-12-8-10-4-2-6-15-13(10)14-11(12)5-3-7-16-14/h2-8H,1H3,(H,17,18)	CC(=O)NC1=C2C=CC=NC2=C2N=CC=CC2=C1	C14H11N3O			18719622	99444911			PXX	18970157
DB08449	2-(3-((4,5,7-trifluorobenzo[d]thiazol-2-yl)methyl)-1H-pyrrolo[2,3-b]pyridin-1-yl)acetic acid		experimental	IEVFQDJUDLCOQY-UHFFFAOYSA-N	InChI=1S/C17H10F3N3O2S/c18-10-5-11(19)16-15(14(10)20)22-12(26-16)4-8-6-23(7-13(24)25)17-9(8)2-1-3-21-17/h1-3,5-6H,4,7H2,(H,24,25)	OC(=O)CN1C=C(CC2=NC3=C(S2)C(F)=CC(F)=C3F)C2=CC=CN=C12	C17H10F3N3O2S			10150441	99444920		CHEMBL1235556	Q74	8325949	50343933
DB03140	4-Carboxyphenylboronic Acid		experimental	SIAVMDKGVRXFAX-UHFFFAOYSA-N	InChI=1S/C7H7BO4/c9-7(10)5-1-3-6(4-2-5)8(11)12/h1-4,11-12H,(H,9,10)	OB(O)C1=CC=C(C=C1)C(O)=O	C7H7BO4			312183	46505503		CHEMBL82324	4CB	276074	50067885
DB07291	5-amino-1-(4-chlorophenyl)-1H-pyrazole-4-carbonitrile		experimental	WIWSALMJHPGFDY-UHFFFAOYSA-N	InChI=1S/C10H7ClN4/c11-8-1-3-9(4-2-8)15-10(13)7(5-12)6-14-15/h1-4,6H,13H2	NC1=C(C=NN1C1=CC=C(Cl)C=C1)C#N	C10H7ClN4			639097	99443762		CHEMBL460460	928	554550	50242762
DB06968	1,1'-HEXANE-1,6-DIYLBIS(1H-IMIDAZOLE)		experimental	CHRPUSCNMSNSKL-UHFFFAOYSA-N	InChI=1S/C12H18N4/c1(3-7-15-9-5-13-11-15)2-4-8-16-10-6-14-12-16/h5-6,9-12H,1-4,7-8H2	C(CCCN1C=CN=C1)CCN1C=CN=C1	C12H18N4			16122577	99443439		CHEMBL1229947	2IH	13959218
DB01234	Dexamethasone	50-02-2	approved; investigational; vet_approved	UREBDLICKHMUKA-CXSFZGCWSA-N	InChI=1S/C22H29FO5/c1-12-8-16-15-5-4-13-9-14(25)6-7-19(13,2)21(15,23)17(26)10-20(16,3)22(12,28)18(27)11-24/h6-7,9,12,15-17,24,26,28H,4-5,8,10-11H2,1-3H3/t12-,15+,16+,17+,19+,20+,21+,22+/m1/s1	[H][C@@]12C[C@@H](C)[C@](O)(C(=O)CO)[C@@]1(C)C[C@H](O)[C@@]1(F)[C@@]2([H])CCC2=CC(=O)C=C[C@]12C	C22H29FO5	C15643	D00292	5743	46508930	41879	CHEMBL384467	DEX	5541	18207
DB02985	8-Iodo-Guanine		experimental	SXGFECRAKVVEJT-UHFFFAOYSA-N	InChI=1S/C5H4IN5O/c6-4-8-1-2(9-4)10-5(7)11-3(1)12/h(H4,7,8,9,10,11,12)	OC1=NC(=N)NC2=C1N=C(I)N2	C5H4IN5O			444737	46507908			8IG	392578
DB08258	6-{[(CYCLOHEXYLAMINO)CARBONYL]AMINO}HEXANOIC ACID		experimental	KFTVEPYSUSWBRD-UHFFFAOYSA-N	InChI=1S/C13H24N2O3/c16-12(17)9-5-2-6-10-14-13(18)15-11-7-3-1-4-8-11/h11H,1-10H2,(H,16,17)(H2,14,15,18)	OC(=O)CCCCCNC(=O)NC1CCCCC1	C13H24N2O3			6420120	99444729		CHEMBL434374	NC6	4925685	50192966
DB08259	7-{[(CYCLOHEXYLAMINO)CARBONYL]AMINO}HEPTANOIC ACID		experimental	GYTIWWDVOFXKPF-UHFFFAOYSA-N	InChI=1S/C14H26N2O3/c17-13(18)10-6-1-2-7-11-15-14(19)16-12-8-4-3-5-9-12/h12H,1-11H2,(H,17,18)(H2,15,16,19)	OC(=O)CCCCCCNC(=O)NC1CCCCC1	C14H26N2O3			6420121	99444730			NC7	4925686
DB12610	Ebselen	60940-34-3	investigational	DYEFUKCXAQOFHX-UHFFFAOYSA-N	InChI=1S/C13H9NOSe/c15-13-11-8-4-5-9-12(11)16-14(13)10-6-2-1-3-7-10/h1-9H	O=C1N([Se]C2=CC=CC=C12)C1=CC=CC=C1	C13H9NOSe			3194	347828824	77543	CHEMBL51085		3082	34233
DB02763	5-Mercapto-2-Nitro-Benzoic Acid	15139-21-6	experimental	GANZODCWZFAEGN-UHFFFAOYSA-N	InChI=1S/C7H5NO4S/c9-7(10)5-3-4(13)1-2-6(5)8(11)12/h1-3,13H,(H,9,10)	OC(=O)C1=CC(S)=CC=C1[N+]([O-])=O	C7H5NO4S			123648	46504779			MNB	110231
DB07927	3-[(4-Carboxy-2-hydroxyphenyl)sulfamoyl]-2-thiophenecarboxylic acid		experimental	RDPXXOOKKRIKFN-UHFFFAOYSA-N	InChI=1S/C12H9NO7S2/c14-8-5-6(11(15)16)1-2-7(8)13-22(19,20)9-3-4-21-10(9)12(17)18/h1-5,13-14H,(H,15,16)(H,17,18)	OC(=O)C1=C(C=CS1)S(=O)(=O)NC1=C(O)C=C(C=C1)C(O)=O	C12H9NO7S2			657106	99444398		CHEMBL1222313	HTC	571308	50324682
DB08256	N-[(CYCLOHEXYLAMINO)CARBONYL]GLYCINE		experimental	NVORCMBCUHQRDL-UHFFFAOYSA-N	InChI=1S/C9H16N2O3/c12-8(13)6-10-9(14)11-7-4-2-1-3-5-7/h7H,1-6H2,(H,12,13)(H2,10,11,14)	OC(=O)CNC(=O)NC1CCCCC1	C9H16N2O3			4149241	99444727		CHEMBL66380	NC3	3361505	50143914
DB08257	4-{[(CYCLOHEXYLAMINO)CARBONYL]AMINO}BUTANOIC ACID		experimental	WSVFRGGLURJIMG-UHFFFAOYSA-N	InChI=1S/C11H20N2O3/c14-10(15)7-4-8-12-11(16)13-9-5-2-1-3-6-9/h9H,1-8H2,(H,14,15)(H2,12,13,16)	OC(=O)CCCNC(=O)NC1CCCCC1	C11H20N2O3			6420119	99444728		CHEMBL219695	NC4	4925684	50192936
DB01833	L-2-Amino-4-(Guanidinooxy)Butyric Acid		experimental	FSBIGDSBMBYOPN-VKHMYHEASA-N	InChI=1S/C5H12N4O3/c6-3(4(10)11)1-2-12-9-5(7)8/h3H,1-2,6H2,(H,10,11)(H4,7,8,9)/t3-/m0/s1	N[C@@H](CCONC(N)=N)C(O)=O	C5H12N4O3	C00308		439202	46507101	609827	CHEMBL443732	GGB	388342	50370459
DB03916	4-{2-[4-(2-Aminoethyl)Piperazin-1-Yl]Pyridin-4-Yl}-N-(3-Chloro-4-Methylphenyl)Pyrimidin-2-Amine		experimental	RHOOHUMOHVIXEF-UHFFFAOYSA-N	InChI=1S/C22H26ClN7/c1-16-2-3-18(15-19(16)23)27-22-26-8-5-20(28-22)17-4-7-25-21(14-17)30-12-10-29(9-6-24)11-13-30/h2-5,7-8,14-15H,6,9-13,24H2,1H3,(H,26,27,28)	CC1=C(Cl)C=C(NC2=NC(=CC=N2)C2=CC(=NC=C2)N2CCN(CCN)CC2)C=C1	C22H26ClN7			656967	46505237		CHEMBL1161626	WAI	571203
DB04115	Berberine	2086-83-1	approved; investigational	YBHILYKTIRIUTE-UHFFFAOYSA-N	InChI=1S/C20H18NO4/c1-22-17-4-3-12-7-16-14-9-19-18(24-11-25-19)8-13(14)5-6-21(16)10-15(12)20(17)23-2/h3-4,7-10H,5-6,11H2,1-2H3/q+1	COC1=CC=C2C=C3C4=CC5=C(OCO5)C=C4CC[N+]3=CC2=C1OC	C20H18NO4	C00757	D00092	2353	46506051	16118	CHEMBL295124	BER	2263	50203126
DB01835	4r-Fluoro-N6-Ethanimidoyl-L-Lysine		experimental	LTCJJIZTKXNFGK-RQJHMYQMSA-N	InChI=1S/C8H16FN3O2/c1-5(10)12-3-2-6(9)4-7(11)8(13)14/h6-7H,2-4,11H2,1H3,(H2,10,12)(H,13,14)/t6-,7+/m1/s1	CC(=N)NCC[C@@H](F)C[C@H](N)C(O)=O	C8H16FN3O2			448269	46508853			I58	395122
DB01930	2,4-Dihydroxy-3,3-Dimethyl-Butyrate	470-29-1	experimental	OTOIIPJYVQJATP-BYPYZUCNSA-M	InChI=1S/C6H12O4/c1-6(2,3-7)4(8)5(9)10/h4,7-8H,3H2,1-2H3,(H,9,10)/p-1/t4-/m0/s1	CC(C)(CO)[C@@H](O)C([O-])=O	C6H11O4	C00522		5289105	46507436	15980		PAF	4451134
DB01789	1-Amino-2,3-Dihydroxy-5-Hydroxymethyl Cyclohex-5-Ene		experimental	BMZJPVSGERKRHP-ACZMJKKPSA-N	InChI=1S/C7H13NO3/c8-5-1-4(3-9)2-6(10)7(5)11/h1,5-7,9-11H,2-3,8H2/t5-,6-,7-/m0/s1	[H][C@]1(N)C=C(CO)C[C@]([H])(O)[C@@]1([H])O	C7H13NO3			5287612	46506516			ADH	4449942
DB04414	Heptamolybdate		experimental	PJSKUNJZAAFMGT-UHFFFAOYSA-H	InChI=1S/7Mo.24H2O/h;;;;;;;24*1H2/p-6	O.O.O.O.O.O.O.O.O.O.O.O.O.O.O.O.O.O.[OH-].[OH-].[OH-].[OH-].[OH-].[OH-].[Mo].[Mo].[Mo].[Mo].[Mo].[Mo].[Mo]	H42Mo7O24			131704280	46505678			MO7
DB02767	3-Hydroxy-Myristic Acid		experimental	ATRNZOYKSNPPBF-CYBMUJFWSA-N	InChI=1S/C14H28O3/c1-2-3-4-5-6-7-8-9-10-11-13(15)12-14(16)17/h13,15H,2-12H2,1H3,(H,16,17)/t13-/m1/s1	[H][C@@](O)(CCCCCCCCCCC)CC(O)=O	C14H28O3			5288266	46505492	42539	CHEMBL1232858	FTT	4450466
DB02182	Hybrid Between B and C Type Hemes (Protoporphyrin Ixcontaining Fe)		experimental	BUYPFLNIJYEQJK-RGGAHWMASA-N	InChI=1S/C34H34N4O4.Fe/c1-7-21-17(3)25-13-26-19(5)23(9-11-33(39)40)31(37-26)16-32-24(10-12-34(41)42)20(6)28(38-32)15-30-22(8-2)18(4)27(36-30)14-29(21)35-25;/h8,13-16H,2,7,9-12H2,1,3-6H3,(H,39,40)(H,41,42);/q-4;+4/b25-13-,26-13-,27-14-,28-15-,29-14-,30-15-,31-16-,32-16-;	CCC1=C2C=C3N4C(=CC5=C(C)C(CCC(O)=O)=C6C=C7N8C(=CC(N2[Fe]48N56)=C1C)C(C)=C7CCC(O)=O)C(C=C)=C3C	C34H34FeN4O4			131704193	46508488			HEB
DB03517	[Methylthio]Acetate		experimental	HGTBAIVLETUVCG-UHFFFAOYSA-M	InChI=1S/C3H6O2S/c1-6-2-3(4)5/h2H2,1H3,(H,4,5)/p-1	CSCC([O-])=O	C3H5O2S			5179950	46508551	18071		MTG	4352111
DB02061	Cellobiose	528-50-7	experimental	GUBGYTABKSRVRQ-CUHNMECISA-N	InChI=1S/C12H22O11/c13-1-3-5(15)6(16)9(19)12(22-3)23-10-4(2-14)21-11(20)8(18)7(10)17/h3-20H,1-2H2/t3-,4-,5-,6+,7-,8-,9-,10-,11?,12+/m1/s1	OC[C@H]1O[C@@H](O[C@H]2[C@H](O)[C@@H](O)C(O)O[C@@H]2CO)[C@H](O)[C@@H](O)[C@@H]1O	C12H22O11	C00185		439178	46505046	17057		CBI	388323
DB02188	N-Methylmesoporphyrin Containing Copper		experimental	CTVHSHALRXJQNK-ZHZUXMKXSA-M	InChI=1S/C35H40N4O4.Cu/c1-8-22-18(3)28-17-33-23(9-2)21(6)32(39(33)7)16-27-20(5)25(11-13-35(42)43)31(38-27)15-30-24(10-12-34(40)41)19(4)26(36-30)14-29(22)37-28;/h14-17H,8-13H2,1-7H3,(H3,36,37,38,40,41,42,43);/q;+1/p-1/b26-14-,27-16-,28-17-,29-14-,30-15-,31-15-,32-16-,33-17-;	CCC1=C2C=C3N4C(=CC5=[N+]6C(=CC7=[N]8(C)C(=CC(N2[Cu-]468)=C1C)C(CC)=C7C)C(C)=C5CCC(O)=O)C(CCC(O)=O)=C3C	C35H39CuN4O4			5288831	46505158			MP1	22377687
DB03692	1-Hexadecanosulfonyl-O-L-Serine		experimental	NKAIXQDVYXAWPS-SFHVURJKSA-N	InChI=1S/C19H39NO5S/c1-2-3-4-5-6-7-8-9-10-11-12-13-14-15-16-26(23,24)25-17-18(20)19(21)22/h18H,2-17,20H2,1H3,(H,21,22)/t18-/m0/s1	[H][C@](N)(COS(=O)(=O)CCCCCCCCCCCCCCCC)C(O)=O	C19H39NO5S			17754154	46508679			S1H
DB02065	4-Deoxylactose		experimental	DSYGIMVFFQCOQZ-KYYLAPRMSA-N	InChI=1S/C12H22O10/c13-2-4-1-5(15)7(16)12(20-4)22-10-6(3-14)21-11(19)9(18)8(10)17/h4-19H,1-3H2/t4-,5-,6+,7+,8+,9+,10+,11+,12-/m0/s1	[H][C@@]1(CO)C[C@]([H])(O)[C@@]([H])(O)[C@]([H])(O[C@]2([H])[C@@]([H])(CO)O[C@@]([H])(O)[C@]([H])(O)[C@@]2([H])O)O1	C12H22O10			445801	46506293			DEL	393332
DB03165	2-Dimethylamino-Ethyl-Diphosphate		experimental	QGKJQRINUQGSJM-UHFFFAOYSA-N	InChI=1S/C4H13NO7P2/c1-5(2)3-4-11-14(9,10)12-13(6,7)8/h3-4H2,1-2H3,(H,9,10)(H2,6,7,8)	CN(C)CCO[P@](O)(=O)OP(O)(O)=O	C4H13NO7P2			447358	46506021			DED	394484
DB03911	L-Xylopyranose		experimental	SRBFZHDQGSBBOR-CZBDKTQLSA-N	InChI=1S/C5H10O5/c6-2-1-10-5(9)4(8)3(2)7/h2-9H,1H2/t2-,3+,4-,5?/m0/s1	O[C@H]1COC(O)[C@@H](O)[C@@H]1O	C5H10O5			439509	46508015	59275	CHEMBL1374069	LXC	388606
DB03197	6-Hydroxymethylpterin		experimental	XGWIBNWDLMIPNF-UHFFFAOYSA-N	InChI=1S/C7H7N5O2/c8-7-11-5-4(6(14)12-7)10-3(2-13)1-9-5/h1,13H,2H2,(H3,8,9,11,12,14)	NC1=NC2=NC=C(CO)N=C2C(=O)N1	C7H7N5O2			69736	46505438		CHEMBL101541	HHR	62936	50115144
DB07498	4-[3-(3-NITROPHENYL)-1,2,4-OXADIAZOL-5-YL]BUTANOIC ACID		experimental	LQQYZJRCWBRIMW-UHFFFAOYSA-N	InChI=1S/C12H11N3O5/c16-11(17)6-2-5-10-13-12(14-20-10)8-3-1-4-9(7-8)15(18)19/h1,3-4,7H,2,5-6H2,(H,16,17)	OC(=O)CCCC1=NC(=NO1)C1=CC(=CC=C1)[N+]([O-])=O	C12H11N3O5			2797541	99443969	41198		BTO	2076347	16233
DB03192	3r-Hydroxydecanoyl-Coa		experimental	HIVSMYZAMUNFKZ-PDQACDDGSA-N	InChI=1S/C31H54N7O18P3S/c1-4-5-6-7-8-9-19(39)14-22(41)60-13-12-33-21(40)10-11-34-29(44)26(43)31(2,3)16-53-59(50,51)56-58(48,49)52-15-20-25(55-57(45,46)47)24(42)30(54-20)38-18-37-23-27(32)35-17-36-28(23)38/h17-20,24-26,30,39,42-43H,4-16H2,1-3H3,(H,33,40)(H,34,44)(H,48,49)(H,50,51)(H2,32,35,36)(H2,45,46,47)/t19-,20-,24-,25-,26+,30-/m1/s1	[H][C@@](O)(CCCCCCC)CC(=O)SCCN=C(O)CCN=C(O)[C@]([H])(O)C(C)(C)COP(O)(=O)OP(O)(=O)OC[C@@]1([H])O[C@@]([H])(N2C=NC3=C(N)N=CN=C23)[C@]([H])(O)[C@]1([H])OP(O)(O)=O	C31H54N7O18P3S			447877	46504729	74405		HDC	394845
DB01735	3-Chloroalaninate		experimental	ASBJGPTTYPEMLP-UWTATZPHSA-N	InChI=1S/C3H6ClNO2/c4-1-2(5)3(6)7/h2H,1,5H2,(H,6,7)/t2-/m1/s1	[NH3+][C@H](CCl)C([O-])=O	C3H6ClNO2	C02634		5287866	46508482	17092	CHEMBL295666	C2N	388827
DB01301	Rolitetracycline	751-97-3	approved	HMEYVGGHISAPJR-IAHYZSEUSA-N	InChI=1S/C27H33N3O8/c1-26(37)13-7-6-8-16(31)17(13)21(32)18-14(26)11-15-20(29(2)3)22(33)19(24(35)27(15,38)23(18)34)25(36)28-12-30-9-4-5-10-30/h6-8,14-15,20,31,33-34,37-38H,4-5,9-12H2,1-3H3,(H,28,36)/t14-,15-,20-,26+,27-/m0/s1	[H][C@@]12C[C@@]3([H])C(C(=O)C4=C(O)C=CC=C4[C@@]3(C)O)=C(O)[C@]1(O)C(=O)C(C(=O)NCN1CCCC1)=C(O)[C@H]2N(C)C	C27H33N3O8		D02282	54682938	46507805	63334	CHEMBL1237046		21111754
DB03198	Thio-Maltohexaose		experimental	UMAYFXWVUSVOCQ-QXVNYKTNSA-N	InChI=1S/C36H62O28S3/c37-1-7-13(43)14(44)23(53)34(60-7)66-29-11(5-41)58-32(21(51)18(29)48)64-27-9(3-39)62-36(25(55)16(27)46)67-30-12(6-42)59-33(22(52)19(30)49)63-26-8(2-38)61-35(24(54)15(26)45)65-28-10(4-40)57-31(56)20(50)17(28)47/h7-56H,1-6H2/t7-,8-,9-,10-,11-,12-,13-,14+,15-,16-,17-,18-,19-,20-,21-,22-,23-,24-,25-,26-,27-,28-,29-,30-,31+,32-,33-,34-,35-,36-/m1/s1	[H][C@]1(O)O[C@]([H])(CO)[C@@]([H])(S[C@@]2([H])O[C@]([H])(CO)[C@@]([H])(O[C@@]3([H])O[C@]([H])(CO)[C@@]([H])(S[C@@]4([H])O[C@]([H])(CO)[C@@]([H])(O[C@@]5([H])O[C@]([H])(CO)[C@@]([H])(S[C@@]6([H])O[C@]([H])(CO)[C@@]([H])(O)[C@]([H])(O)[C@@]6([H])O)[C@]([H])(O)[C@@]5([H])O)[C@]([H])(O)[C@@]4([H])O)[C@]([H])(O)[C@@]3([H])O)[C@]([H])(O)[C@@]2([H])O)[C@]([H])(O)[C@@]1([H])O	C36H62O28S3			449606	46505416			TM6	396083
DB02247	Hydrolyzed Cephalothin		experimental	JRYZEMHNDUZNMI-RYUDHWBXSA-N	InChI=1S/C14H16N2O5S2/c1-7-6-23-12(16-10(7)13(18)19)11(14(20)21)15-9(17)5-8-3-2-4-22-8/h2-4,11-12,16H,5-6H2,1H3,(H,15,17)(H,18,19)(H,20,21)/t11-,12-/m0/s1	[H][C@@](NC(=O)CC1=CC=CS1)(C(O)=O)[C@@]1([H])NC(C(O)=O)=C(C)CS1	C14H16N2O5S2			5288660	46508343			KCP	4450777
DB02240	Quinacrine mustard	64046-79-3	experimental	UKOBAUFLOGFCMV-UHFFFAOYSA-N	InChI=1S/C23H28Cl3N3O/c1-16(4-3-11-29(12-9-24)13-10-25)27-23-19-7-5-17(26)14-22(19)28-21-8-6-18(30-2)15-20(21)23/h5-8,14-16H,3-4,9-13H2,1-2H3,(H,27,28)	COC1=CC2=C(NC(C)CCCN(CCCl)CCCl)C3=CC=C(Cl)C=C3N=C2C=C1	C23H28Cl3N3O			20194	46507946	37595	CHEMBL1190232	QUM	19021
DB03034	D-Levofloxacin	100986-86-5	experimental	GSDSWSVVBLHKDQ-SNVBAGLBSA-N	InChI=1S/C18H20FN3O4/c1-10-9-26-17-14-11(16(23)12(18(24)25)8-22(10)14)7-13(19)15(17)21-5-3-20(2)4-6-21/h7-8,10H,3-6,9H2,1-2H3,(H,24,25)/t10-/m1/s1	C[C@@H]1COC2=C(N3CCN(C)CC3)C(F)=CC3=C2N1C=C(C(O)=O)C3=O	C18H20FN3O4			452723	46506037		CHEMBL420937	XED	398760
DB01169	Arsenic trioxide	1327-53-3	approved; investigational	IKWTVSLWAPBBKU-UHFFFAOYSA-N	InChI=1S/As2O3/c3-1-5-2-4	O=[As]O[As]=O	As2O3		D02106	261004	46506448		CHEMBL1200978		229103
DB01642	O1-Methyl-Glucose	7000-27-3	experimental	HOVAGTYPODGVJG-XUUWZHRGSA-N	InChI=1S/C7H14O6/c1-12-7-6(11)5(10)4(9)3(2-8)13-7/h3-11H,2H2,1H3/t3-,4-,5+,6-,7-/m1/s1	CO[C@@H]1O[C@H](CO)[C@@H](O)[C@H](O)[C@H]1O	C7H14O6			445238	46507087	320055	CHEMBL132186	MGL	392933
DB01644	3,6-Dihydroxy-Xanthene-9-Propionic Acid		experimental	PFQGLFBMMPZYEU-UHFFFAOYSA-N	InChI=1S/C16H14O5/c17-9-1-3-12-11(5-6-16(19)20)13-4-2-10(18)8-15(13)21-14(12)7-9/h1-4,7-8,11,17-18H,5-6H2,(H,19,20)	OC(=O)CCC1C2=CC=C(O)C=C2OC2=C1C=CC(O)=C2	C16H14O5			449159	46507003			HXP	395767
DB02364	2-Amino-3-(Diethoxy-Phosphoryloxy)-Propionic Acid		experimental	MOFCKRBDMJNCOC-LURJTMIESA-N	InChI=1S/C7H16NO6P/c1-3-12-15(11,13-4-2)14-5-6(8)7(9)10/h6H,3-5,8H2,1-2H3,(H,9,10)/t6-/m0/s1	[H][C@](N)(COP(=O)(OCC)OCC)C(O)=O	C7H16NO6P			17754161	46508316			SDP	16744195
DB02365	1,10-Phenanthroline	66-71-7	experimental	DGEZNRSVGBDHLK-UHFFFAOYSA-N	InChI=1S/C12H8N2/c1-3-9-5-6-10-4-2-8-14-12(10)11(9)13-7-1/h1-8H	C1=CC2=CC=C3C=CC=NC3=C2N=C1	C12H8N2	C00604		1318	46505260	44975	CHEMBL415879	PHN	1278	50092158
DB02362	Aminobenzoic acid	150-13-0	approved; experimental	ALYNCZNDIQEVRV-UHFFFAOYSA-N	InChI=1S/C7H7NO2/c8-6-3-1-5(2-4-6)7(9)10/h1-4H,8H2,(H,9,10)	NC1=CC=C(C=C1)C(O)=O	C7H7NO2	C00568	D02456	978	46504695	30753	CHEMBL542	PAB	953	50145829
DB04461	Coproporphyrinogen III	2624-63-7	experimental	NIUVHXTXUXOFEB-UHFFFAOYSA-N	InChI=1S/C36H44N4O8/c1-17-21(5-9-33(41)42)29-14-27-19(3)22(6-10-34(43)44)30(39-27)15-28-20(4)24(8-12-36(47)48)32(40-28)16-31-23(7-11-35(45)46)18(2)26(38-31)13-25(17)37-29/h37-40H,5-16H2,1-4H3,(H,41,42)(H,43,44)(H,45,46)(H,47,48)	CC1=C2CC3=C(C)C(CCC(O)=O)=C(CC4=C(CCC(O)=O)C(C)=C(CC5=C(CCC(O)=O)C(C)=C(CC(N2)=C1CCC(O)=O)N5)N4)N3	C36H44N4O8	C03263		321	46508802	15439	CHEMBL1231891	CP3	315
DB05214	KD7040		investigational								347910030
DB03608	Diminazene	536-71-0	experimental	XNYZHCFCZNMTFY-UHFFFAOYSA-N	InChI=1S/C14H15N7/c15-13(16)9-1-5-11(6-2-9)19-21-20-12-7-3-10(4-8-12)14(17)18/h1-8H,(H3,15,16)(H3,17,18)(H,19,20)	NC(=N)C1=CC=C(N\N=N\C2=CC=C(C=C2)C(N)=N)C=C1	C14H15N7	C18388		2354	46504758	81724	CHEMBL35241	BRN	2264	50000999
DB03603	Glucaric acid	87-73-0	experimental	DSLZVSRJTYRBFB-LLEIAEIESA-N	InChI=1S/C6H10O8/c7-1(3(9)5(11)12)2(8)4(10)6(13)14/h1-4,7-10H,(H,11,12)(H,13,14)/t1-,2-,3-,4+/m0/s1	O[C@@H]([C@H](O)[C@@H](O)C(O)=O)[C@H](O)C(O)=O	C6H10O8	C00767		33037	46506906	16002		GKR	30577
DB04206	Nz2-Tryptophan		experimental	SNLOIIPRZGMRAB-QMMMGPOBSA-N	InChI=1S/C10H11N3O2/c11-8(10(14)15)4-6-5-13-9-7(6)2-1-3-12-9/h1-3,5,8H,4,11H2,(H,12,13)(H,14,15)/t8-/m0/s1	[H][C@](N)(CC1=CNC2=C1C=CC=N2)C(O)=O	C10H11N3O2			7000165	46508068			TRN	5367676
DB04062	Beta-D-Fucose		experimental	SHZGCJCMOBCMKK-FPRJBGLDSA-N	InChI=1S/C6H12O5/c1-2-3(7)4(8)5(9)6(10)11-2/h2-10H,1H3/t2-,3+,4+,5-,6-/m1/s1	C[C@H]1O[C@@H](O)[C@H](O)[C@@H](O)[C@H]1O	C6H12O5	C02095		439650	46508752	27442		FCB	388721
DB06916	N-[2-(1,3-BENZODIOXOL-5-YL)ETHYL]-1-[2-(1H-IMIDAZOL-1-YL)-6-METHYLPYRIMIDIN-4-YL]-D-PROLINAMIDE		experimental	LBCGUKCXRVUULK-QGZVFWFLSA-N	InChI=1S/C22H24N6O3/c1-15-11-20(26-22(25-15)27-10-8-23-13-27)28-9-2-3-17(28)21(29)24-7-6-16-4-5-18-19(12-16)31-14-30-18/h4-5,8,10-13,17H,2-3,6-7,9,14H2,1H3,(H,24,29)/t17-/m1/s1	[H][C@@]1(CCCN1C1=NC(=NC(C)=C1)N1C=CN=C1)C(=O)NCCC1=CC2=C(OCO2)C=C1	C22H24N6O3			16115747	99443387		CHEMBL376632	228	17273022	50205947
DB06851	N-(pyridin-3-ylmethyl)aniline		experimental	BJXLHKJBRORJJJ-UHFFFAOYSA-N	InChI=1S/C12H12N2/c1-2-6-12(7-3-1)14-10-11-5-4-8-13-9-11/h1-9,14H,10H2	C(NC1=CC=CC=C1)C1=CC=CN=C1	C12H12N2			1082702	99443322		CHEMBL264669	11X	923306	50294172
DB04385	3-Deazacytidine		experimental	OGADSZTVCUXSOK-PEBGCTIMSA-N	InChI=1S/C10H14N2O5/c11-5-1-2-12(7(14)3-5)10-9(16)8(15)6(4-13)17-10/h1-3,6,8-10,13,15-16H,4,11H2/t6-,8-,9-,10-/m1/s1	[H][C@]1(CO)O[C@@]([H])(N2C=CC(N)=CC2=O)[C@]([H])(O)[C@]1([H])O	C10H14N2O5			97577	46506727		CHEMBL1231969	CTD	88071
DB00766	Clavulanic acid	58001-44-8	approved; vet_approved	HZZVJAQRINQKSD-PBFISZAISA-N	InChI=1S/C8H9NO5/c10-2-1-4-7(8(12)13)9-5(11)3-6(9)14-4/h1,6-7,10H,2-3H2,(H,12,13)/b4-1-/t6-,7-/m1/s1	[H][C@@]12CC(=O)N1[C@@H](C(O)=O)\C(O2)=C\CO	C8H9NO5	C06662		5280980	46508845	48947	CHEMBL777	J01	4444466	50021959
DB00222	Glimepiride	93479-97-1	approved	WIGIZIANZCJQQY-RUCARUNLSA-N	InChI=1S/C24H34N4O5S/c1-4-21-17(3)15-28(22(21)29)24(31)25-14-13-18-7-11-20(12-8-18)34(32,33)27-23(30)26-19-9-5-16(2)6-10-19/h7-8,11-12,16,19H,4-6,9-10,13-15H2,1-3H3,(H,25,31)(H2,26,27,30)/t16-,19-	[H][C@]1(C)CC[C@@]([H])(CC1)N=C(O)NS(=O)(=O)C1=CC=C(CCN=C(O)N2CC(C)=C(CC)C2=O)C=C1	C24H34N4O5S	C07669	D00593	3476	46508842	5383	CHEMBL1481		16740595
DB00760	Meropenem	96036-03-2	approved; investigational	DMJNNHOOLUXYBV-PQTSNVLCSA-N	InChI=1S/C17H25N3O5S/c1-7-12-11(8(2)21)16(23)20(12)13(17(24)25)14(7)26-9-5-10(18-6-9)15(22)19(3)4/h7-12,18,21H,5-6H2,1-4H3,(H,24,25)/t7-,8-,9+,10+,11-,12-/m1/s1	[H][C@]1([C@@H](C)O)C(=O)N2C(C(O)=O)=C(S[C@@H]3CN[C@@H](C3)C(=O)N(C)C)[C@H](C)[C@]12[H]	C17H25N3O5S		D02222	441130	46504928	43968	CHEMBL127	MEM	389924	50129062
DB03892	5-N-Allyl-Arginine		experimental	ZPQWZDPOLXVMOU-ZETCQYMHSA-O	InChI=1S/C9H18N4O2/c1-2-5-12-9(11)13-6-3-4-7(10)8(14)15/h2,7H,1,3-6,10H2,(H,14,15)(H3,11,12,13)/p+1/t7-/m0/s1	N[C@@H](CCCN\C(N)=[NH+]\CC=C)C(O)=O	C9H19N4O2			5287706	46508041			ARV	4450018
DB04568	5-Aminoimidazole Ribonucleoside		experimental	NKYAAYKKNSYIIW-XVFCMESISA-N	InChI=1S/C8H13N3O4/c9-5-1-10-3-11(5)8-7(14)6(13)4(2-12)15-8/h1,3-4,6-8,12-14H,2,9H2/t4-,6-,7-,8-/m1/s1	[H][C@]1(CO)O[C@@]([H])(N2C=NC=C2N)[C@]([H])(O)[C@]1([H])O	C8H13N3O4			448820	46509066			AIS	395505
DB03895	Malachite Green	10309-95-2	experimental	VFCNQNZNPKRXIT-UHFFFAOYSA-N	InChI=1S/C23H25N2/c1-24(2)21-14-10-19(11-15-21)23(18-8-6-5-7-9-18)20-12-16-22(17-13-20)25(3)4/h5-17H,1-4H3/q+1	CN(C)C1=CC=C(C=C1)C(C1=CC=CC=C1)=C1C=CC(C=C1)=[N+](C)C	C23H25N2			11295	46505481	44107	CHEMBL1181633	MGR	10821	214729
DB07499	N-(4-{[amino(imino)methyl]amino}butyl)-2,4'-bi-1,3-thiazole-4-carboxamide		experimental	VSIFMASDYAMOAN-UHFFFAOYSA-N	InChI=1S/C12H16N6OS2/c13-12(14)16-4-2-1-3-15-10(19)8-6-21-11(18-8)9-5-20-7-17-9/h5-7H,1-4H2,(H,15,19)(H4,13,14,16)	NC(=N)NCCCCNC(=O)C1=CSC(=N1)C1=CSC=N1	C12H16N6OS2			24856354	99443970			BTZ	22376689
DB07999	{4-[(CARBOXYMETHOXY)CARBONYL]-3,3-DIOXIDO-1-OXONAPHTHO[1,2-D]ISOTHIAZOL-2(1H)-YL}ACETIC ACID		experimental	IXLBOIRSEDMRPI-UHFFFAOYSA-N	InChI=1S/C16H11NO9S/c18-11(19)6-17-15(22)13-9-4-2-1-3-8(9)5-10(14(13)27(17,24)25)16(23)26-7-12(20)21/h1-5H,6-7H2,(H,18,19)(H,20,21)	OC(=O)COC(=O)C1=C2C(C(=O)N(CC(O)=O)S2(=O)=O)=C2C=CC=CC2=C1	C16H11NO9S			11494891	99444470			ITA	9669697	16242
DB04360	Benzo[B]Thiophene-2-Boronic Acid		experimental	YNCYPMUJDDXIRH-UHFFFAOYSA-N	InChI=1S/C8H7BO2S/c10-9(11)8-5-6-3-1-2-4-7(6)12-8/h1-5,10-11H	OB(O)C1=CC2=C(S1)C=CC=C2	C8H7BO2S			2359	46506748		CHEMBL34964	BZB	2269	26139
DB04361	Methyldiazene	26981-93-1	experimental	JYXPWUYLZPYOAH-NSCUHMNNSA-N	InChI=1S/CH4N2/c1-3-2/h2H,1H3/b3-2+	[H]N=NC	CH4N2			123421	46504560			HDN	110018
DB02489	9-Methylguanine	5502-78-3	experimental	UUWJNBOCAPUTBK-UHFFFAOYSA-N	InChI=1S/C6H7N5O/c1-11-2-8-3-4(11)9-6(7)10-5(3)12/h2H,1H3,(H3,7,9,10,12)	CN1C=NC2=C1N=C(N)N=C2O	C6H7N5O			79639	46504666		CHEMBL1230674	9MG	71942	50143052
DB05217	GMX1777		investigational								347910031
DB07140	5-[(3R)-3-(5-methoxybiphenyl-3-yl)but-1-yn-1-yl]-6-methylpyrimidine-2,4-diamine		experimental	JPENSYBRTSIYGO-AWEZNQCLSA-N	InChI=1S/C22H22N4O/c1-14(9-10-20-15(2)25-22(24)26-21(20)23)17-11-18(13-19(12-17)27-3)16-7-5-4-6-8-16/h4-8,11-14H,1-3H3,(H4,23,24,25,26)/t14-/m0/s1	[H][C@](C)(C#CC1=C(C)N=C(N)N=C1N)C1=CC(OC)=CC(=C1)C1=CC=CC=C1	C22H22N4O			25093369	99443611		CHEMBL459177	53R	24691032	25826
DB07990	(RP,SP)-O-(2R)-(1-PHENOXYBUT-2-YL)-METHYLPHOSPHONIC ACID CHLORIDE		experimental	YEIXDWIEYXZUBR-QLJPJBMISA-N	InChI=1S/C11H16ClO3P/c1-3-10(15-16(2,12)13)9-14-11-7-5-4-6-8-11/h4-8,10H,3,9H2,1-2H3/t10-,16-/m1/s1	[H][C@@](CC)(COC1=CC=CC=C1)O[P@](C)(Cl)=O	C11H16ClO3P			46937114	99444461			INK	25057839
DB07142	5-[(3R)-3-(5-methoxy-3',5'-dimethylbiphenyl-3-yl)but-1-yn-1-yl]-6-methylpyrimidine-2,4-diamine		experimental	ATFDKOLABYIYCC-INIZCTEOSA-N	InChI=1S/C24H26N4O/c1-14-8-15(2)10-19(9-14)20-11-18(12-21(13-20)29-5)16(3)6-7-22-17(4)27-24(26)28-23(22)25/h8-13,16H,1-5H3,(H4,25,26,27,28)/t16-/m0/s1	[H][C@](C)(C#CC1=C(C)N=C(N)N=C1N)C1=CC(OC)=CC(=C1)C1=CC(C)=CC(C)=C1	C24H26N4O			44144379	99443613		CHEMBL576960	53T	24639403	50298810
DB04368	Bb-3497	235784-88-0	experimental	AVDLWYHBABSSHC-CHWSQXEVSA-N	InChI=1S/C16H31N3O4/c1-7-8-9-12(10-19(23)11-20)14(21)17-13(16(2,3)4)15(22)18(5)6/h11-13,23H,7-10H2,1-6H3,(H,17,21)/t12-,13-/m1/s1	[H][C@@](CCCC)(CN(O)C=O)C(=O)N[C@]([H])(C(=O)N(C)C)C(C)(C)C	C16H31N3O4			159596	46504617		CHEMBL431210	BB1	140323	50104501
DB07496	1,3-DIPHENYLUREA		experimental	GWEHVDNNLFDJLR-UHFFFAOYSA-N	InChI=1S/C13H12N2O/c16-13(14-11-7-3-1-4-8-11)15-12-9-5-2-6-10-12/h1-10H,(H2,14,15,16)	O=C(NC1=CC=CC=C1)NC1=CC=CC=C1	C13H12N2O			7595	99443967	41320	CHEMBL354676	BSU	7314	25725
DB02480	(S)-4-bromo-3-hydroxy-3-methylbutyl diphosphate		experimental	YKAYCWPQDPILSA-YFKPBYRVSA-N	InChI=1S/C5H13BrO8P2/c1-5(7,4-6)2-3-13-16(11,12)14-15(8,9)10/h7H,2-4H2,1H3,(H,11,12)(H2,8,9,10)/t5-/m0/s1	C[C@@](O)(CBr)CCOP(O)(=O)OP(O)(O)=O	C5H13BrO8P2			17754158	46507951		CHEMBL185586	SBH	24681854
DB03867	Meta-Nitro-Tyrosine		experimental	FBTSQILOGYXGMD-LURJTMIESA-N	InChI=1S/C9H10N2O5/c10-6(9(13)14)3-5-1-2-8(12)7(4-5)11(15)16/h1-2,4,6,12H,3,10H2,(H,13,14)/t6-/m0/s1	N[C@@H](CC1=CC=C(O)C(=C1)[N+]([O-])=O)C(O)=O	C9H10N2O5			65124	46507718	44454		NIY	58633
DB02642	[[N-(Benzyloxycarbonyl)Amino]Methyl]Phosphate		experimental	WUNKRZNFNIYEPN-UHFFFAOYSA-N	InChI=1S/C9H12NO5P/c11-9(10-7-16(12,13)14)15-6-8-4-2-1-3-5-8/h1-5H,6-7H2,(H,10,11)(H2,12,13,14)	OP(O)(=O)CNC(=O)OCC1=CC=CC=C1	C9H12NO5P			1950	46506206		CHEMBL1232804	FOS	1874
DB02644	N-Omega-Propyl-L-Arginine		experimental	AOMXURITGZJPKB-ZETCQYMHSA-O	InChI=1S/C9H20N4O2/c1-2-5-12-9(11)13-6-3-4-7(10)8(14)15/h7H,2-6,10H2,1H3,(H,14,15)(H3,11,12,13)/p+1/t7-/m0/s1	CCCNC(=[NH2+])NCCC[C@H](N)C(O)=O	C9H21N4O2			5287494	46507586			3AR	4449861
DB02649	3-Amino-3-Oxopropanoic Acid	2345-56-4	experimental	CGJMROBVSBIBKP-UHFFFAOYSA-N	InChI=1S/C3H5NO3/c4-2(5)1-3(6)7/h1H2,(H2,4,5)(H,6,7)	NC(=O)CC(O)=O	C3H5NO3	C04131		75367	46507331	43991		MLM	67903
DB03947	D-Xylulose	551-84-8	experimental	ZAQJHHRNXZUBTE-UCORVYFPSA-N	InChI=1S/C5H10O5/c6-1-3(8)5(10)4(9)2-7/h3,5-8,10H,1-2H2/t3-,5-/m0/s1	OC[C@H](O)[C@H](O)C(=O)CO	C5H10O5	C00310		644111	46505615	16880		QDK	559151
DB03868	3-Dehydroquinic Acid		experimental	WVMWZWGZRAXUBK-SYTVJDICSA-N	InChI=1S/C7H10O6/c8-3-1-7(13,6(11)12)2-4(9)5(3)10/h3,5,8,10,13H,1-2H2,(H,11,12)/t3-,5+,7-/m1/s1	O[C@@H]1C[C@@](O)(CC(=O)[C@H]1O)C(O)=O	C7H10O6	C00944		439351	46508711	17947		DQA	388474
DB07466	(1R)-2-PHENYLACETAMIDO-2-(3-CARBOXYPHENYL)ETHYL BORONIC ACID		experimental	ZAHVYMBTUDWUAX-HNNXBMFYSA-N	InChI=1S/C17H18BNO5/c20-16(11-12-5-2-1-3-6-12)19-15(18(23)24)10-13-7-4-8-14(9-13)17(21)22/h1-9,15,23-24H,10-11H2,(H,19,20)(H,21,22)/t15-/m0/s1	[H][C@@](CC1=CC=CC(=C1)C(O)=O)(NC(=O)CC1=CC=CC=C1)B(O)O	C17H18BNO5			5287796	99443937			BJP	4450094
DB03945	N,N,N-Trimethyl-2-(phosphonooxy)ethanaminium	3616-04-4	experimental	YHHSONZFOIEMCP-UHFFFAOYSA-O	InChI=1S/C5H14NO4P/c1-6(2,3)4-5-10-11(7,8)9/h4-5H2,1-3H3,(H-,7,8,9)/p+1	C[N+](C)(C)CCOP(O)(O)=O	C5H15NO4P	C00588		1014	46508785	18132	CHEMBL1235161	PC	989
DB07464	1(R)-1-ACETAMIDO-2-(3-CARBOXY-2-HYDROXYPHENYL)ETHYL BORONIC ACID		experimental	MSRKDROGGGBNIX-VIFPVBQESA-N	InChI=1S/C11H14BNO6/c1-6(14)13-9(12(18)19)5-7-3-2-4-8(10(7)15)11(16)17/h2-4,9,15,18-19H,5H2,1H3,(H,13,14)(H,16,17)/t9-/m0/s1	[H][C@@](CC1=CC=CC(C(O)=O)=C1O)(NC(C)=O)B(O)O	C11H14BNO6			5287794	99443935			BJH	4450092
DB00266	Dicoumarol	66-76-2	approved	DOBMPNYZJYQDGZ-UHFFFAOYSA-N	InChI=1S/C19H12O6/c20-16-10-5-1-3-7-14(10)24-18(22)12(16)9-13-17(21)11-6-2-4-8-15(11)25-19(13)23/h1-8,20-21H,9H2	OC1=C(CC2=C(O)C3=C(OC2=O)C=CC=C3)C(=O)OC2=C1C=CC=C2	C19H12O6	C00796	D03798	54676038	46505536	4513	CHEMBL1466		10183330	35525
DB07541	4-(dihydroxyboranyl)-2-({[4-(phenylsulfonyl)thiophen-2-yl]sulfonyl}amino)benzoic acid		experimental	JJPKFZAOXOEFHQ-UHFFFAOYSA-N	InChI=1S/C17H14BNO8S3/c20-17(21)14-7-6-11(18(22)23)8-15(14)19-30(26,27)16-9-13(10-28-16)29(24,25)12-4-2-1-3-5-12/h1-10,19,22-23H,(H,20,21)	OB(O)C1=CC(NS(=O)(=O)C2=CC(=CS2)S(=O)(=O)C2=CC=CC=C2)=C(C=C1)C(O)=O	C17H14BNO8S3			46890069	99444012		CHEMBL1084081	C9P	24673743
DB00262	Carmustine	154-93-8	approved; investigational	DLGOEMSEDOSKAD-UHFFFAOYSA-N	InChI=1S/C5H9Cl2N3O2/c6-1-3-8-5(11)10(9-12)4-2-7/h1-4H2,(H,8,11)	ClCCNC(=O)N(CCCl)N=O	C5H9Cl2N3O2	C06873	D00254	2578	46506980	3423	CHEMBL513		2480	50015950
DB03305	N5-Iminoethyl-L-Ornithine		experimental	UYZFAUAYFLEHRC-LURJTMIESA-N	InChI=1S/C7H15N3O2/c1-5(8)10-4-2-3-6(9)7(11)12/h6H,2-4,9H2,1H3,(H2,8,10)(H,11,12)/t6-/m0/s1	[H][C@](N)(CCCNC(C)=N)C(O)=O	C7H15N3O2			107984	46507343		CHEMBL11471	ILO	97098	50072297
DB04651	BIOTINOL-5-AMP		experimental	KBOGUFFJCBPJEH-SQGSUPJISA-N	InChI=1S/C20H30N7O8PS/c21-17-14-18(23-8-22-17)27(9-24-14)19-16(29)15(28)11(35-19)6-34-36(31,32)33-5-3-1-2-4-12-13-10(7-37-12)25-20(30)26-13/h8-13,15-16,19,28-29H,1-7H2,(H,31,32)(H2,21,22,23)(H2,25,26,30)/t10-,11+,12-,13-,15+,16+,19+/m0/s1	NC1=C2N=CN([C@@H]3O[C@H](CO[P@@](O)(=O)OCCCCC[C@@H]4SC[C@@H]5NC(=O)N[C@H]45)[C@@H](O)[C@H]3O)C2=NC=N1	C20H30N7O8PS			6102809	46504526		CHEMBL1231498	BTX	4810310
DB07084	N-(6,7,9,10,17,18,20,21-octahydrodibenzo[b,k][1,4,7,10,13,16]hexaoxacyclooctadecin-2-yl)acetamide		experimental	YHKGWOJTUMJPNW-UHFFFAOYSA-N	InChI=1S/C22H27NO7/c1-17(24)23-18-6-7-21-22(16-18)30-15-11-26-9-13-28-20-5-3-2-4-19(20)27-12-8-25-10-14-29-21/h2-7,16H,8-15H2,1H3,(H,23,24)	CC(=O)NC1=CC=C2OCCOCCOC3=C(OCCOCCOC2=C1)C=CC=C3	C22H27NO7			3943211	99443555			451	3164556
DB03464	Formycin-5'-Monophosphate		experimental	PBAHXXBYQACZMA-KSYZLYKTSA-N	InChI=1S/C10H14N5O7P/c11-10-6-4(12-2-13-10)5(14-15-6)9-8(17)7(16)3(22-9)1-21-23(18,19)20/h2-3,7-9,16-17H,1H2,(H,14,15)(H2,11,12,13)(H2,18,19,20)/t3-,7-,8-,9+/m1/s1	[H][C@]1(COP(O)(O)=O)O[C@@]([H])(C2=C3N=CN=C(N)C3=NN2)[C@]([H])(O)[C@]1([H])O	C10H14N5O7P			444260	46508644			FMP	392245
DB07318	N-[2-(4-AMINO-5,8-DIFLUORO-1,2-DIHYDROQUINAZOLIN-2-YL)ETHYL]-3-FURAMIDE		experimental	BOAUWUUBSXECNL-LLVKDONJSA-N	InChI=1S/C15H14F2N4O2/c16-9-1-2-10(17)13-12(9)14(18)21-11(20-13)3-5-19-15(22)8-4-6-23-7-8/h1-2,4,6-7,11,20H,3,5H2,(H2,18,21)(H,19,22)/t11-/m1/s1	[H][C@@]1(CCNC(=O)C2=COC=C2)NC2=C(F)C=CC(F)=C2C(N)=N1	C15H14F2N4O2			24941258	99443789			A55	25057767
DB03267	1-Allyl-3-Butyl-8-(N-Acetyl-4-Aminobenzyl)-Xanthine		experimental	XFOWZKUTPKXWIE-UHFFFAOYSA-N	InChI=1S/C21H25N5O3/c1-4-6-12-25-19-18(20(28)26(11-5-2)21(25)29)23-17(24-19)13-15-7-9-16(10-8-15)22-14(3)27/h5,7-10H,2,4,6,11-13H2,1,3H3,(H,22,27)(H,23,24)	CCCCN1C2=C(NC(CC3=CC=C(NC(C)=O)C=C3)=N2)C(=O)N(CC=C)C1=O	C21H25N5O3			447076	46504813		CHEMBL120293	TSX	394269
DB08485	(1S,4S,5S)-1,4,5-TRIHYDROXY-3-[3-(PHENYLTHIO)PHENYL]CYCLOHEX-2-ENE-1-CARBOXYLIC ACID		experimental	QMNMNSINKIFYBV-LMMKCTJWSA-N	InChI=1S/C19H18O5S/c20-16-11-19(24,18(22)23)10-15(17(16)21)12-5-4-8-14(9-12)25-13-6-2-1-3-7-13/h1-10,16-17,20-21,24H,11H2,(H,22,23)/t16-,17-,19+/m1/s1	[H][C@@]1(O)C[C@@](O)(C=C(C2=CC=CC(SC3=CC=CC=C3)=C2)[C@@]1([H])O)C(O)=O	C19H18O5S			16058682	99444956			RP4	17218400
DB02415	N-Octyl-2-Hydroxyethyl Sulfoxide		experimental	IRJUEMKMQDEOTQ-CYBMUJFWSA-N	InChI=1S/C10H22O2S/c1-2-3-4-5-6-7-9-13(12)10-8-11/h11H,2-10H2,1H3/t13-/m1/s1	CCCCCCCC[S@@](=O)CCO	C10H22O2S			9543425	46508952			OES	7822392
DB08297	ORTHONITROPHENYL-BETA-D-FUCOPYRANOSIDE		experimental	SWRPIVXPHLYETN-BVWHHUJWSA-N	InChI=1S/C12H15NO7/c1-6-9(14)10(15)11(16)12(19-6)20-8-5-3-2-4-7(8)13(17)18/h2-6,9-12,14-16H,1H3/t6-,9+,10+,11-,12+/m1/s1	[H][C@]1(C)O[C@@]([H])(OC2=CC=CC=C2[N+]([O-])=O)[C@]([H])(O)[C@@]([H])(O)[C@@]1([H])O	C12H15NO7			150889	99444768	44419		NPF	132992
DB05327	Ranirestat	147254-64-6	investigational	QCVNMNYRNIMDKV-QGZVFWFLSA-N	InChI=1S/C17H11BrFN3O4/c18-10-4-3-9(11(19)6-10)8-21-14(24)12-2-1-5-22(12)17(16(21)26)7-13(23)20-15(17)25/h1-6H,7-8H2,(H,20,23,25)/t17-/m1/s1	FC1=C(CN2C(=O)C3=CC=CN3[C@@]3(CC(=O)NC3=O)C2=O)C=CC(Br)=C1	C17H11BrFN3O4			153948	175426978		CHEMBL334830		135685	50067407
DB02895	3-(Prop-2-Ene-1-Sulfinyl)-Propene-1-Thiol		experimental	HSVQDVSVQIMRSS-CDAZIORVSA-N	InChI=1S/C6H10OS2/c1-2-5-9(7)6-3-4-8/h2-4,8H,1,5-6H2/b4-3+/t9-/m1/s1	S\C=C\C[S@](=O)CC=C	C6H10OS2			9543424	46505601			AJ3	7822391
DB08193	2-(3-NITROPHENYL)ACETIC ACID		experimental	WUKHOVCMWXMOOA-UHFFFAOYSA-N	InChI=1S/C8H7NO4/c10-8(11)5-6-2-1-3-7(4-6)9(12)13/h1-4H,5H2,(H,10,11)	OC(=O)CC1=CC(=CC=C1)[N+]([O-])=O	C8H7NO4			15876	99444664		CHEMBL139020	MNP	15089
DB02928	3-Amino-6-Hydroxy-Tyrosine		experimental	OIXIYIGKZVEKPI-LURJTMIESA-N	InChI=1S/C9H12N2O4/c10-5-1-4(2-6(11)9(14)15)7(12)3-8(5)13/h1,3,6,12-13H,2,10-11H2,(H,14,15)/t6-/m0/s1	N[C@@H](CC1=CC(N)=C(O)C=C1O)C(O)=O	C9H12N2O4			17754207	46507133			TYQ	16744241
DB03106	scyllo-inositol	488-59-5	investigational	CDAISMWEOUEBRE-CDRYSYESSA-N	InChI=1S/C6H12O6/c7-1-2(8)4(10)6(12)5(11)3(1)9/h1-12H/t1-,2-,3+,4+,5-,6-	O[C@H]1[C@H](O)[C@@H](O)[C@H](O)[C@@H](O)[C@@H]1O	C6H12O6	C06153		892	46505198	10642	CHEMBL468154	2H3	10254646
DB02029	N-Cyclohexyl-N'-(4-Iodophenyl)Urea		experimental	AQTBUVAFYDVTFD-UHFFFAOYSA-N	InChI=1S/C13H17IN2O/c14-10-6-8-12(9-7-10)16-13(17)15-11-4-2-1-3-5-11/h6-9,11H,1-5H2,(H2,15,16,17)	IC1=CC=C(NC(=O)NC2CCCCC2)C=C1	C13H17IN2O			4357	46508430	41480	CHEMBL1231797	CIU	4204	129304
DB02143	N-Isopropyl-N'-Hydroxyguanidine		experimental	OITVEDMMUMUWTL-UHFFFAOYSA-N	InChI=1S/C4H11N3O/c1-3(2)6-4(5)7-8/h3,8H,1-2H3,(H3,5,6,7)	CC(C)NC(=N)NO	C4H11N3O			447029	46505994		CHEMBL72434	IHG	394239
DB02141	S,S'-(1,4-Phenylene-Bis(1,2-Ethanediyl))Bis-Isothiourea		experimental	FZWGDUUJDZCYJR-UHFFFAOYSA-N	InChI=1S/C12H18N4S2/c13-11(14)17-7-5-9-1-2-10(4-3-9)6-8-18-12(15)16/h1-4H,5-8H2,(H3,13,14)(H3,15,16)	NC(=N)SCCC1=CC=C(CCSC(N)=N)C=C1	C12H18N4S2			1337	46504749		CHEMBL444422	4BT	1297	50271882
DB01743
DB02020	Alrestatin	51411-04-2	experimental	GCUCIFQCGJIRNT-UHFFFAOYSA-N	InChI=1S/C14H9NO4/c16-11(17)7-15-13(18)9-5-1-3-8-4-2-6-10(12(8)9)14(15)19/h1-6H,7H2,(H,16,17)	OC(=O)CN1C(=O)C2=CC=CC3=CC=CC(C1=O)=C23	C14H9NO4			2120	46508635		CHEMBL63055	ALR	2036	16415
DB02023	8-Oxo-2'-Deoxy-Guanosine-5'-Monophosphate		experimental	AQIVLFLYHYFRKU-VPENINKCSA-N	InChI=1S/C10H14N5O8P/c11-9-13-7-6(8(17)14-9)12-10(18)15(7)5-1-3(16)4(23-5)2-22-24(19,20)21/h3-5,16H,1-2H2,(H,12,18)(H2,19,20,21)(H3,11,13,14,17)/t3-,4+,5+/m0/s1	[H][C@]1(O)C[C@@]([H])(O[C@]1([H])COP(O)(O)=O)N1C(O)=NC2=C1NC(=N)N=C2O	C10H14N5O8P			447903	46508434	63223		8OG	394863
DB02927	Mixed Carbamic Phosphoric Acid Anhydride of 7,8-Diaminononanic Acid		experimental	UJJZZEABROBUCE-JGVFFNPUSA-N	InChI=1S/C10H21N2O7P/c1-7(11)8(5-3-2-4-6-9(13)14)12-10(15)19-20(16,17)18/h7-8H,2-6,11H2,1H3,(H,12,15)(H,13,14)(H2,16,17,18)/t7-,8+/m0/s1	C[C@H](N)[C@@H](CCCCCC(O)=O)NC(=O)OP(O)(O)=O	C10H21N2O7P			445026	46507124			DPU	392786
DB07030	(5-CHLORO-2-{[(3-NITROBENZYL)AMINO]CARBONYL}PHENOXY)ACETIC ACID		experimental	VABIMMIJVWNHFI-UHFFFAOYSA-N	InChI=1S/C16H13ClN2O6/c17-11-4-5-13(14(7-11)25-9-15(20)21)16(22)18-8-10-2-1-3-12(6-10)19(23)24/h1-7H,8-9H2,(H,18,22)(H,20,21)	OC(=O)COC1=CC(Cl)=CC=C1C(=O)NCC1=CC(=CC=C1)[N+]([O-])=O	C16H13ClN2O6			16058630	99443501		CHEMBL241577	393	13438895	16239
DB11181	Homatropine	87-00-3	approved	ZTVIKZXZYLEVOL-MCOXGKPRSA-N	InChI=1S/C16H21NO3/c1-17-12-7-8-13(17)10-14(9-12)20-16(19)15(18)11-5-3-2-4-6-11/h2-6,12-15,18H,7-10H2,1H3/t12-,13+,14+,15?	[H][C@]12CC[C@]([H])(C[C@@H](C1)OC(=O)C(O)C1=CC=CC=C1)N2C	C16H21NO3	C07814			347911146	5747	CHEMBL1618018		16498795
DB03003	Glutathione Sulfonic Acid		experimental	QGWRMTHFAZVWAM-WDSKDSINSA-N	InChI=1S/C10H17N3O9S/c11-5(10(18)19)1-2-7(14)13-6(4-23(20,21)22)9(17)12-3-8(15)16/h5-6H,1-4,11H2,(H,12,17)(H,13,14)(H,15,16)(H,18,19)(H,20,21,22)/t5-,6-/m0/s1	[H][C@](N)(CCC(O)=N[C@@]([H])(CS(O)(=O)=O)C(O)=NCC(O)=O)C(O)=O	C10H17N3O9S			444104	46504962			GTS	392112
DB03411	2-Hydroxymethyl-Pyrrolidine-3,4-Diol		experimental	OQEBIHBLFRADNM-YUPRTTJUSA-N	InChI=1S/C5H11NO3/c7-2-3-5(9)4(8)1-6-3/h3-9H,1-2H2/t3-,4-,5-/m0/s1	OC[C@@H]1NC[C@H](O)[C@H]1O	C5H11NO3			127716	46504688		CHEMBL406973	EDG	113295	50375511
DB08552	(1R)-1-(2-thienylacetylamino)-1-phenylmethylboronic acid		experimental	LGJCDEZMANATFA-ZDUSSCGKSA-N	InChI=1S/C13H14BNO3S/c16-12(9-11-7-4-8-19-11)15-13(14(17)18)10-5-2-1-3-6-10/h1-8,13,17-18H,9H2,(H,15,16)/t13-/m0/s1	[H][C@@](NC(=O)CC1=CC=CS1)(B(O)O)C1=CC=CC=C1	C13H14BNO3S			5289378	99445023		CHEMBL404155	SM3	4451364
DB08419	(1S)-1-(PHENOXYMETHYL)PROPYL METHYLPHOSPHONOCHLORIDOATE		experimental	YEIXDWIEYXZUBR-MGPLVRAMSA-N	InChI=1S/C11H16ClO3P/c1-3-10(15-16(2,12)13)9-14-11-7-5-4-6-8-11/h4-8,10H,3,9H2,1-2H3/t10-,16+/m0/s1	[H][C@](CC)(COC1=CC=CC=C1)O[P@](C)(Cl)=O	C11H16ClO3P			46937149	99444890			POT	25057180
DB00848	Levamisole	14769-73-4	approved; investigational; vet_approved; withdrawn	HLFSDGLLUJUHTE-SNVBAGLBSA-N	InChI=1S/C11H12N2S/c1-2-4-9(5-3-1)10-8-13-6-7-14-11(13)12-10/h1-5,10H,6-8H2/t10-/m1/s1	C1CN2C[C@@H](N=C2S1)C1=CC=CC=C1	C11H12N2S	C07070	D08114	26879	46509052	6432	CHEMBL1454		25037	50241179
DB08413	METHYL-PHOSPHONIC ACID MONO-(4-NITRO-PHENYL) ESTER		experimental	VJPXTXIEAOSJBR-UHFFFAOYSA-N	InChI=1S/C7H8NO5P/c1-14(11,12)13-7-4-2-6(3-5-7)8(9)10/h2-5H,1H3,(H,11,12)	C[P@](O)(=O)OC1=CC=C(C=C1)[N+]([O-])=O	C7H8NO5P			446757	99444884	44940		PNP	394036
DB08559	N-[(2S,4S,6R)-2-(dihydroxymethyl)-4-hydroxy-3,3-dimethyl-7-oxo-4lambda~4~-thia-1-azabicyclo[3.2.0]hept-6-yl]-2-phenylacetamide		experimental	WMPGEOZLAYOFHH-MBNYWOFBSA-N	InChI=1S/C16H20N2O5S/c1-16(2)12(15(21)22)18-13(20)11(14(18)24(16)23)17-10(19)8-9-6-4-3-5-7-9/h3-7,11-12,14,23-24H,8H2,1-2H3,(H,17,19)(H,21,22)/t11-,12+,14-/m1/s1	[H][C@@]1(NC(=O)CC2=CC=CC=C2)C(=O)[N@]2[C@]1([H])[S@@]([H])(O)C(C)(C)[C@]2([H])C(O)=O	C16H20N2O5S			5289386	99445030			SOX	25058322
DB03091	4-Amido-4-Carbamoyl-Butyric Acid		experimental	AEFLONBTGZFSGQ-VKHMYHEASA-N	InChI=1S/C5H10N2O3/c6-3(5(7)10)1-2-4(8)9/h3H,1-2,6H2,(H2,7,10)(H,8,9)/t3-/m0/s1	N[C@@H](CCC(O)=O)C(N)=O	C5H10N2O3			445883	46506385			GMA	393382
DB08224	(1S,7S,8S,8AR)-1,2,3,7,8,8A-HEXAHYDRO-7-METHYL-8-[2-[(2R,4R)-TETRAHYDRO-4-HY DROXY-6-OXO-2H-PYRAN-2-YL]ETHYL]-1-NAPHTHALENOL		experimental	WWSNTLOVYSRDEL-TVKPWXLESA-N	InChI=1S/C18H26O4/c1-11-5-6-12-3-2-4-16(20)18(12)15(11)8-7-14-9-13(19)10-17(21)22-14/h3,5-6,11,13-16,18-20H,2,4,7-10H2,1H3/t11-,13+,14-,15-,16-,18-/m0/s1	[H][C@]1(O)CC(=O)O[C@@]([H])(CC[C@@]2([H])[C@@]([H])(C)C=CC3=CCC[C@]([H])(O)[C@]23[H])C1	C18H26O4			4369567	99444695			MVB	3572094
DB08227	1-(1-HYDROXY-2,2,6,6-TETRAMETHYLPIPERIDIN-4-YL)PYRROLIDINE-2,5-DIONE		experimental	ZHMZILPINCAHPK-UHFFFAOYSA-N	InChI=1S/C13H22N2O3/c1-12(2)7-9(8-13(3,4)15(12)18)14-10(16)5-6-11(14)17/h9,18H,5-8H2,1-4H3	CC1(C)CC(CC(C)(C)N1O)N1C(=O)CCC1=O	C13H22N2O3			19989057	99444698			MXT	14512737
DB03834	(3S)-3-(dioxidosulfanyl)-N-[(1Z)-3-oxoprop-1-en-1-yl]-4-(1H-1,2,3-triazol-1-yl)-D-valine		experimental	ANZZKUOZZHRUQC-AARLMMRRSA-N	InChI=1S/C10H14N4O5S/c1-10(20(18)19,7-14-5-4-12-13-14)8(9(16)17)11-3-2-6-15/h2-6,8,11,20H,7H2,1H3,(H,16,17)/b3-2-/t8-,10-/m0/s1	[H]\C(N[C@@]([H])(C(O)=O)[C@](C)(CN1C=CN=N1)S(=O)=O)=C(/[H])C=O	C10H14N4O5S			6419228	46508340			TBE	16744224
DB12769	Lometrexol	106400-81-1	investigational	ZUQBAQVRAURMCL-DOMZBBRYSA-N	InChI=1S/C21H25N5O6/c22-21-25-17-14(19(30)26-21)9-12(10-23-17)2-1-11-3-5-13(6-4-11)18(29)24-15(20(31)32)7-8-16(27)28/h3-6,12,15H,1-2,7-10H2,(H,24,29)(H,27,28)(H,31,32)(H4,22,23,25,26,30)/t12-,15+/m1/s1	[H][C@@](CCC(O)=O)(NC(=O)C1=CC=C(CC[C@@]2([H])CNC3=C(C2)C(O)=NC(=N)N3)C=C1)C(O)=O	C21H25N5O6			148138	347828954		CHEMBL34412	DDF	130593	22590
DB03098	[Methylseleno]Acetate		experimental	UOULLTHLSZQUIN-UHFFFAOYSA-M	InChI=1S/C3H6O2Se/c1-6-2-3(4)5/h2H2,1H3,(H,4,5)/p-1	C[Se]CC([O-])=O	C3H5O2Se			1952	46506334			MSF	1876
DB01906	3-(5-Amino-7-Hydroxy-[1,2,3]Triazolo[4,5-D]Pyrimidin-2-Yl)-Benzoic Acid		experimental	KNLLRZNGRRRPEW-UHFFFAOYSA-N	InChI=1S/C11H8N6O3/c12-11-13-8-7(9(18)14-11)15-17(16-8)6-3-1-2-5(4-6)10(19)20/h1-4H,(H,19,20)(H3,12,13,14,16,18)	NC1=NC2=NN(N=C2C(O)=N1)C1=CC(=CC=C1)C(O)=O	C11H8N6O3			448406	46508079		CHEMBL265758	A45	395214	50143061
DB04425	7,8-Dihydroneopterin		experimental	YQIFAMYNGGOTFB-XINAWCOVSA-N	InChI=1S/C9H13N5O4/c10-9-13-7-5(8(18)14-9)12-3(1-11-7)6(17)4(16)2-15/h4,6,15-17H,1-2H2,(H4,10,11,13,14,18)/t4-,6+/m1/s1	NC1=NC2=C(N=C(CN2)[C@H](O)[C@H](O)CO)C(=O)N1	C9H13N5O4	C04874		65074	46507616	17001		NPR	58584
DB05428	motexafin gadolinium		investigational	VAZLWPAHMORDGR-WRIGXHCHSA-L	InChI=1S/C48H66N5O10.2C2H4O2.Gd/c1-7-35-36(8-2)40-28-42-38(12-10-14-55)34(4)46(53-42)32-50-44-30-48(63-26-24-61-22-20-59-18-16-57-6)47(62-25-23-60-21-19-58-17-15-56-5)29-43(44)49-31-45-33(3)37(11-9-13-54)41(52-45)27-39(35)51-40;2*1-2(3)4;/h27-32,54-55H,7-26H2,1-6H3;2*1H3,(H,3,4);/q-1;;;+3/p-2/b39-27-,40-28-,41-27-,42-28-,45-31-,46-32-,49-31+,49-43+,50-32+,50-44+;;;	[Gd+3].CC([O-])=O.CC([O-])=O.CCC1=C(CC)/C2=C/C3=N/C(=C\N=C4/C=C(OCCOCCOCCOC)C(OCCOCCOCCOC)=C/C/4=N\C=C4/N=C(/C=C\1\[N-]\2)C(CCCO)=C4C)/C(C)=C3CCCO	C52H72GdN5O14			158385	175427002	50161			139341
DB01909	Alpha-Cyclodextrin (Cyclohexa-Amylose)	10016-20-3	experimental	HFHDHCJBZVLPGP-RWMJIURBSA-N	InChI=1S/C36H60O30/c37-1-7-25-13(43)19(49)31(55-7)62-26-8(2-38)57-33(21(51)15(26)45)64-28-10(4-40)59-35(23(53)17(28)47)66-30-12(6-42)60-36(24(54)18(30)48)65-29-11(5-41)58-34(22(52)16(29)46)63-27-9(3-39)56-32(61-25)20(50)14(27)44/h7-54H,1-6H2/t7-,8-,9-,10-,11-,12-,13-,14-,15-,16-,17-,18-,19-,20-,21-,22-,23-,24-,25-,26-,27-,28-,29-,30-,31-,32-,33-,34-,35-,36-/m1/s1	[H][C@]1(CO)O[C@]2([H])O[C@]3([H])[C@@]([H])(CO)O[C@]([H])(O[C@]4([H])[C@@]([H])(CO)O[C@]([H])(O[C@]5([H])[C@@]([H])(CO)O[C@]([H])(O[C@]6([H])[C@@]([H])(CO)O[C@]([H])(O[C@]7([H])[C@@]([H])(CO)O[C@]([H])(O[C@@]1([H])[C@]([H])(O)[C@@]2([H])O)[C@]([H])(O)[C@@]7([H])O)[C@]([H])(O)[C@@]6([H])O)[C@]([H])(O)[C@@]5([H])O)[C@]([H])(O)[C@@]4([H])O)[C@]([H])(O)[C@@]3([H])O	C36H60O30			444913	46507190	40585	CHEMBL1230813	ACX	392705	4
DB04037	N,N-Bis(4-Chlorobenzyl)-1h-1,2,3,4-Tetraazol-5-Amine		experimental	UOUXILZUBDIWQU-UHFFFAOYSA-N	InChI=1S/C15H13Cl2N5/c16-13-5-1-11(2-6-13)9-22(15-18-20-21-19-15)10-12-3-7-14(17)8-4-12/h1-8H,9-10H2,(H,18,19,20,21)	ClC1=CC=C(CN(CC2=CC=C(Cl)C=C2)C2=NNN=N2)C=C1	C15H13Cl2N5			447980	46509179		CHEMBL186174	CBT	394922	50154215
DB02858	3-(4-Benzenesulfonyl-Thiophene-2-Sulfonylamino)-Phenylboronic Acid		experimental	YZOKHYPIQNIFRQ-UHFFFAOYSA-N	InChI=1S/C16H14BNO6S3/c19-17(20)12-5-4-6-13(9-12)18-27(23,24)16-10-15(11-25-16)26(21,22)14-7-2-1-3-8-14/h1-11,18-20H	OB(O)C1=CC(NS(=O)(=O)C2=CC(=CS2)S(=O)(=O)C2=CC=CC=C2)=CC=C1	C16H14BNO6S3			1475	46507812		CHEMBL113381	ETP	1431	50115616
DB03640	Beta-Hydroxyaspartic Acid		experimental	YYLQUHNPNCGKJQ-NHYDCYSISA-N	InChI=1S/C4H7NO5/c5-1(3(7)8)2(6)4(9)10/h1-2,6H,5H2,(H,7,8)(H,9,10)/t1-,2+/m0/s1	N[C@@H]([C@@H](O)C(O)=O)C(O)=O	C4H7NO5	C03961		14463	46508333	17576	CHEMBL3317781	BH2	13809
DB03641	2'-deoxyuridine 5'-alpha,beta-imido-diphosphate		experimental	COFNIXBQVWFHTR-SHYZEUOFSA-N	InChI=1S/C9H15N3O10P2/c13-5-3-8(12-2-1-7(14)10-9(12)15)22-6(5)4-21-24(19,20)11-23(16,17)18/h1-2,5-6,8,13H,3-4H2,(H,10,14,15)(H4,11,16,17,18,19,20)/t5-,6+,8+/m0/s1	[H][C@]1(O)C[C@@]([H])(O[C@]1([H])COP(O)(=O)NP(O)(O)=O)N1C=CC(O)=NC1=O	C9H15N3O10P2			449098	46506709			DUN	395721
DB02731	Ethylmercurithiosalicylic acid	148-61-8	experimental	HXQVQGWHFRNKMS-UHFFFAOYSA-M	InChI=1S/C7H6O2S.C2H5.Hg/c8-7(9)5-3-1-2-4-6(5)10;1-2;/h1-4,10H,(H,8,9);1H2,2H3;/q;;+1/p-1	CC[Hg]SC1=CC=CC=C1C(O)=O	C9H10HgO2S			67361	46506518	33214		EMT	60691	50366032
DB03138	Perchlorate	14797-73-0	experimental	VLTRZXGMWDSKGL-UHFFFAOYSA-M	InChI=1S/ClHO4/c2-1(3,4)5/h(H,2,3,4,5)/p-1	[O-][Cl](=O)(=O)=O	ClO4			123351	46506970	49706		LCP	109953	36131
DB02734	4-Deoxy-D-Mannuronic Acid		experimental	IAKKJSVSFCTLRY-NVFHJIOMSA-N	InChI=1S/C6H8O6/c7-2-1-3(5(9)10)12-6(11)4(2)8/h1-2,4,6-8,11H,(H,9,10)/t2-,4-,6+/m0/s1	[H][C@@]1(O)OC(=C[C@]([H])(O)[C@]1([H])O)C(O)=O	C6H8O6			446144	46507426			MAW	393579
DB02736	Acetamide	60-35-5	experimental	DLFVBJFMPXGRIB-UHFFFAOYSA-N	InChI=1S/C2H5NO/c1-2(3)4/h1H3,(H2,3,4)	CC(N)=O	C2H5NO	C06244		178	46506510	49028	CHEMBL16081	ACM	173
DB01190	Clindamycin	18323-44-9	approved; vet_approved	KDLRVYVGXIQJDK-NOWPCOIGSA-N	InChI=1S/C18H33ClN2O5S/c1-5-6-10-7-11(21(3)8-10)17(25)20-12(9(2)19)16-14(23)13(22)15(24)18(26-16)27-4/h9-16,18,22-24H,5-8H2,1-4H3,(H,20,25)/t9?,10-,11+,12?,13+,14-,15-,16-,18-/m1/s1	CCC[C@@H]1C[C@H](N(C)C1)C(=O)NC(C(C)Cl)[C@H]1O[C@H](SC)[C@H](O)[C@@H](O)[C@H]1O	C18H33ClN2O5S	C06914	D00277	446598	46506073	3745	CHEMBL376185	CLY	27005
DB03485	Alpha-D-Fucose		experimental	SHZGCJCMOBCMKK-PHYPRBDBSA-N	InChI=1S/C6H12O5/c1-2-3(7)4(8)5(9)6(10)11-2/h2-10H,1H3/t2-,3+,4+,5-,6+/m1/s1	C[C@H]1O[C@H](O)[C@H](O)[C@@H](O)[C@H]1O	C6H12O5			444200	46505015	42564	CHEMBL609880	FCA	392189
DB03487	3-Aminosuccinimide		experimental	YDNMHDRXNOHCJH-REOHCLBHSA-N	InChI=1S/C4H6N2O2/c5-2-1-3(7)6-4(2)8/h2H,1,5H2,(H,6,7,8)/t2-/m0/s1	[H][C@]1(N)CC(O)=NC1=O	C4H6N2O2			13373305	46504449			SNN	16743737
DB06950	4-chloro-N'-[(1E)-(3,5-dibromo-2,4-dihydroxyphenyl)methylidene]benzohydrazide		experimental	ZDMUFSJTENTNDA-NGYBGAFCSA-N	InChI=1S/C14H9Br2ClN2O3/c15-10-5-8(12(20)11(16)13(10)21)6-18-19-14(22)7-1-3-9(17)4-2-7/h1-6,20-21H,(H,19,22)/b18-6+	OC1=C(Br)C=C(\C=N\NC(=O)C2=CC=C(Cl)C=C2)C(O)=C1Br	C14H9Br2ClN2O3			46937038	99443421		CHEMBL474024	2BE	24695816	31926
DB03482	8-Demethyl-8-Dimethylamino-Flavin-Adenine-Dinucleotide		experimental	UXOZEHHQWXVTPI-MZWSMYJRSA-N	InChI=1S/C28H36N10O15P2/c1-11-4-12-14(5-13(11)36(2)3)37(25-19(33-12)26(44)35-28(45)34-25)6-15(39)20(41)16(40)7-50-54(46,47)53-55(48,49)51-8-17-21(42)22(43)27(52-17)38-10-32-18-23(29)30-9-31-24(18)38/h4-5,9-10,15-17,20-22,27,39-43H,6-8H2,1-3H3,(H,46,47)(H,48,49)(H2,29,30,31)(H,35,44,45)/t15-,16+,17+,20-,21+,22+,27+/m0/s1	[H][C@@](O)(COP(O)(=O)OP(O)(=O)OC[C@@]1([H])O[C@@]([H])(N2C=NC3=C(N)N=CN=C23)[C@]([H])(O)[C@]1([H])O)[C@@]([H])(O)[C@@]([H])(O)CN1C2=C(C=C(C)C(=C2)N(C)C)N=C2C(O)=NC(=O)N=C12	C28H36N10O15P2			5289282	46506647			RFL	4451277
DB06894	1-DODECANOL		experimental	LQZZUXJYWNFBMV-UHFFFAOYSA-N	InChI=1S/C12H26O/c1-2-3-4-5-6-7-8-9-10-11-12-13/h13H,2-12H2,1H3	CCCCCCCCCCCCO	C12H26O	C02277		8193	99443365	28878	CHEMBL24722	1DO	7901
DB06893	1-DECANE-SULFONIC-ACID		experimental	KVGOXGQSTGQXDD-UHFFFAOYSA-N	InChI=1S/C10H22O3S/c1-2-3-4-5-6-7-8-9-10-14(11,12)13/h2-10H2,1H3,(H,11,12,13)	CCCCCCCCCCS(O)(=O)=O	C10H22O3S			49957	99443364		CHEMBL1208302	1DB	45314
DB04100	(1,10 Phenanthroline)-(Tri-Carbon Monoxide) Rhenium (I)		experimental	XCPVAMYUZCTTHM-UHFFFAOYSA-N	InChI=1S/C12H8N2.3CO.Re/c1-3-9-5-6-10-4-2-8-14-12(10)11(9)13-7-1;3*1-2;/h1-8H;;;;/q;;;;+1	[O]#C[Re+]1(C#[O])(C#[O])[N]2=CC=CC3=C2C2=C(C=CC=[N]12)C=C3	C15H8N2O3Re			446592	46505489	49851		REP	21865683
DB04106	Fotemustine		experimental; investigational	YAKWPXVTIGTRJH-QMMMGPOBSA-N	InChI=1S/C9H19ClN3O5P/c1-4-17-19(16,18-5-2)8(3)11-9(14)13(12-15)7-6-10/h8H,4-7H2,1-3H3,(H,11,14)/t8-/m0/s1	CCOP(=O)(OCC)[C@@H](C)NC(=O)N(CCCl)N=O	C9H19ClN3O5P			46936889	46505097	131854			26330202
DB05252	Fenoxaprop-ethyl	66441-23-4	investigational	PQKBPHSEKWERTG-UHFFFAOYSA-N	InChI=1S/C18H16ClNO5/c1-3-22-17(21)11(2)23-13-5-7-14(8-6-13)24-18-20-15-9-4-12(19)10-16(15)25-18/h4-11H,3H2,1-2H3	CCOC(=O)C(C)OC1=CC=C(OC2=NC3=C(O2)C=C(Cl)C=C3)C=C1	C18H16ClNO5	C11024		47938	175426962	5008	CHEMBL37932		43609
DB01633	Deoxy-2-Fluoro-B-D-Cellotrioside		experimental; investigational	BZNXZJAUEMJQJB-QSCMNUSVSA-N	InChI=1S/C18H31FO15/c19-7-9(24)14(5(2-21)30-16(7)29)33-18-13(28)11(26)15(6(3-22)32-18)34-17-12(27)10(25)8(23)4(1-20)31-17/h4-18,20-29H,1-3H2/t4-,5-,6-,7-,8-,9-,10+,11-,12-,13-,14-,15-,16+,17+,18+/m1/s1	[H][C@]1(O)O[C@]([H])(CO)[C@@]([H])(O[C@]2([H])O[C@]([H])(CO)[C@@]([H])(O[C@]3([H])O[C@]([H])(CO)[C@@]([H])(O)[C@]([H])(O)[C@@]3([H])O)[C@]([H])(O)[C@@]2([H])O)[C@]([H])(O)[C@@]1([H])F	C18H31FO15			445968	46507333			FCT	393446
DB01634	2-Oxy-4-Hydroxy-5-(2-Hydrazinopyridine)Phenylalanine		experimental	AZUQIXJQZOMXAS-BDAKNGLRSA-N	InChI=1S/C14H16N4O4/c15-9(14(21)22)5-8-6-10(12(20)7-11(8)19)17-18-13-3-1-2-4-16-13/h1-4,6-9,17,20H,5,15H2,(H,16,18)(H,21,22)/t8-,9+/m1/s1	[H][C@](N)(C[C@]1([H])C=C(NNC2=CC=CC=N2)C(O)=CC1=O)C(O)=O	C14H16N4O4			17754117	46505493			PAQ	16744143
DB07450	(R)-minalrestat		experimental	BMHZAHGTGIZZCT-LJQANCHMSA-N	InChI=1S/C19H11BrF2N2O4/c20-10-2-1-9(14(22)5-10)8-24-16(26)12-4-3-11(21)6-13(12)19(18(24)28)7-15(25)23-17(19)27/h1-6H,7-8H2,(H,23,25,27)/t19-/m1/s1	[H]N1C(=O)C[C@@]2(C1=O)C(=O)N(CC1=C(F)C=C(Br)C=C1)C(=O)C1=C2C=C(F)C=C1	C19H11BrF2N2O4			447950	99443921		CHEMBL292963	BFI	394897	50038843
DB04085	1-[Pyrrol-1-Yl-2,5-Dione-Methoxymethyl]-Pyrrole-2,5-Dione		experimental	UTRLJOWPWILGSB-UHFFFAOYSA-N	InChI=1S/C10H8N2O5/c13-7-1-2-8(14)11(7)5-17-6-12-9(15)3-4-10(12)16/h1-4H,5-6H2	O=C1C=CC(=O)N1COCN1C(=O)C=CC1=O	C10H8N2O5			84836	46504948			OPP	76530
DB04084	2-deoxy-2-fluoro-α-D-mannose	62182-14-3	experimental	ZCXUVYAZINUVJD-RXRWUWDJSA-N	InChI=1S/C6H11FO5/c7-3-5(10)4(9)2(1-8)12-6(3)11/h2-6,8-11H,1H2/t2-,3+,4-,5-,6+/m1/s1	OC[C@H]1O[C@H](O)[C@@H](F)[C@@H](O)[C@@H]1O	C6H11FO5			2758978	46506090	49148		MBF	2039733
DB04087	Open Form of 2'-Deoxy-Ribofuranose-5'-Phosphate		experimental	YCHBTVQJICBXEI-CRCLSJGQSA-N	InChI=1S/C5H13O7P/c6-2-1-4(7)5(8)3-12-13(9,10)11/h4-8H,1-3H2,(H2,9,10,11)/t4-,5+/m0/s1	[H][C@](O)(CCO)[C@]([H])(O)COP(O)(O)=O	C5H13O7P			5288577	46508398			HPD	4450713
DB04086	2',4'-Dinitrophenyl-2deoxy-2-Fluro-B-D-Cellobioside		experimental	WFVCNOHOODVBQK-IUBYCILNSA-N	InChI=1S/C18H23FN2O14/c19-11-13(25)16(35-18-15(27)14(26)12(24)9(4-22)33-18)10(5-23)34-17(11)32-8-2-1-6(20(28)29)3-7(8)21(30)31/h1-3,9-18,22-27H,4-5H2/t9-,10-,11-,12-,13-,14+,15-,16-,17-,18+/m1/s1	[H][C@]1(CO)O[C@@]([H])(O[C@]2([H])[C@@]([H])(CO)O[C@@]([H])(OC3=C(C=C(C=C3)N(=O)=O)N(=O)=O)[C@]([H])(F)[C@@]2([H])O)[C@]([H])(O)[C@@]([H])(O)[C@]1([H])O	C18H23FN2O14			445981	46506128			DCB	393458
DB08084	IDD594		experimental	JCZUIWYXULSXSW-UHFFFAOYSA-N	InChI=1S/C16H12BrF2NO3S/c17-10-2-1-9(13(19)5-10)7-20-16(24)12-4-3-11(18)6-14(12)23-8-15(21)22/h1-6H,7-8H2,(H,20,24)(H,21,22)	OC(=O)COC1=CC(F)=CC=C1C(=S)NCC1=CC=C(Br)C=C1F	C16H12BrF2NO3S			4369325	99444555		CHEMBL395347	LDT	3571927	16313
DB04325	Phenethylamine	64-04-0	experimental	BHHGXPLMPWCGHP-UHFFFAOYSA-N	InChI=1S/C8H11N/c9-7-6-8-4-2-1-3-5-8/h1-5H,6-7,9H2	NCCC1=CC=CC=C1	C8H11N	C05332		1001	46507825	18397	CHEMBL610	PEA	13856352	10758
DB08649	(1S)-1-AMINO-2-(1H-INDOL-3-YL)ETHANOL		experimental	WNWJSYYPDDQIQV-JTQLQIEISA-N	InChI=1S/C10H12N2O/c11-10(13)5-7-6-12-9-4-2-1-3-8(7)9/h1-4,6,10,12-13H,5,11H2/t10-/m0/s1	[H][C@](N)(O)CC1=CNC2=CC=CC=C12	C10H12N2O			20846113	99445120	46144		TSC	20163058
DB08648	(1R,3S,5S,8R)-8-Hydroxy-2-oxabicyclo[3.3.1]non-6-ene-3,5-dicarboxylic acid		experimental	KRZHNRULRHECRF-JQCUSGDOSA-N	InChI=1S/C10H12O6/c11-5-1-2-10(9(14)15)3-6(5)16-7(4-10)8(12)13/h1-2,5-7,11H,3-4H2,(H,12,13)(H,14,15)/t5-,6-,7+,10+/m1/s1	[H][C@@]1(O)C=C[C@]2(C[C@]([H])(O[C@]1([H])C2)C(O)=O)C(O)=O	C10H12O6			445314	99445119		CHEMBL197577	TSA	392988	50173884
DB03734	Xylarohydroxamate		experimental	DMGBHBFPSRKPBV-XZIMBLGRSA-M	InChI=1S/C5H9NO7/c7-1(3(9)5(11)12)2(8)4(10)6-13/h1-3,7-9,13H,(H,6,10)(H,11,12)/p-1/t1-,2-,3+/m0/s1	ONC(=O)[C@@H](O)[C@H](O)[C@@H](O)C([O-])=O	C5H8NO7			5289593	46508938			XYH	4451527
DB03821	2-Amino-3-Hydroxy-3-Phosphonooxy-Propionic Acid		experimental	JVLKWZAWYDOHCD-GPKNORDASA-N	InChI=1S/C3H8NO7P/c4-1(2(5)6)3(7)11-12(8,9)10/h1,3,7H,4H2,(H,5,6)(H2,8,9,10)/t1-,3+/m1/s1	[H][C@@](N)(C(O)=O)[C@@]([H])(O)OP(O)(O)=O	C3H8NO7P			17753979	46505746			FGP	16743971
DB03730	3,9-Dimethyladenine		experimental	YXTNRNJPEDJTNF-UHFFFAOYSA-O	InChI=1S/C7H9N5/c1-11-3-9-5-6(8)10-4-12(2)7(5)11/h3-4,8H,1-2H3/p+1	CN1C=NC2=C1[N+](C)=CN=C2N	C7H10N5			447936	46505898			39A	394887
DB03731	S-2-(Boronoethyl)-L-Cysteine		experimental	XLVRIIJULVQAMP-BYPYZUCNSA-N	InChI=1S/C5H13BNO5S/c7-4(5(8)9)3-13-2-1-6(10,11)12/h4,10-12H,1-3,7H2,(H,8,9)/q-1/t4-/m0/s1	[H][C@](N)(CSCC[B-](O)(O)O)C(O)=O	C5H13BNO5S			446122	46504906			S2C	393561
DB01124	Tolbutamide	64-77-7	approved; investigational	JLRGJRBPOGGCBT-UHFFFAOYSA-N	InChI=1S/C12H18N2O3S/c1-3-4-9-13-12(15)14-18(16,17)11-7-5-10(2)6-8-11/h5-8H,3-4,9H2,1-2H3,(H2,13,14,15)	CCCCNC(=O)NS(=O)(=O)C1=CC=C(C)C=C1	C12H18N2O3S	C07148	D00380	5505	46508421	27999	CHEMBL782		5304	50027886
DB07850	(1R,2S)-2-(5-thioxo-4,5-dihydro-1H-1,2,4-triazol-3-yl)cyclohexanecarboxylic acid		experimental	DYLXWYPNDHPRPQ-NTSWFWBYSA-N	InChI=1S/C9H13N3O2S/c13-8(14)6-4-2-1-3-5(6)7-10-9(15)12-11-7/h5-6H,1-4H2,(H,13,14)(H2,10,11,12,15)/t5-,6+/m0/s1	[H][C@]1(CCCC[C@]1([H])C1=NNC(=S)N1)C(O)=O	C9H13N3O2S			976666	99444321			GTC	846438
DB01120	Gliclazide	21187-98-4	approved	BOVGTQGAOIONJV-UHFFFAOYSA-N	InChI=1S/C15H21N3O3S/c1-11-5-7-14(8-6-11)22(20,21)17-15(19)16-18-9-12-3-2-4-13(12)10-18/h5-8,12-13H,2-4,9-10H2,1H3,(H2,16,17,19)	CC1=CC=C(C=C1)S(=O)(=O)NC(=O)NN1CC2CCCC2C1	C15H21N3O3S		D01599	3475	46505475	31654	CHEMBL427216		3356	50103512
DB01123	Proflavine	92-62-6	approved	WDVSHHCDHLJJJR-UHFFFAOYSA-N	InChI=1S/C13H11N3/c14-10-3-1-8-5-9-2-4-11(15)7-13(9)16-12(8)6-10/h1-7H,14-15H2	NC1=CC2=NC3=C(C=CC(N)=C3)C=C2C=C1	C13H11N3	C11181		7099	46505401	8452	CHEMBL55400	PRL	6832	12590
DB07420	(1R)-4-(3-phenoxyphenyl)-1-phosphonobutane-1-sulfonic acid		experimental	RCGCZPXSRLLKCK-MRXNPFEDSA-N	InChI=1S/C16H19O7PS/c17-24(18,19)16(25(20,21)22)11-5-7-13-6-4-10-15(12-13)23-14-8-2-1-3-9-14/h1-4,6,8-10,12,16H,5,7,11H2,(H2,17,18,19)(H,20,21,22)/t16-/m1/s1	[H][C@@](CCCC1=CC=CC(OC2=CC=CC=C2)=C1)(P(O)(O)=O)S(O)(=O)=O	C16H19O7PS			24748047	99443891		CHEMBL1207949	B65	25065193
DB07424	tripotassium (1R)-4-biphenyl-4-yl-1-phosphonatobutane-1-sulfonate		experimental	LBNUOQAEVSXSSE-UFRNLTNDSA-K	InChI=1S/C16H19O6PS.3K/c17-23(18,19)16(24(20,21)22)8-4-5-13-9-11-15(12-10-13)14-6-2-1-3-7-14;;;/h1-3,6-7,9-12,16H,4-5,8H2,(H2,17,18,19)(H,20,21,22);;;/q;3*+1/p-3/t16-;;;/m1.../s1	[H][C@@](CCCC1=CC=C(C=C1)C1=CC=CC=C1)(P(=O)(O[K])O[K])S(=O)(=O)O[K]	C16H16K3O6PS			46937072	99443895			B70	25058304
DB01683	Chymostatin	9076-44-2	experimental	MRXDGVXSWIXTQL-LROMGURASA-N	InChI=1S/C31H41N7O6/c1-19(2)15-24(27(40)34-22(18-39)16-20-9-5-3-6-10-20)35-28(41)26(23-13-14-33-30(32)36-23)38-31(44)37-25(29(42)43)17-21-11-7-4-8-12-21/h3-12,18-19,22-26H,13-17H2,1-2H3,(H,34,40)(H,35,41)(H,42,43)(H3,32,33,36)(H2,37,38,44)/t22-,23-,24-,25-,26-/m0/s1	[H][C@](CC1=CC=CC=C1)(C=O)N=C(O)[C@]([H])(CC(C)C)N=C(O)[C@@]([H])(NC(O)=N[C@@]([H])(CC1=CC=CC=C1)C(O)=O)[C@]1([H])CCNC(=N)N1	C31H41N7O6	C11308		5287931	46507872				4450198	50210112
DB00159	Icosapent	10417-94-4	approved; nutraceutical	JAZBEHYOTPTENJ-JLNKQSITSA-N	InChI=1S/C20H30O2/c1-2-3-4-5-6-7-8-9-10-11-12-13-14-15-16-17-18-19-20(21)22/h3-4,6-7,9-10,12-13,15-16H,2,5,8,11,14,17-19H2,1H3,(H,21,22)/b4-3-,7-6-,10-9-,13-12-,16-15-	CC\C=C/C\C=C/C\C=C/C\C=C/C\C=C/CCCC(O)=O	C20H30O2	C06428	D08061	446284	46506267	28364	CHEMBL460026	EPA	393682	50242349
DB01911	N-Methylmesoporphyrin	142234-85-3	experimental	YNWHQWMCLCANDI-YIYRCNGCSA-N	InChI=1S/C35H40N4O4/c1-8-22-18(3)28-17-33-23(9-2)21(6)32(39(33)7)16-27-20(5)25(11-13-35(42)43)31(38-27)15-30-24(10-12-34(40)41)19(4)26(36-30)14-29(22)37-28/h14-17,36H,8-13H2,1-7H3,(H,40,41)(H,42,43)/b26-14-,27-16-,28-17-,29-14-,30-15-,31-15-,32-16-,33-17-	CCC1=C(C)C2=CC3=C(CC)C(C)=C(C=C4N=C(C=C5N\C(=C/C1=N2)C(C)=C5CCC(O)=O)C(CCC(O)=O)=C4C)N3C	C35H40N4O4			444708	46509026	44085		MMP	25058769
DB03228	5-[Bis-2(Chloro-Ethyl)-Amino]-2,4-Dintro-Benzamide		experimental	DQMALWRRERBILB-UHFFFAOYSA-N	InChI=1S/C11H12Cl2N4O5/c12-1-3-15(4-2-13)9-5-7(11(14)18)8(16(19)20)6-10(9)17(21)22/h5-6H,1-4H2,(H2,14,18)	NC(=O)C1=C(C=C(C(=C1)N(CCCl)CCCl)[N+]([O-])=O)[N+]([O-])=O	C11H12Cl2N4O5			126690	46506889		CHEMBL281812	SN2	112539	50004694
DB02724	Delta-2-Albomycin A1		experimental	RQZRKFJHRUDTLB-OOXACHQASA-N	InChI=1S/C37H57N12O18S.Fe/c1-17(51)47(65)12-5-8-20(38)30(57)40-21(9-6-13-48(66)18(2)52)31(58)41-22(10-7-14-49(67)19(3)53)32(59)42-23(16-50)33(60)44-25(35(61)62)26(54)29-27(55)28(56)34(68-29)46-15-11-24(43-36(39)63)45(4)37(46)64;/h11,15,20-23,25-29,34,50,54-56H,5-10,12-14,16,38H2,1-4H3,(H2,39,63)(H,40,57)(H,41,58)(H,42,59)(H,44,60)(H,61,62);/q-3;+3/b43-24-;/t20-,21-,22+,23+,25-,26-,27+,28+,29-,34-…	O1N2C(=[O+][Fe-3]1134ON(C(=[O+]1)C)CCC[C@](C(=O)N[C@@](C(=O)N[C@@](C(O)=O)([C@@]([C@]1(S[C@@](N5C=C\C(=N\C(N)=O)N(C5=O)C)([C@@]([C@]1([H])O)([H])O)[H])[H])([H])O)[H])([H])CO)([H])NC([C@@]([H])(CCCN(O3)C(=[O+]4)C)NC([C@]([H])(N)CCC2)=O)=O)C	C37H57FeN12O18S			131704215	46508915			ALB
DB04559	N-(Chlorophenyl)-N'-Hydroxyguanidine		experimental	JYBXKTLYOMPMQY-UHFFFAOYSA-N	InChI=1S/C7H8ClN3O/c8-5-1-3-6(4-2-5)10-7(9)11-12/h1-4,12H,(H3,9,10,11)	ONC(=N)NC1=CC=C(Cl)C=C1	C7H8ClN3O			181426	46505348		CHEMBL323202	PH3	157824
DB04253	Tretazicar	21919-05-1	investigational	WOCXQMCIOTUMJV-UHFFFAOYSA-N	InChI=1S/C9H8N4O5/c10-9(14)5-3-7(11-1-2-11)8(13(17)18)4-6(5)12(15)16/h3-4H,1-2H2,(H2,10,14)	NC(=O)C1=CC(N2CC2)=C(C=C1[N+]([O-])=O)[N+]([O-])=O	C9H8N4O5			89105	46509068		CHEMBL23330	CB1	80403	50004681
DB02865	Glucosamine 4-Phosphate		experimental	QWDBGVNDGYUIAC-QZABAPFNSA-N	InChI=1S/C6H14NO8P/c7-3-4(9)5(15-16(11,12)13)2(1-8)14-6(3)10/h2-6,8-10H,1,7H2,(H2,11,12,13)/t2-,3-,4-,5-,6-/m1/s1	N[C@H]1[C@H](O)O[C@H](CO)[C@@H](OP(O)(O)=O)[C@@H]1O	C6H14NO8P			448057	46509132			Z9M	394980
DB02511	2-Hydroxy-5-({1-[(2-Naphthyloxy)Methyl]-3-Oxoprop-1-Enyl}Amino)Tyrosine		experimental	PZWMZAFFUAWVDN-CQXYXCHQSA-N	InChI=1S/C23H22N2O6/c24-19(23(29)30)10-16-11-20(22(28)12-21(16)27)25-17(7-8-26)13-31-18-6-5-14-3-1-2-4-15(14)9-18/h1-9,11-12,19,25,27-28H,10,13,24H2,(H,29,30)/b17-7+/t19-/m0/s1	[H][C@](N)(CC1=C(O)C=C(O)C(N\C(COC2=CC=C3C=CC=CC3=C2)=C\C=O)=C1)C(O)=O	C23H22N2O6			17754104	46507750			NBQ	26329750
DB03912	4'-Phosphopantetheine		experimental	JDMUPRLRUUMCTL-VIFPVBQESA-N	InChI=1S/C11H23N2O7PS/c1-11(2,7-20-21(17,18)19)9(15)10(16)13-4-3-8(14)12-5-6-22/h9,15,22H,3-7H2,1-2H3,(H,12,14)(H,13,16)(H2,17,18,19)/t9-/m0/s1	CC(C)(COP(O)(O)=O)[C@@H](O)C(=O)NCCC(=O)NCCS	C11H23N2O7PS	C01134		115254	46505104	4222		PNS	103123
DB03910	S,S'-(1,3-Phenylene-Bis(1,2-Ethanediyl))Bis-Isothiourea		experimental	YEUSLPIIQGZHQB-UHFFFAOYSA-N	InChI=1S/C12H18N4S2/c13-11(14)17-6-4-9-2-1-3-10(8-9)5-7-18-12(15)16/h1-3,8H,4-7H2,(H3,13,14)(H3,15,16)	NC(=N)SCCC1=CC(CCSC(N)=N)=CC=C1	C12H18N4S2			1331	46506476		CHEMBL107201	3BT	1291	50240717
DB02516	O5'-(4-(3-{2-[2-((R)-3-Hydroxy-4-(Trimethylammonio)-1-Oxo-Butyl)Sulfanyl-Ethylcarbamoyl]-Ethylcarbamoyl}-(R)-3-Hydroxy-2,2-Dimethyl-Propyl)-1-Hydroxy-3-Oxido-1,3-Dioxo-2,4-Dioxa-1,3-Diphosphabut-1-Yl) 3'-Phospho-Adenosine		experimental	BBRISSLDTUHWKG-PVMHLSDZSA-N	InChI=1S/C28H49N8O18P3S/c1-28(2,23(41)26(42)31-7-6-18(38)30-8-9-58-19(39)10-16(37)11-36(3,4)5)13-51-57(48,49)54-56(46,47)50-12-17-22(53-55(43,44)45)21(40)27(52-17)35-15-34-20-24(29)32-14-33-25(20)35/h14-17,21-23,27,37,40-41H,6-13H2,1-5H3,(H7-,29,30,31,32,33,38,42,43,44,45,46,47,48,49)/t16-,17-,21-,22-,23+,27-/m1/s1	[H][C@@](O)(CC(=O)SCCN=C(O)CCN=C(O)[C@]([H])(O)C(C)(C)COP([O-])(=O)OP(O)(=O)OC[C@@]1([H])O[C@@]([H])(N2C=NC3=C(N)N=CN=C23)[C@]([H])(O)[C@]1([H])OP(O)(O)=O)C[N+](C)(C)C	C28H49N8O18P3S			5287894	46508772	41482		CCQ	4450174
DB02518	N-Acetylalanine	97-69-8	experimental	KTHDTJVBEPMMGL-VKHMYHEASA-N	InChI=1S/C5H9NO3/c1-3(5(8)9)6-4(2)7/h3H,1-2H3,(H,6,7)(H,8,9)/t3-/m0/s1	C[C@H](NC(C)=O)C(O)=O	C5H9NO3			88064	46504953	40992		AYA	79449
DB08018	N-{(3S,4S)-4-[(6-AMINO-4-METHYLPYRIDIN-2-YL)METHYL]PYRROLIDIN-3-YL}-N'-(4-CHLOROBENZYL)ETHANE-1,2-DIAMINE		experimental	JDRSQGJWTVRNGM-QFBILLFUSA-N	InChI=1S/C20H28ClN5/c1-14-8-18(26-20(22)9-14)10-16-12-24-13-19(16)25-7-6-23-11-15-2-4-17(21)5-3-15/h2-5,8-9,16,19,23-25H,6-7,10-13H2,1H3,(H2,22,26)/t16-,19+/m0/s1	[H][C@]1(CC2=NC(N)=CC(C)=C2)CNC[C@@]1([H])NCCNCC1=CC=C(Cl)C=C1	C20H28ClN5			24798097	99444489		CHEMBL474637	JI3	24697467	29234
DB08019	N-{(3R,4S)-4-[(6-amino-4-methylpyridin-2-yl)methyl]pyrrolidin-3-yl}-N'-(3-chlorobenzyl)ethane-1,2-diamine		experimental	VWCMAGONQJHIJZ-LPHOPBHVSA-N	InChI=1S/C20H28ClN5/c1-14-7-18(26-20(22)8-14)10-16-12-24-13-19(16)25-6-5-23-11-15-3-2-4-17(21)9-15/h2-4,7-9,16,19,23-25H,5-6,10-13H2,1H3,(H2,22,26)/t16-,19-/m0/s1	[H][C@]1(CC2=NC(N)=CC(C)=C2)CNC[C@]1([H])NCCNCC1=CC(Cl)=CC=C1	C20H28ClN5			25021186	99444490		CHEMBL526688	JI7	24721145	29235
DB03918	6S-5,6,7,8-Tetrahydrobiopterin		experimental	FNKQXYHWGSIFBK-ZMIZWQJLSA-N	InChI=1S/C9H15N5O3/c1-3(15)6(16)4-2-11-7-5(12-4)8(17)14-9(10)13-7/h3-4,6,12,15-16H,2H2,1H3,(H4,10,11,13,14,17)/t3-,4-,6-/m1/s1	[H][C@](C)(O)[C@@]([H])(O)[C@@]1([H])CNC2=C(N1)C(O)=NC(=N)N2	C9H15N5O3			6323235	46505886			BHS	4883332
DB07803	2-phenyl-1H-imidazole-4-carboxylic acid		experimental	XCAXKZJNJCKTQH-UHFFFAOYSA-N	InChI=1S/C10H8N2O2/c13-10(14)8-6-11-9(12-8)7-4-2-1-3-5-7/h1-6H,(H,11,12)(H,13,14)	OC(=O)C1=CNC(=N1)C1=CC=CC=C1	C10H8N2O2			2738139	99444274		CHEMBL1232889	G14	2019764	50329857
DB07516	(2Z,4E)-3-chloro-2-hydroxy-6-oxo-6-phenylhexa-2,4-dienoic acid		experimental	IBJDCVXDXGFGIO-FKTQTOOFSA-N	InChI=1S/C12H9ClO4/c13-9(11(15)12(16)17)6-7-10(14)8-4-2-1-3-5-8/h1-7,15H,(H,16,17)/b7-6+,11-9-	OC(=O)C(\O)=C(\Cl)/C=C/C(=O)C1=CC=CC=C1	C12H9ClO4			17749729	99443987			C1E	22376702
DB07262	1-{[N-(1-IMINO-GUANIDINO-METHYL)]SULFANYLMETHYL}-3-TRIFLUOROMETHYL-BENZENE		experimental	DWJNPCRXBNWCJC-UHFFFAOYSA-N	InChI=1S/C10H11F3N4S/c11-10(12,13)7-3-1-2-6(4-7)5-18-9(16)17-8(14)15/h1-4H,5H2,(H5,14,15,16,17)	NC(=N)NC(=N)SCC1=CC=CC(=C1)C(F)(F)F	C10H11F3N4S			9543472	99443733		CHEMBL387262	817	7822426	18052
DB07510	3-fluoro-6-(4-fluorophenyl)-2-hydroxy-6-oxohexa-2,4-dienoic acid		experimental	CPZFGNOKCMJZFO-BTHQEHEQSA-N	InChI=1S/C12H8F2O4/c13-8-3-1-7(2-4-8)10(15)6-5-9(14)11(16)12(17)18/h1-6,16H,(H,17,18)/b6-5+,11-9-	OC(=O)C(\O)=C(\F)/C=C/C(=O)C1=CC=C(F)C=C1	C12H8F2O4			23636976	99443981			C0E	22376696
DB03854	Pentane-1,5-Diamine		experimental	VHRGRCVQAFMJIZ-UHFFFAOYSA-N	InChI=1S/C5H14N2/c6-4-2-1-3-5-7/h1-7H2	NCCCCCN	C5H14N2	C01672		273	46508984	18127	CHEMBL119296	N2P	13866593	50323741
DB03668	1-(5'-Phospho-Beta-D-Ribofuranosyl)Barbituric Acid		experimental	AODYJUNLDJOADV-YXZULKJRSA-N	InChI=1S/C9H13N2O10P/c12-4-1-5(13)11(9(16)10-4)8-7(15)6(14)3(21-8)2-20-22(17,18)19/h3,6-8,14-15H,1-2H2,(H,10,12,16)(H2,17,18,19)/t3-,6-,7-,8-/m1/s1	[H][C@]1(COP(O)(O)=O)O[C@@]([H])(N2C(=O)CC(O)=NC2=O)[C@]([H])(O)[C@]1([H])O	C9H13N2O10P			445132	46504629	41150	CHEMBL1231399	BMQ	392864
DB02101	(S,R)-fidarestat		experimental	WAAPEIZFCHNLKK-QPUJVOFHSA-N	InChI=1S/C12H10FN3O4/c13-5-1-2-7-6(3-5)12(4-8(20-7)9(14)17)10(18)15-11(19)16-12/h1-3,8H,4H2,(H2,14,17)(H2,15,16,18,19)/t8-,12+/m0/s1	[H][C@]1(C[C@@]2(N=C(O)N=C2O)C2=C(O1)C=CC(F)=C2)C(O)=N	C12H10FN3O4			449157	46506217		CHEMBL189464	FIS	395766	50151407
DB12731	Daporinad	658084-64-1	investigational	KPBNHDGDUADAGP-VAWYXSNFSA-N	InChI=1S/C24H29N3O2/c28-23(12-11-21-8-6-15-25-19-21)26-16-5-4-7-20-13-17-27(18-14-20)24(29)22-9-2-1-3-10-22/h1-3,6,8-12,15,19-20H,4-5,7,13-14,16-18H2,(H,26,28)/b12-11+	O=C(NCCCCC1CCN(CC1)C(=O)C1=CC=CC=C1)\C=C\C1=CC=CN=C1	C24H29N3O2			6914657	347828925		CHEMBL566757	DGB	5290535	81395
DB08453	2-NONYL-4-HYDROXYQUINOLINE N-OXIDE		experimental	LMBFBUICIQJLPK-UHFFFAOYSA-N	InChI=1S/C18H25NO2/c1-2-3-4-5-6-7-8-11-15-14-18(20)16-12-9-10-13-17(16)19(15)21/h9-10,12-14,20H,2-8,11H2,1H3	CCCCCCCCCC1=[N+]([O-])C2=CC=CC=C2C(O)=C1	C18H25NO2			130804	99444924		CHEMBL1235570	QNO	13615513
DB00806	Pentoxifylline	6493-05-6	approved; investigational	BYPFEZZEUUWMEJ-UHFFFAOYSA-N	InChI=1S/C13H18N4O3/c1-9(18)6-4-5-7-17-12(19)10-11(14-8-15(10)2)16(3)13(17)20/h8H,4-7H2,1-3H3	CN1C=NC2=C1C(=O)N(CCCCC(C)=O)C(=O)N2C	C13H18N4O3	C07424	D00501	4740	46505940	7986	CHEMBL628	PNX	4578	10850
DB07778	FAMOXADONE		experimental	PCCSBWNGDMYFCW-QFIPXVFZSA-N	InChI=1S/C22H18N2O4/c1-22(16-12-14-19(15-13-16)27-18-10-6-3-7-11-18)20(25)24(21(26)28-22)23-17-8-4-2-5-9-17/h2-15,23H,1H3/t22-/m0/s1	C[C@]1(OC(=O)N(NC2=CC=CC=C2)C1=O)C1=CC=C(OC2=CC=CC=C2)C=C1	C22H18N2O4			446845	99444249	106738	CHEMBL10118	FMX	394094
DB03352	S-Arsonocysteine		experimental	XSWAJYRRDHPZDP-REOHCLBHSA-N	InChI=1S/C3H8AsNO5S/c5-2(3(6)7)1-11-4(8,9)10/h2H,1,5H2,(H,6,7)(H2,8,9,10)/t2-/m0/s1	N[C@@H](CS[As](O)(O)=O)C(O)=O	C3H8AsNO5S			17753924	46508550			CSR	25057131
DB08264	(1R, 2S)-cis 1,2 dihydroxy-1,2-dihydronaphthalene		experimental	QPUHWUSUBHNZCG-VHSXEESVSA-N	InChI=1S/C10H10O2/c11-9-6-5-7-3-1-2-4-8(7)10(9)12/h1-6,9-12H/t9-,10+/m0/s1	[H][C@]1(O)C=CC2=C(C=CC=C2)[C@@]1([H])O	C10H10O2	C04314		440294	99444735	44343		NDH	389268
DB08517	(2S)-5-hydroxy-2-(4-hydroxyphenyl)-7-methoxy-2,3-dihydro-4H-chromen-4-one		experimental	DJOJDHGQRNZXQQ-AWEZNQCLSA-N	InChI=1S/C16H14O5/c1-20-11-6-12(18)16-13(19)8-14(21-15(16)7-11)9-2-4-10(17)5-3-9/h2-7,14,17-18H,8H2,1H3/t14-/m0/s1	[H][C@]1(CC(=O)C2=C(O1)C=C(OC)C=C2O)C1=CC=C(O)C=C1	C16H14O5	C09833		73571	99444988	28927	CHEMBL448297	SAK	66249	50312648
DB07938	5-[[(2R)-2-cyclopropyl-7,8-dimethoxy-chroman-5-yl]methyl]pyrimidine-2,4-diamine		experimental	HWJPWWYTGBZDEG-CQSZACIVSA-N	InChI=1S/C19H22N4O3/c1-24-15-8-11(7-12-9-22-19(21)23-18(12)20)13-5-6-14(10-3-4-10)26-16(13)17(15)25-2/h5-6,8-10,14H,3-4,7H2,1-2H3,(H4,20,21,22,23)/t14-/m1/s1	[H][C@]1(OC2=C(C=C1)C(CC1=CNC(=N)NC1=N)=CC(OC)=C2OC)C1CC1	C19H22N4O3			44141864	99444409	131753	CHEMBL1673303	I2H		50336514
DB03548	3-deoxy-α-D-manno-oct-2-ulopyranosonic acid		experimental	NNLZBVFSCVTSLA-HXUQBWEZSA-N	InChI=1S/C8H14O8/c9-2-4(11)6-5(12)3(10)1-8(15,16-6)7(13)14/h3-6,9-12,15H,1-2H2,(H,13,14)/t3-,4-,5-,6-,8-/m1/s1	[H][C@@](O)(CO)[C@@]1([H])O[C@](O)(C[C@@]([H])(O)[C@@]1([H])O)C(O)=O	C8H14O8			445569	46506707	43577		KDO	393174
DB08306	3-[(3-Nitrophenyl)sulfamoyl]-2-thiophenecarboxylic acid	850635-41-5	experimental	CITCNTPVKZFUAJ-UHFFFAOYSA-N	InChI=1S/C11H8N2O6S2/c14-11(15)10-9(4-5-20-10)21(18,19)12-7-2-1-3-8(6-7)13(16)17/h1-6,12H,(H,14,15)	[H]N(C1=CC(=CC=C1)[N+]([O-])=O)S(=O)(=O)C1=C(SC=C1)C(O)=O	C11H8N2O6S2			657105	99444777			NST	571307
DB04242	P-Hydroxybenzoic Acid		experimental	FJKROLUGYXJWQN-UHFFFAOYSA-N	InChI=1S/C7H6O3/c8-6-3-1-5(2-4-6)7(9)10/h1-4,8H,(H,9,10)	OC(=O)C1=CC=C(O)C=C1	C7H6O3	C00156		135	46504662	30763	CHEMBL441343	PHB	132	26194
