# Supplementary material for: Small molecule modulation of microbiota: a systems pharmacology perspective
Source: BMC Bioinformatics. 2022 Sep 29;23(Suppl 3):403. doi: 10.1186/s12859-022-04941-2 (PMC9523894; doi:10.1186/s12859-022-04941-2)
Supplement: Supplementary file 7 — Additional file 7. Table S6. Potential homolog proteins that have homologs with pathogenic microbe proteins but do not have homologs with commensal microbe proteins. [file 12859_2022_4941_MOESM7_ESM.csv]

Q0WKM4
Q0P8G4
P43490
P9WKK7
P25275
P08559
P23827
P14756
Q9ZK53
Q8KT33
Q48255
P00390
P09546
Q05599
Q9WYS2
Q93CA2
P37001
P41020
P9WP01
P32397
P0ABQ4
P52895
P46883
P15474
P37610
P9WNX3
P9WIL5
P40939
O94925
P19926
A0A0H3JWX6
Q7SIE9
P00282
P28593
P0A6Q5
P0A2W7
P0A6E4
P09391
P83844
Q70I53
P16930
Q8Z2X8
Q9I5I9
P0A6K3
P00395
P17596
Q9BYC2
P02924
O31168
P62594
Q47PU3
P19531
P83812
Q06700
P48632
P30749
P31572
P07026
Q9NNW7
Q57265
P05187
P44160
P84887
P24183
P9WKE9
P00953
O43837
P39265
P40925
P05618
P17291
Q16555
Q9UGM6
P0A7U3
P0A927
P76187
P06716
Q93PP9
P07801
P02929
Q06174
P77173
P13036
Q94655
Q59HE2
P63462
P28305
P9WFF5
O68601
P06653
Q6NVY1
P32322
P13866
P32722
P0A6I9
P0AEJ4
P04179
P20586
P32396
Q81EW9
Q9ZIV5
P0A753
Q02768
P52687
Q8N8N7
P0AGC3
P02941
P45799
P39662
Q7ADF8
P00646
Q9PM68
P26281
Q60037
P77541
P0ABE7
Q5EK40
Q5G940
P0AES2
P0A793
P36673
P17117
P61497
P76216
P00156
P84888
Q1LCS4
P13001
P02919
Q99714
P55809
P29803
P29208
Q3JUV5
P30041
Q45135
P0A094
P0AFL3
P06709
P49327
P27017
P43886
P0AE67
Q5LRQ9
Q9BZW2
P07822
Q7L266
P80357
P0A955
P13000
Q9I194
Q9WZD5
P0A915
P35558
Q9UI32
Q6ZQY3
P21589
Q8UCK6
Q72LA4
P43985
Q9ZLT0
P0A6T8
P0A8V6
P0ACJ8
Q9UJ68
Q672W7
Q56691
P26827
P60327
P00438
Q46822
P49589
Q9K597
P83788
P16435
Q9ZGI2
Q6NUM9
P75914
P11439
Q56694
P40871
P17413
P0A6W9
P69054
P0AF93
P0A8V9
Q8EBR3
P0C0T5
P07024
P02943
P12758
P61889
P0A8Q0
P06875
P19909
P05364
P04964
P98002
P0A7J6
P01552
P07771
P29474
P0AFM2
P31133
P22088
P40926
P0A079
P00138
P55792
P0A917
P0A6Q3
P23141
P0AB87
Q7BK04
P62617
Q7SIA3
O32449
P26466
P21408
P26841
Q8P9V9
P0A017
Q7DC80
P0A745
Q16881
P0AEG6
P77398
P20932
Q01234
P47229
P23234
O31158
P00367
Q9Y600
P9WNH5
P0AG59
Q8ZPC0
P11350
P32173
O30527
P31142
P26276
P0ABF6
P10696
P11922
P0AGG2
P32427
P0A7S9
O14841
P24228
Q44532
P17315
Q14914
P21631
P27505
P28861
Q88H32
Q16222
A7B6P0
P9WHH7
P13650
P08692
P0A9Z7
P0AER0
P29475
P61320
P0A921
Q54468
P00436
P33517
P14735
P53608
Q52437
P23905
P9WPE1
P0AFB1
P35228
P30920
P62593
Q46893
P0AFU8
Q02761
P28793
P07110
P40943
P72355
Q9KL51
P04252
P41407
P50440
Q8ZKR2
P0AD64
P0A9J8
P28248
P49448
P43777
P0A9M5
Q47Q21
P34913
P77967
P23837
P31937
P38489
P45314
P0A910
P0AD63
Q9ZF99
P50213
O68541
P95276
P18314
P0A8X2
P69795
P24232
Q00740
P10768
P0A1F6
P00811
P0A733
Q08426
P00929
P0AC44
P36683
P0A6L0
P06971
P0AE22
P42512
P07773
P00437
Q9X2W8
P38038
Q01693
O25096
P08244
P61949
Q9RN68
P0AEK7
Q51705
Q9RA47
P0DM80
P0AEX9
P69488
Q8XB74
P9WKD7
P03023
P62619
P13956
P46859
P00909
Q08257
P22340
P0ADA1
O15439
B2ZTR6
P00861
O25608
P07014
P81989
P50870
Q02192
O25928
Q83QN9
P13196
O60706
P31639
P24092
P07254
Q6GGU4
P96945
P0A7X3
Q57366
P05193
P0AC47
Q93EK7
Q5SJI0
Q13183
P77150
Q9RX51
Q9F0J6
P0A6I8
P0ABA0
P16100
P06672
Q939D2
Q9Z4N6
O25323
P45124
Q59401
P06715
P40859
Q9GZT4
P37672
P44783
P56740
P0C0J0
P0A7R5
Q72EF4
P19440
P0A9E0
P76270
P0A078
P06132
P26602
P21912
Q9FDN7
O34453
P0AAJ3
Q44048
A0A0H2Z368
P0A8D6
P44886
P51553
A9JQL9
P0A6C8
Q5JAM2
Q8WWT9
P06129
Q8VVD2
O95255
P0A721
P0A9D2
P56868
P10515
P17846
P30038
Q96C36
O15440
P0AEG4
P16099
P40394
Q9X266
P46881
P0AEE5
P15121
P26918
Q7CL96
P61322
P06993
P0A8Q3
P9WIE5
P61177
Q9L6V3
P0A6V7
P02931
P08337
P51659
Q09428
A0A0M3KKX1
P9WK83
Q6GII7
P25006
Q92887
P09148
P0AGE0
P0AE12
P81040
P0A6M2
P0AA43
P10384
P03692
Q52369
P32056
