# Supplementary material for: Small molecule modulation of microbiota: a systems pharmacology perspective
Source: BMC Bioinformatics. 2022 Sep 29;23(Suppl 3):403. doi: 10.1186/s12859-022-04941-2 (PMC9523894; doi:10.1186/s12859-022-04941-2)
Supplement: Supplementary file 8 — Additional file 8. Table S7. Drug screen results in STITCH database. [file 12859_2022_4941_MOESM8_ESM.xlsx]

## Sheet: path_acti_bene_acti
	ID	Name	PharmaActions	InChIKey
0	108007	cobaltiprotoporphyrin		AQTFKGDWFRRIHR-UHFFFAOYSA-L
1	9639	perflexane		ZJIJAJXFLBMLCK-UHFFFAOYSA-N
2	12699	Methylnitrosourea	Noxae;Pharmacologic Actions;Alkylating Agents;Toxic Actions;Chemical Actions and Uses;Molecular Mechanisms of Pharmacological Action	ZRKWMRDKSOPRRS-UHFFFAOYSA-N
3	2578	Carmustine	Toxic Actions;Antineoplastic Agents, Alkylating;Antineoplastic Agents;Molecular Mechanisms of Pharmacological Action;Noxae;Pharmacologic Actions;Chemical Actions and Uses;Alkylating Agents;Therapeutic Uses	DLGOEMSEDOSKAD-UHFFFAOYSA-N
4	134018	Febuxostat	Gout Suppressants;Chemical Actions and Uses;Therapeutic Uses;Antirheumatic Agents;Pharmacologic Actions	BQSJTQLCZDPROO-UHFFFAOYSA-N
5	114778	kahweol		JEKMKNDURXDJAD-HWUKTEKMSA-N
6	156418	Cinacalcet	Calcium-Regulating Hormones and Agents;Chemical Actions and Uses;Hormone Antagonists;Physiological Effects of Drugs;Pharmacologic Actions;Hormones, Hormone Substitutes, and Hormone Antagonists;Calcimimetic Agents	QANQWUQOEJZMLL-PKLMIRHRSA-N
7	2477	Buspirone	Anti-Anxiety Agents;Central Nervous System Agents;Central Nervous System Depressants;Chemical Actions and Uses;Molecular Mechanisms of Pharmacological Action;Neurotransmitter Agents;Pharmacologic Actions;Physiological Effects of Drugs;Psychotropic Drugs;Serotonin Agents;Serotonin Receptor Agonists;Therapeutic Uses;Tranquilizing Agents	QWCRAEMEVRGPNT-UHFFFAOYSA-N
8	104798			PWYYWQHXAPXYMF-UHFFFAOYSA-N
9	6597	Dichloroacetic Acid		JXTHNDFMNIQAHM-UHFFFAOYSA-N
10	1104			WWUZIQQURGPMPG-UHFFFAOYSA-N
11	24812758	Canagliflozin	Sodium-Glucose Transporter 2 Inhibitors;Physiological Effects of Drugs;Chemical Actions and Uses;Molecular Mechanisms of Pharmacological Action;Pharmacologic Actions;Hypoglycemic Agents	XTNGUQKDFGDXSJ-ZXGKGEBGSA-N
12	9975530			GMTJIWUFFXGFHH-RRROMXSMSA-N
13	52944803			LQRJAEQXMSMEDP-XCHBZYMASA-N
14	6518	Pentaerythritol Tetranitrate	Chemical Actions and Uses;Therapeutic Uses;Vasodilator Agents;Cardiovascular Agents;Pharmacologic Actions	TZRXHJWUDPFEEY-UHFFFAOYSA-N
15	65238	beta-penta-O-galloyl-glucose		QJYNZEYHSMRWBK-NIKIMHBISA-N
16	9964357			LTJBOUZUHSXYCG-UHFFFAOYSA-J
17	27661	isosorbide-5-mononitrate	Therapeutic Uses;Chemical Actions and Uses;Nitric Oxide Donors;Vasodilator Agents;Molecular Mechanisms of Pharmacological Action;Cardiovascular Agents;Pharmacologic Actions	YWXYYJSYQOXTPL-SLPGGIOYSA-N
18	6169	Yohimbine	Adrenergic alpha-Antagonists;Physiological Effects of Drugs;Peripheral Nervous System Agents;Adrenergic Agents;Urological Agents;Adrenergic Antagonists;Adrenergic alpha-2 Receptor Antagonists;Neurotransmitter Agents;Chemical Actions and Uses;Autonomic Agents;Molecular Mechanisms of Pharmacological Action;Therapeutic Uses;Mydriatics;Pharmacologic Actions	PIPZGJSEDRMUAW-VJDCAHTMSA-N
19	11520587	bis-1,3-((5,6-dihydro-5,11-diketo-11H-indeno(1,2-c)isoquinoline)-6-propylamino)propane	Chemical Actions and Uses;Therapeutic Uses;Topoisomerase I Inhibitors;Topoisomerase Inhibitors;Antineoplastic Agents;Enzyme Inhibitors;Molecular Mechanisms of Pharmacological Action;Pharmacologic Actions	LFBROBFDCPLXOA-UHFFFAOYSA-N
20	5358116	trimethyltin		LYRCQNDYYRPFMF-UHFFFAOYSA-N
21	72276	Catechin		PFTAWBLQPZVEMU-UKRRQHHQSA-N
22	442504	(1R,5S)-4-methyl-1-propan-2-ylbicyclo(3.1.0)hex-3-en-2-one		LTTVJAQLCIHAFV-WCBMZHEXSA-N
23	9815560	Streptokinase	Cardiovascular Agents;Fibrin Modulating Agents;Fibrinolytic Agents;Hematologic Agents;Molecular Mechanisms of Pharmacological Action;Pharmacologic Actions;Therapeutic Uses;Chemical Actions and Uses	XRZWVSXEDRYQGC-UHFFFAOYSA-N
24	9987061			BBAOHIALRKLBRD-OZDPOCAXSA-N
25	56841561			HROMYAWHLUOUPY-GOONNFATSA-N
26	3645619	N-((4-(2-cyanophenyl)-1-piperazinyl)methyl)-3-methylbenzamide		DNULYRGWTFLJQL-UHFFFAOYSA-N
27	5944	Cantharidin	Pharmacologic Actions;Specialty Uses of Chemicals;Irritants;Chemical Actions and Uses;Enzyme Inhibitors;Noxae;Toxic Actions;Molecular Mechanisms of Pharmacological Action	DHZBEENLJMYSHQ-XCVPVQRUSA-N
28	11158353	N-(2-(3-chloro-5-(trifluoromethyl)-2-pyridyl)ethyl)-alpha,alpha,alpha-trifluoro-o-toluamide		KVDJTXBXMWJJEF-UHFFFAOYSA-N
29	24154	Galactosamine		MSWZFWKMSRAUBD-GASJEMHNSA-N
30	5282253	domoic acid	Chemical Actions and Uses;Neuromuscular Blocking Agents;Pharmacologic Actions;Neuromuscular Agents;Physiological Effects of Drugs;Peripheral Nervous System Agents;Neuromuscular Depolarizing Agents	VZFRNCSOCOPNDB-AOKDLOFSSA-N
31	16738692			GUBXYMKIJFOYOA-YMGPVYFXSA-N
32	91516	ethylphenylpropiolate		ACJOYTKWHPEIHW-UHFFFAOYSA-N
33	115114	2-(2,3-dicarboxycyclopropyl)glycine	Pharmacologic Actions;Anticonvulsants;Central Nervous System Agents;Chemical Actions and Uses;Therapeutic Uses	MATPZHBYOVDBLI-IDPZHQIBSA-N
34	114827	eglumetad	Neurotransmitter Agents;Psychotropic Drugs;Pharmacologic Actions;Excitatory Amino Acid Agents;Central Nervous System Depressants;Central Nervous System Agents;Physiological Effects of Drugs;Therapeutic Uses;Anti-Anxiety Agents;Chemical Actions and Uses;Excitatory Amino Acid Agonists;Molecular Mechanisms of Pharmacological Action;Tranquilizing Agents	VTAARTQTOOYTES-UHFFFAOYSA-N
35	442786			FSBUXLDOLNLABB-WZJPPVJYSA-N
36	1352	1-(5-isoquinolinylsulfonyl)-3-methylpiperazine	Chemical Actions and Uses;Protein Kinase Inhibitors;Pharmacologic Actions;Enzyme Inhibitors;Molecular Mechanisms of Pharmacological Action	QGSCXAWTTISKLF-UHFFFAOYSA-N
37	6328166			PBHCGFAQTBPLFW-UHFFFAOYSA-N
38	15667210			XETARULVTCYJAN-XLPZGREQSA-N
39	340211	latifolin		OJVQOGDGFIJYPN-LLVKDONJSA-N
40	61671	Vanadates		IHIXIJGXTJIKRB-UHFFFAOYSA-N
41	108018	N-chlorotaurine	Chemical Actions and Uses;Anti-Infective Agents;Antiviral Agents;Therapeutic Uses;Enzyme Inhibitors;Molecular Mechanisms of Pharmacological Action;Pharmacologic Actions	NMMHHSLZJLPMEG-UHFFFAOYSA-N
42	1381			YBCDZAGHRGXDRX-UHFFFAOYSA-N
43	5282259	10-nitro-9,12-octadecadienoic acid		LELVHAQTWXTCLY-XYWKCAQWSA-N
44	6434544	15-Hydroxy-11 alpha,9 alpha-(epoxymethano)prosta-5,13-dienoic Acid	Pharmacologic Actions;Vasoconstrictor Agents;Therapeutic Uses;Cardiovascular Agents;Chemical Actions and Uses	LQANGKSBLPMBTJ-WTPHSRJXSA-N
45	2949			POZRVZJJTULAOH-UHFFFAOYSA-N
46	74493			CBOJBBMQJBVCMW-NQZVPSPJSA-N
47	3410	Formoterol Fumarate	Adrenergic beta-2 Receptor Agonists;Anti-Asthmatic Agents;Adrenergic Agonists;Autonomic Agents;Adrenergic Agents;Physiological Effects of Drugs;Respiratory System Agents;Therapeutic Uses;Bronchodilator Agents;Peripheral Nervous System Agents;Adrenergic beta-Agonists;Neurotransmitter Agents;Chemical Actions and Uses;Pharmacologic Actions;Molecular Mechanisms of Pharmacological Action	BPZSYCZIITTYBL-UHFFFAOYSA-N
48	38024	2,3,6,2',3',6'-hexachlorobiphenyl		FZFUUSROAHKTTF-UHFFFAOYSA-N
49	637858	piperlonguminine		VABYUUZNAVQNPG-BQYQJAHWSA-N
50	14584	fencamfamine	Antipsychotic Agents;Central Nervous System Depressants;Central Nervous System Agents;Central Nervous System Stimulants;Pharmacologic Actions;Tranquilizing Agents;Therapeutic Uses;Chemical Actions and Uses;Psychotropic Drugs;Physiological Effects of Drugs	IKFBPFGUINLYQI-UHFFFAOYSA-N
51	3033825	Simendan	Molecular Mechanisms of Pharmacological Action;Pharmacologic Actions;Chemical Actions and Uses;Phosphodiesterase Inhibitors;Therapeutic Uses;Phosphodiesterase 3 Inhibitors;Specialty Uses of Chemicals;Enzyme Inhibitors;Vasodilator Agents;Protective Agents;Cardiovascular Agents;Cardiotonic Agents	WHXMKTBCFHIYNQ-SECBINFHSA-N
52	42742			GKVUDAZMZLMNJQ-UHFFFAOYSA-N
53	3084046	sephadex	Laboratory Chemicals;Specialty Uses of Chemicals;Indicators and Reagents;Chemical Actions and Uses	BCPVZFFJGCURNR-OCOFDJSDSA-N
54	32800			IZTQOLKUZKXIRV-UHFFFAOYSA-N
55	53399048			LSKCTKMTYNICJW-UHFFFAOYSA-N
56	5497107	G(M1) Ganglioside		QPJBWNIQKHGLAU-BVLUPYCXSA-N
57	3331970	4-aminopyrrolidine-2,4-dicarboxylic acid		XZFMJVJDSYRWDQ-UHFFFAOYSA-N
58	5311246	ONO 1301		WBBLIRPKRKYMTD-UHFFFAOYSA-N
59	2349	Penicillins	Anti-Bacterial Agents;Anti-Infective Agents;Therapeutic Uses;Pharmacologic Actions;Chemical Actions and Uses	JGSARLDLIJGVTE-UHFFFAOYSA-N
60	6918876			FFXUDLUXUIJFSS-NTCAYCPXSA-N
61	114739	2,3-bis(3'-hydroxybenzyl)butyrolactone	Estrogens, Non-Steroidal;Physiological Effects of Drugs;Hormones, Hormone Substitutes, and Hormone Antagonists;Phytoestrogens;Pharmacologic Actions;Hormones;Chemical Actions and Uses;Estrogens	HVDGDHBAMCBBLR-PBHICJAKSA-N
62	9848818	tauroursodeoxycholic acid	Cholagogues and Choleretics;Therapeutic Uses;Gastrointestinal Agents;Antiviral Agents;Anti-Infective Agents;Pharmacologic Actions;Chemical Actions and Uses	BHTRKEVKTKCXOH-LBSADWJPSA-N
63	93504	Cromakalim	Autonomic Agents;Bronchodilator Agents;Chemical Actions and Uses;Antihypertensive Agents;Therapeutic Uses;Pharmacologic Actions;Vasodilator Agents;Anti-Asthmatic Agents;Respiratory System Agents;Cardiovascular Agents;Peripheral Nervous System Agents;Physiological Effects of Drugs;Parasympatholytics	TVZCRIROJQEVOT-CABCVRRESA-N
64	28417	Danazol	Hormones, Hormone Substitutes, and Hormone Antagonists;Physiological Effects of Drugs;Hormone Antagonists;Pharmacologic Actions;Estrogen Antagonists;Chemical Actions and Uses	POZRVZJJTULAOH-LHZXLZLDSA-N
65	6918522	omtriptolide		HROMYAWHLUOUPY-AHCCQAQQSA-N
66	311	Citric Acid	Anticoagulants;Calcium Chelating Agents;Chelating Agents;Chemical Actions and Uses;Hematologic Agents;Molecular Mechanisms of Pharmacological Action;Pharmacologic Actions;Sequestering Agents;Specialty Uses of Chemicals;Therapeutic Uses	KRKNYBCHXYNGOX-UHFFFAOYSA-N
67	1209			ASNFTDCKZKHJSW-UHFFFAOYSA-N
68	656486			YWRFBISQAMHSIX-UHFFFAOYSA-N
69	92398	NSC 354646		SXCIMUIAZXOVIR-PUCKCBAPSA-N
70	5618	15-Hydroxy-11 alpha,9 alpha-(epoxymethano)prosta-5,13-dienoic Acid	Cardiovascular Agents;Chemical Actions and Uses;Pharmacologic Actions;Therapeutic Uses;Vasoconstrictor Agents	LQANGKSBLPMBTJ-UHFFFAOYSA-N
71	105089	beta-N-methylamino-L-alanine	Chemical Actions and Uses;Molecular Mechanisms of Pharmacological Action;Excitatory Amino Acid Agents;Pharmacologic Actions;Physiological Effects of Drugs;Excitatory Amino Acid Agonists;Neurotransmitter Agents	UJVHVMNGOZXSOZ-VKHMYHEASA-N
72	9857255	2-((2'-amino)propionyl)aminobicyclo(3.1.0)hexane-2,6-dicarboxylic acid		TWZDLCLCMKMJPE-OAOSNHGPSA-N
73	637760	Chalcone		DQFBYFPFKXHELB-VAWYXSNFSA-N
74	6989	Thymol	Pharmacologic Actions;Anti-Infective Agents, Local;Antifungal Agents;Chemical Actions and Uses;Anti-Infective Agents;Therapeutic Uses	MGSRCZKZVOBKFT-UHFFFAOYSA-N
75	2937	9-deoxy-9,10-didehydro-12,13-didehydro-13,14-dihydroprostaglandin D2	Anti-Infective Agents;Antineoplastic Agents;Antiviral Agents;Chemical Actions and Uses;Pharmacologic Actions;Therapeutic Uses	TUXFWOHFPFBNEJ-UHFFFAOYSA-N
76	6360			NNPPMTNAJDCUHE-UHFFFAOYSA-N
77	5273755	eupatilin		DRRWBCNQOKKKOL-UHFFFAOYSA-N
78	3478	Glipizide	Hypoglycemic Agents;Chemical Actions and Uses;Pharmacologic Actions;Physiological Effects of Drugs	ZJJXGWJIGJFDTL-UHFFFAOYSA-N
79	71157	nefiracetam	Nootropic Agents;Physiological Effects of Drugs;Protective Agents;Central Nervous System Agents;Chemical Actions and Uses;Psychotropic Drugs;Pharmacologic Actions;Neuroprotective Agents;Therapeutic Uses	NGHTXZCKLWZPGK-UHFFFAOYSA-N
80	19665	Butylhydroxybutylnitrosamine		DIKPQFXYECAYPC-UHFFFAOYSA-N
81	1233	Ibotenic Acid	Molecular Mechanisms of Pharmacological Action;Physiological Effects of Drugs;Excitatory Amino Acid Agents;Pharmacologic Actions;Excitatory Amino Acid Agonists;Neurotransmitter Agents;Chemical Actions and Uses	IRJCBFDCFXCWGO-UHFFFAOYSA-N
82	15487	denatonium	Aversive Agents;Chemical Actions and Uses;Specialty Uses of Chemicals;Molecular Mechanisms of Pharmacological Action;Physiological Effects of Drugs;Peripheral Nervous System Agents;Central Nervous System Agents;Therapeutic Uses;Abuse-Deterrent Formulations;Pharmaceutical Preparations;Sensory System Agents;Pharmacologic Actions;Pharmaceutic Aids	YNQALPDYZRNHNK-UHFFFAOYSA-N
83	2545			DHZBEENLJMYSHQ-UHFFFAOYSA-N
84	5280353	Biliverdine		RCNSAJSGRJSBKK-NSQVQWHSSA-N
85	2826713	KRN 7000	Chemical Actions and Uses;Adjuvants, Immunologic;Physiological Effects of Drugs;Immunologic Factors;Antineoplastic Agents;Therapeutic Uses;Pharmacologic Actions	VQFKFAKEUMHBLV-BYSUZVQFSA-N
86	11635	octadecane		RZJRJXONCZWCBN-UHFFFAOYSA-N
87	115010			MSLKMRUEVOYOOZ-UHFFFAOYSA-L
88	3477			FIVPIPIDMRVLAY-UHFFFAOYSA-N
89	158796	N-(2-chlorophenylpropyl)-1-(3-methoxyphenyl)ethylamine		YJXUXANREVNZLH-PFEQFJNWSA-N
90	91754599			HSOKCKRDVRKPGT-LLVKDONJSA-N
91	65684	dicarbine	Central Nervous System Depressants;Anti-Arrhythmia Agents;Chemical Actions and Uses;Central Nervous System Agents;Teratogens;Antipsychotic Agents;Noxae;Cardiovascular Agents;Protective Agents;Physiological Effects of Drugs;Antioxidants;Psychotropic Drugs;Molecular Mechanisms of Pharmacological Action;Tranquilizing Agents;Pharmacologic Actions;Toxic Actions;Specialty Uses of Chemicals;Antimutageni…	CYJQCYXRNNCURD-UHFFFAOYSA-N
92	3180	dyclonine	Anesthetics;Chemical Actions and Uses;Peripheral Nervous System Agents;Pharmacologic Actions;Physiological Effects of Drugs;Central Nervous System Depressants;Sensory System Agents;Anesthetics, Local;Central Nervous System Agents;Therapeutic Uses	BZEWSEKUUPWQDQ-UHFFFAOYSA-N
93	637394	hirsutanone		VWHYFMQKJYFLCC-DUXPYHPUSA-N
94	4972			AQTFKGDWFRRIHR-UHFFFAOYSA-L
95	6850753			WHJKCPTVEYZNOG-UHFFFAOYSA-N
96	8830	2,4-dinitrofluorobenzene sulfonic acid		YUXIBTJKHLUKBD-UHFFFAOYSA-N
97	1414	12-hydroxy-5,8,10-heptadecatrienoic acid		KUKJHGXXZWHSBG-UHFFFAOYSA-N
98	2826718	Caspofungin	Chemical Actions and Uses;Pharmacologic Actions;Antifungal Agents;Enzyme Inhibitors;Molecular Mechanisms of Pharmacological Action;Therapeutic Uses;Anti-Infective Agents	JYIKNQVWKBUSNH-OGZDCFRISA-N
99	91466	matrine		ZSBXGIUJOOQZMP-JLNYLFASSA-N
100	3035635	1-(2-pyrrolidinylcarbonyl)-2-pyrrolidinylboronic acid		XSBZZZGVAIXJLD-UHFFFAOYSA-N
101	16131215	abarelix	Pharmacologic Actions;Chemical Actions and Uses;Hormones, Hormone Substitutes, and Hormone Antagonists;Hormone Antagonists;Physiological Effects of Drugs	AIWRTTMUVOZGPW-HSPKUQOVSA-N
102	5725	zerumbone		GIHNTRQPEMKFKO-UHFFFAOYSA-N
103	400010			TXGZJQLMVSIZEI-UQMAOPSPSA-N
104	71562195	7-O-galloyltaxifolin		KRMKNVIKYVHLTO-LEWJYISDSA-N
105	16683094	Triethyltin sulfate		BTVURVLQSDTSSS-UHFFFAOYSA-L
106	114840	higenamine	Adrenergic Agonists;Molecular Mechanisms of Pharmacological Action;Pharmacologic Actions;Hematologic Agents;Anti-Inflammatory Agents, Non-Steroidal;Fibrin Modulating Agents;Adrenergic Agents;Peripheral Nervous System Agents;Chemical Actions and Uses;Therapeutic Uses;Antirheumatic Agents;Sensory System Agents;Cardiovascular Agents;Adrenergic beta-Agonists;Analgesics;Anti-Inflammatory Agents;Specia…	WZRCQWQRFZITDX-UHFFFAOYSA-N
107	447782			YLIQVEPMZVVUEK-UHFFFAOYSA-O
108	11600642	3,4-dihydroxyphenyllactic acid		PAFLSMZLRSPALU-MRVPVSSYSA-N
109	860			DTOSIQBPPRVQHS-UHFFFAOYSA-N
110	12585			QMMOXUPEWRXHJS-UHFFFAOYSA-N
111	439378	theanine		DATAGRPVKZEWHA-YFKPBYRVSA-N
112	9825540			XCUWNMROWMXDLH-CKUXDGONSA-N
113	6618	tetrabromobisphenol A		VEORPZCZECFIRK-UHFFFAOYSA-N
114	9834591	4-aminho-2-thiabicyclo(3.1.0)hexane-4,6-dicarboxylic acid		AVDUGNCTZRCAHH-MDASVERJSA-N
115
116	5626	(5,6-dimethoxyindan-2-yl)dipropylamine	Dopamine Agents;Dopamine Antagonists;Pharmacologic Actions;Physiological Effects of Drugs;Molecular Mechanisms of Pharmacological Action;Chemical Actions and Uses;Neurotransmitter Agents	UOLJKAPABHXFRE-UHFFFAOYSA-N
117	5360			VAPNKLKDKUDFHK-UHFFFAOYSA-H
118	161784	abieslactone		RHCAOVDBFCREAC-XOUPGTJXSA-N
119	10917	Carnitine		PHIQHXFUZVPYII-ZCFIWIBFSA-N
120	28536	4-hydroxyhexenal		JYTUBIHWMKQZRB-UHFFFAOYSA-N
121	153751	Aclarubicin	Topoisomerase II Inhibitors;Antibiotics, Antineoplastic;Topoisomerase Inhibitors;Therapeutic Uses;Enzyme Inhibitors;Pharmacologic Actions;Antineoplastic Agents;Molecular Mechanisms of Pharmacological Action;Chemical Actions and Uses	KUSMIBXCRZTVML-PCCPLWKKSA-N
122	242065	4'-chloroflavanone		WPHGNXFETYBHNT-UHFFFAOYSA-N
123	1310	1-amino-1,3-dicarboxycyclopentane	Pharmacologic Actions;Protective Agents;Chemical Actions and Uses;Physiological Effects of Drugs;Therapeutic Uses;Neuroprotective Agents;Central Nervous System Agents	YFYNOWXBIBKGHB-UHFFFAOYSA-N
124	135235			IAOQCZBMCCPRDU-UHFFFAOYSA-N
125
126	157350			TUJKJAMUKRIRHC-UHFFFAOYSA-N
127
128	9865515	mocetinostat	Enzyme Inhibitors;Chemical Actions and Uses;Pharmacologic Actions;Histone Deacetylase Inhibitors;Molecular Mechanisms of Pharmacological Action	HRNLUBSXIHFDHP-UHFFFAOYSA-N
129	77319			FMDTUZFOCQKSFX-UHFFFAOYSA-N
130	5311181	Iloprost	Vasodilator Agents;Platelet Aggregation Inhibitors;Pharmacologic Actions;Cardiovascular Agents;Chemical Actions and Uses;Hematologic Agents;Therapeutic Uses	HIFJCPQKFCZDDL-ACWOEMLNSA-N
131	11445168			ZDFOCDTXDPKJKA-UHFFFAOYSA-N
132	137	Aminolevulinic Acid	Photosensitizing Agents;Therapeutic Uses;Chemical Actions and Uses;Pharmacologic Actions;Radiation-Sensitizing Agents;Dermatologic Agents	ZGXJTSGNIOSYLO-UHFFFAOYSA-N
133	1894360			DTZDSNQYNPNCPK-UHFFFAOYSA-P
134	673	dimethylglycine		FFDGPVCHZBVARC-UHFFFAOYSA-N
135	56841936	Kaolin	Therapeutic Uses;Antidiarrheals;Pharmacologic Actions;Chemical Actions and Uses;Gastrointestinal Agents	NLYAJNPCOHFWQQ-UHFFFAOYSA-N
136	28558	beta-N-methylamino-L-alanine	Molecular Mechanisms of Pharmacological Action;Physiological Effects of Drugs;Chemical Actions and Uses;Pharmacologic Actions;Excitatory Amino Acid Agonists;Excitatory Amino Acid Agents;Neurotransmitter Agents	UJVHVMNGOZXSOZ-UHFFFAOYSA-N
137	4273754	JHW 015	Cannabinoid Receptor Modulators;Chemical Actions and Uses;Physiological Effects of Drugs;Molecular Mechanisms of Pharmacological Action;Cannabinoid Receptor Agonists;Pharmacologic Actions;Neurotransmitter Agents;Hormones;Hormones, Hormone Substitutes, and Hormone Antagonists	LJSBBBWQTLXQEN-UHFFFAOYSA-N
138	5040205	3,5-dihydroxy-4'-methoxystilbene		IHVRWFJGOIWMGC-UHFFFAOYSA-N
139	179536	3,4-dihydroxyphenyllactic acid		PAFLSMZLRSPALU-QMMMGPOBSA-N
140	23723	Erythrityl Tetranitrate	Chemical Actions and Uses;Pharmacologic Actions;Cardiovascular Agents;Therapeutic Uses;Vasodilator Agents	SNFOERUNNSHUGP-UHFFFAOYSA-N
141	107985	triptolide	Reproductive Control Agents;Physiological Effects of Drugs;Immunosuppressive Agents;Noxae;Molecular Mechanisms of Pharmacological Action;Pharmacologic Actions;Antineoplastic Agents, Alkylating;Alkylating Agents;Contraceptive Agents, Male;Chemical Actions and Uses;Toxic Actions;Antispermatogenic Agents;Contraceptive Agents;Immunologic Factors;Antineoplastic Agents;Therapeutic Uses	DFBIRQPKNDILPW-CIVMWXNOSA-N
142	125105	Phosphatidylinositol 4,5-Diphosphate		VQSJAWPFQCXIOB-VODLGYORSA-N
143	5310984	4-aminopyrrolidine-2,4-dicarboxylic acid		XZFMJVJDSYRWDQ-AWFVSMACSA-N
144	1732	chlorocresol	Chemical Actions and Uses;Pesticides;Specialty Uses of Chemicals;Agrochemicals;Toxic Actions;Fungicides, Industrial	CFKMVGJGLGKFKI-UHFFFAOYSA-N
145	9808022	BAY 58-2667		WPYWMXNXEZFMAK-UHFFFAOYSA-N
146	5280483	Vitamin K 1	Antifibrinolytic Agents;Micronutrients;Pharmacologic Actions;Physiological Effects of Drugs;Coagulants;Molecular Mechanisms of Pharmacological Action;Chemical Actions and Uses;Nutrients;Hematologic Agents;Growth Substances;Vitamins;Hemostatics;Fibrin Modulating Agents;Therapeutic Uses	MBWXNTAXLNYFJB-LKUDQCMESA-N
147	5589			DFBIRQPKNDILPW-UHFFFAOYSA-N
148	251			RCNSAJSGRJSBKK-UHFFFAOYSA-N
149	5362129	Ramipril	Pharmacologic Actions;Cardiovascular Agents;Enzyme Inhibitors;Molecular Mechanisms of Pharmacological Action;Therapeutic Uses;Antihypertensive Agents;Chemical Actions and Uses;Angiotensin-Converting Enzyme Inhibitors;Protease Inhibitors	HDACQVRGBOVJII-JBDAPHQKSA-N
150	24480	manganese chloride		GLFNIEUTAYBVOC-UHFFFAOYSA-L
151	37248	2,5,2',5'-tetrachlorobiphenyl		HCWZEPKLWVAEOV-UHFFFAOYSA-N
152	2142			LKCWBDHBTVXHDL-UHFFFAOYSA-N
153	2207	2-amino-4-phosphonobutyric acid	Anticonvulsants;Central Nervous System Agents;Chemical Actions and Uses;Excitatory Amino Acid Agents;Excitatory Amino Acid Agonists;Molecular Mechanisms of Pharmacological Action;Neurotransmitter Agents;Pharmacologic Actions;Physiological Effects of Drugs;Therapeutic Uses	DDOQBQRIEWHWBT-UHFFFAOYSA-N
154	10255	Kainic Acid	Anthelmintics;Anti-Infective Agents;Antinematodal Agents;Antiparasitic Agents;Chemical Actions and Uses;Excitatory Amino Acid Agents;Excitatory Amino Acid Agonists;Molecular Mechanisms of Pharmacological Action;Neurotransmitter Agents;Pharmacologic Actions;Physiological Effects of Drugs;Therapeutic Uses	VLSMHEGGTFMBBZ-OOZYFLPDSA-N
155	5281617	genkwanin		JPMYFOBNRRGFNO-UHFFFAOYSA-N
156	123623			OGUJBRYAAJYXQP-CPYUAZPCSA-N
157	93091	titanium nitride		NRTOMJZYCJJWKI-UHFFFAOYSA-N
158	4553	N-(2-cyclohexyloxy-4-nitrophenyl)methanesulfonamide	Analgesics;Anti-Inflammatory Agents;Cyclooxygenase Inhibitors;Sensory System Agents;Chemical Actions and Uses;Pharmacologic Actions;Therapeutic Uses;Antirheumatic Agents;Analgesics, Non-Narcotic;Molecular Mechanisms of Pharmacological Action;Anti-Inflammatory Agents, Non-Steroidal;Physiological Effects of Drugs;Enzyme Inhibitors;Peripheral Nervous System Agents	KTDZCOWXCWUPEO-UHFFFAOYSA-N
159	40539	Quisqualic Acid	Excitatory Amino Acid Agents;Neurotransmitter Agents;Physiological Effects of Drugs;Molecular Mechanisms of Pharmacological Action;Excitatory Amino Acid Agonists;Pharmacologic Actions;Chemical Actions and Uses	ASNFTDCKZKHJSW-REOHCLBHSA-N
160	71315856			DPFYBZWSVVKNPZ-AQWIXGDGSA-N
161	55466	Gadolinium DTPA	Diagnostic Uses of Chemicals;Contrast Media;Chemical Actions and Uses;Specialty Uses of Chemicals;Pharmacologic Actions	LGMLJQFQKXPRGA-VPVMAENOSA-K
162	9732	4-fluorophenol		RHMPLDJJXGPMEX-UHFFFAOYSA-N
163	5249			GFWRVVCDTLRWPK-UHFFFAOYSA-N
164	131350	saintopin		CGFVUVWMYIHGHS-UHFFFAOYSA-N
165	60846	Valsartan	Angiotensin II Type 1 Receptor Blockers;Chemical Actions and Uses;Molecular Mechanisms of Pharmacological Action;Pharmacologic Actions;Therapeutic Uses;Cardiovascular Agents;Antihypertensive Agents;Angiotensin Receptor Antagonists	ACWBQPMHZXGDFX-QFIPXVFZSA-N
166	3780			MOYKHGMNXAOIAT-UHFFFAOYSA-N
167	739			MSWZFWKMSRAUBD-UHFFFAOYSA-N
168	42948	2,4,5,2',4',5'-hexabromobiphenyl		HMBBJSKXDBUNNT-UHFFFAOYSA-N
169	1930	oleylamide	Pharmacologic Actions;Chemical Actions and Uses;Food Additives;Physiological Effects of Drugs;Central Nervous System Agents;Therapeutic Uses;Food Ingredients;Hypnotics and Sedatives;Specialty Uses of Chemicals;Central Nervous System Depressants	FATBGEAMYMYZAF-UHFFFAOYSA-N
170	73333	amperozide	Psychotropic Drugs;Serotonin Agents;Central Nervous System Agents;Antipsychotic Agents;Therapeutic Uses;Neurotransmitter Agents;Chemical Actions and Uses;Central Nervous System Depressants;Tranquilizing Agents;Molecular Mechanisms of Pharmacological Action;Pharmacologic Actions;Serotonin Antagonists;Physiological Effects of Drugs	NNAIYOXJNVGUOM-UHFFFAOYSA-N
171	2249	Atenolol	Molecular Mechanisms of Pharmacological Action;Pharmacologic Actions;Adrenergic beta-1 Receptor Antagonists;Chemical Actions and Uses;Therapeutic Uses;Autonomic Agents;Peripheral Nervous System Agents;Neurotransmitter Agents;Anti-Arrhythmia Agents;Physiological Effects of Drugs;Adrenergic beta-Antagonists;Antihypertensive Agents;Cardiovascular Agents;Sympatholytics;Adrenergic Antagonists;Adrenerg…	METKIMKYRPQLGS-UHFFFAOYSA-N
172	2513	Cacodylic Acid	Agrochemicals;Specialty Uses of Chemicals;Toxic Actions;Pesticides;Herbicides;Chemical Actions and Uses	OGGXGZAMXPVRFZ-UHFFFAOYSA-N
173	15139	fluanisone	Pharmacologic Actions;Tranquilizing Agents;Hypnotics and Sedatives;Central Nervous System Agents;Antipsychotic Agents;Central Nervous System Depressants;Chemical Actions and Uses;Physiological Effects of Drugs;Therapeutic Uses;Psychotropic Drugs	IRYFCWPNDIUQOW-UHFFFAOYSA-N
174	44580018			BYTPMMJRDFCGKX-GJRFZWDISA-N
175	7189			DQFBYFPFKXHELB-UHFFFAOYSA-N
176	1615	N-Methyl-3,4-methylenedioxyamphetamine	Pharmacologic Actions;Adrenergic Agents;Psychotropic Drugs;Membrane Transport Modulators;Molecular Mechanisms of Pharmacological Action;Adrenergic Uptake Inhibitors;Hallucinogens;Central Nervous System Agents;Physiological Effects of Drugs;Chemical Actions and Uses;Neurotransmitter Uptake Inhibitors;Therapeutic Uses;Serotonin Agents;Neurotransmitter Agents	SHXWCVYOXRDMCX-UHFFFAOYSA-N
177	11698643	1-(3-(2-pyrrolidinylethoxy)phenyl)-3-((3-(trifluoromethyl)phenyl)azamethylene)benzo(d)azolin-2-one		HXCJZIBJTFITNI-UHFFFAOYSA-N
178	2876			MZIOEPIEDDJOPP-UHFFFAOYSA-N
179	3246390	cambinol		RVNSQVIUFZVNAU-UHFFFAOYSA-N
180	1599	Puromycin Aminonucleoside	Antibiotics, Antineoplastic;Antimetabolites;Antimetabolites, Antineoplastic;Antineoplastic Agents;Chemical Actions and Uses;Molecular Mechanisms of Pharmacological Action;Noxae;Pharmacologic Actions;Therapeutic Uses;Toxic Actions	RYSMHWILUNYBFW-UHFFFAOYSA-N
181	57106630			XTWYTFMLZFPYCI-DGPXGRDGSA-N
182
183	558221			NAAJVHHFAXWBOK-UHFFFAOYSA-N
184	9937237			BFZKMNSQCNVFGM-UHFFFAOYSA-N
185	54313			HIFJCPQKFCZDDL-NYBPDPFASA-N
186	5441			HXQVQGWHFRNKMS-UHFFFAOYSA-L
187	6223	Gliotoxin	Chemical Actions and Uses;Immunologic Factors;Immunosuppressive Agents;Pharmacologic Actions;Physiological Effects of Drugs	FIVPIPIDMRVLAY-RBJBARPLSA-N
188	4914	Procaine	Physiological Effects of Drugs;Anesthetics, Local;Central Nervous System Agents;Anesthetics;Pharmacologic Actions;Central Nervous System Depressants;Peripheral Nervous System Agents;Sensory System Agents;Chemical Actions and Uses;Therapeutic Uses	MFDFERRIHVXMIY-UHFFFAOYSA-N
189	69512	malvidin		KQIKOUUKQBTQBE-UHFFFAOYSA-N
190	87279306			AVXZEYRIVAMKNG-PQZOIKATSA-N
191	3675	Phenelzine	Therapeutic Uses;Molecular Mechanisms of Pharmacological Action;Pharmacologic Actions;Antidepressive Agents;Chemical Actions and Uses;Monoamine Oxidase Inhibitors;Enzyme Inhibitors;Psychotropic Drugs;Central Nervous System Agents	RMUCZJUITONUFY-UHFFFAOYSA-N
192	2505			BLTCBVOJNNKFKC-UHFFFAOYSA-N
193	33032	Glutamic Acid		WHUUTDBJXJRKMK-VKHMYHEASA-N
194	5280885	9-deoxy-9,10-didehydro-12,13-didehydro-13,14-dihydroprostaglandin D2	Antiviral Agents;Antineoplastic Agents;Chemical Actions and Uses;Pharmacologic Actions;Anti-Infective Agents;Therapeutic Uses	TUXFWOHFPFBNEJ-GJGHEGAFSA-N
195	11524144	dorsomorphin	Chemical Actions and Uses;Enzyme Inhibitors;Molecular Mechanisms of Pharmacological Action;Pharmacologic Actions;Protein Kinase Inhibitors	XHBVYDAKJHETMP-UHFFFAOYSA-N
196
197	10198228	1-(2-pyrrolidinylcarbonyl)-2-pyrrolidinylboronic acid		XSBZZZGVAIXJLD-YUMQZZPRSA-N
198	16132042	Alamethicin	Pharmacologic Actions;Uncoupling Agents;Membrane Transport Modulators;Chemical Actions and Uses;Therapeutic Uses;Specialty Uses of Chemicals;Anti-Bacterial Agents;Enzyme Inhibitors;Molecular Mechanisms of Pharmacological Action;Anti-Infective Agents;Ionophores	LGHSQOCGTJHDIL-UTXLBGCNSA-N
199	72429	leupeptin	Pharmacologic Actions;Molecular Mechanisms of Pharmacological Action;Protease Inhibitors;Enzyme Inhibitors;Cysteine Proteinase Inhibitors;Chemical Actions and Uses	GDBQQVLCIARPGH-ULQDDVLXSA-N
200	3246569			QMLSMSICNBXNLJ-YUPRTTJUSA-N
201	7276	styrene oxide	Carcinogens;Chemical Actions and Uses;Mutagens;Toxic Actions;Noxae	AWMVMTVKBNGEAK-UHFFFAOYSA-N
202	37768	Amikacin	Therapeutic Uses;Anti-Infective Agents;Anti-Bacterial Agents;Chemical Actions and Uses;Pharmacologic Actions	LKCWBDHBTVXHDL-RMDFUYIESA-N
203
204	71191	Cromakalim	Autonomic Agents;Antihypertensive Agents;Physiological Effects of Drugs;Chemical Actions and Uses;Bronchodilator Agents;Vasodilator Agents;Respiratory System Agents;Parasympatholytics;Pharmacologic Actions;Peripheral Nervous System Agents;Cardiovascular Agents;Anti-Asthmatic Agents;Therapeutic Uses	TVZCRIROJQEVOT-LSDHHAIUSA-N
205	5578	Trimethoprim	Cytochrome P-450 Enzyme Inhibitors;Antiparasitic Agents;Anti-Infective Agents;Antimalarials;Antiprotozoal Agents;Folic Acid Antagonists;Anti-Infective Agents, Urinary;Chemical Actions and Uses;Anti-Dyskinesia Agents;Cytochrome P-450 CYP2C8 Inhibitors;Renal Agents;Therapeutic Uses;Pharmacologic Actions;Central Nervous System Agents;Enzyme Inhibitors;Molecular Mechanisms of Pharmacological Action;M…	IEDVJHCEMCRBQM-UHFFFAOYSA-N
206	5281771	echinacoside		FSBUXLDOLNLABB-ISAKITKMSA-N
207	16682999	bismuth subgallate	Hematologic Agents;Pharmacologic Actions;Hemostatics;Therapeutic Uses;Coagulants;Chemical Actions and Uses;Anti-Infective Agents	XXCBNHDMGIZPQF-UHFFFAOYSA-L
208	46915213			LQRJAEQXMSMEDP-BXWXCLBKSA-N
209	5518			HRBUJQUHXGOSQW-UHFFFAOYSA-N
210	56603730			UPSXYNJDCKOCFD-DEGUGSHBSA-N
211	24755482			NLSGUPWFZCWUGR-QVKCEAGUSA-N
212	9815559			XRZWVSXEDRYQGC-ZJUUUORDSA-N
213	442089	stevioside	Specialty Uses of Chemicals;Food Ingredients;Sweetening Agents;Flavoring Agents;Chemical Actions and Uses;Food Additives	UEDUENGHJMELGK-HYDKPPNVSA-N
214	19777023			LIEVTTYXDCZXRG-UHFFFAOYSA-N
215	6536812	ONO 1301		WBBLIRPKRKYMTD-BYCLXTJYSA-N
216	159508	CDRI 85-287		DBHGMZQRJDUFGS-UHFFFAOYSA-N
217	1271	(alpha-carboxycyclopropyl)glycine	Chemical Actions and Uses;Excitatory Amino Acid Agents;Excitatory Amino Acid Agonists;Molecular Mechanisms of Pharmacological Action;Neurotransmitter Agents;Pharmacologic Actions;Physiological Effects of Drugs	GZOVEPYOCJWRFC-UHFFFAOYSA-N
218	1232	1-hydroxy-3-amino-2-pyrrolidone	Excitatory Amino Acid Antagonists;Chemical Actions and Uses;Molecular Mechanisms of Pharmacological Action;Excitatory Amino Acid Agonists;Excitatory Amino Acid Agents;Physiological Effects of Drugs;Neurotransmitter Agents;Pharmacologic Actions	HCKUBNLZMKAEIN-UHFFFAOYSA-N
219	19065601			IORISFYTXJVNFE-UHFFFAOYSA-N
220	5360515	Naltrexone	Central Nervous System Agents;Physiological Effects of Drugs;Pharmacologic Actions;Peripheral Nervous System Agents;Chemical Actions and Uses;Narcotic Antagonists;Alcohol Deterrents;Sensory System Agents;Therapeutic Uses	DQCKKXVULJGBQN-XFWGSAIBSA-N
221	5960	Aspartic Acid		CKLJMWTZIZZHCS-REOHCLBHSA-N
222	3036154	alpha-galactosylceramide		VQFKFAKEUMHBLV-VDYNBUGPSA-N
223	4850	Piribedil	Dopamine Agents;Physiological Effects of Drugs;Central Nervous System Agents;Pharmacologic Actions;Chemical Actions and Uses;Anti-Dyskinesia Agents;Molecular Mechanisms of Pharmacological Action;Neurotransmitter Agents;Therapeutic Uses;Antiparkinson Agents;Dopamine Agonists	OQDPVLVUJFGPGQ-UHFFFAOYSA-N
224	6603977	5-(4-phenylbutoxy)psoralen		JJAWGNIQEOFURP-UHFFFAOYSA-N
225	64981	arctigenin		NQWVSMVXKMHKTF-JKSUJKDBSA-N
226	5038			HDACQVRGBOVJII-UHFFFAOYSA-N
227	449005	Cardiolipins		XVTUQDWPJJBEHJ-KZCWQMDCSA-N
228	4428			DQCKKXVULJGBQN-UHFFFAOYSA-N
229	11725801	sauchinone		GMTJIWUFFXGFHH-WPAOEJHSSA-N
230	11228183	ABT-737		HPLNQCPCUACXLM-PGUFJCEWSA-N
231	5152	Salmeterol Xinafoate	Chemical Actions and Uses;Autonomic Agents;Therapeutic Uses;Molecular Mechanisms of Pharmacological Action;Adrenergic beta-Agonists;Neurotransmitter Agents;Adrenergic Agents;Anti-Asthmatic Agents;Bronchodilator Agents;Adrenergic beta-2 Receptor Agonists;Peripheral Nervous System Agents;Pharmacologic Actions;Physiological Effects of Drugs;Respiratory System Agents;Adrenergic Agonists	GIIZNNXWQWCKIB-UHFFFAOYSA-N
232	11284169	sagopilone	Pharmacologic Actions;Therapeutic Uses;Antineoplastic Agents;Chemical Actions and Uses	BFZKMNSQCNVFGM-UCEYFQQTSA-N
233	72886			XVOYSCVBGLVSOL-REOHCLBHSA-N
234	3910	leupeptin	Cysteine Proteinase Inhibitors;Protease Inhibitors;Enzyme Inhibitors;Pharmacologic Actions;Molecular Mechanisms of Pharmacological Action;Chemical Actions and Uses	GDBQQVLCIARPGH-UHFFFAOYSA-N
235	877	methacrylyl-coenzyme A		NPALUEYCDZWBOV-UHFFFAOYSA-N
236	2459			VUAFHZCUKUDDBC-UHFFFAOYSA-N
237	5470187	zerumbone		GIHNTRQPEMKFKO-SKTNYSRSSA-N
238	5280506	prostaglandin F2beta		PXGPLTODNUVGFL-JZFBHDEDSA-N
239	5284583	Levetiracetam	Therapeutic Uses;Nootropic Agents;Anticonvulsants;Pharmacologic Actions;Chemical Actions and Uses;Central Nervous System Agents	HPHUVLMMVZITSG-LURJTMIESA-N
240	108001	3,5-dihydroxyphenylglycine	Neurotransmitter Agents;Molecular Mechanisms of Pharmacological Action;Excitatory Amino Acid Antagonists;Pharmacologic Actions;Chemical Actions and Uses;Excitatory Amino Acid Agents;Excitatory Amino Acid Agonists;Physiological Effects of Drugs	HOOWCUZPEFNHDT-UHFFFAOYSA-N
241	9963963	G(M1) Ganglioside		QPJBWNIQKHGLAU-IQZHVAEDSA-N
242	59708	Levetiracetam	Pharmacologic Actions;Central Nervous System Agents;Therapeutic Uses;Nootropic Agents;Chemical Actions and Uses;Anticonvulsants	HPHUVLMMVZITSG-UHFFFAOYSA-N
243	24180710			DTNPNBFXGDHGPM-KKUQBAQOSA-N
244	24846128			GZMJEZQPYGGHGJ-XIASAICYSA-N
245	56841897	microcystin	Chemical Actions and Uses;Enzyme Inhibitors;Molecular Mechanisms of Pharmacological Action;Pharmacologic Actions	SRUWWOSWHXIIIA-UKPGNTDSSA-N
246	228398			DATAGRPVKZEWHA-UHFFFAOYSA-N
247	6437867	DDB		YNPIDJWKKHGXAK-ADXGFCJISA-N
248	105035			OSTGTTZJOCZWJG-UHFFFAOYSA-N
249	114873			RZWIIPASKMUIAC-VQTJNVASSA-N
250	71120	isospaglumic acid	Noxae;Autonomic Agents;Pharmacologic Actions;Histamine H1 Antagonists;Bronchodilator Agents;Neurotoxins;Toxic Actions;Histamine Antagonists;Physiological Effects of Drugs;Therapeutic Uses;Neuroprotective Agents;Neurotransmitter Agents;Histamine Agents;Molecular Mechanisms of Pharmacological Action;Anti-Asthmatic Agents;Central Nervous System Agents;Anti-Allergic Agents;Peripheral Nervous System A…	OPVPGKGADVGKTG-NKWVEPMBSA-N
251	4812	Vitamin K 1	Chemical Actions and Uses;Molecular Mechanisms of Pharmacological Action;Fibrin Modulating Agents;Coagulants;Antifibrinolytic Agents;Therapeutic Uses;Micronutrients;Vitamins;Growth Substances;Hemostatics;Hematologic Agents;Physiological Effects of Drugs;Nutrients;Pharmacologic Actions	MBWXNTAXLNYFJB-UHFFFAOYSA-N
252	309160			QMLSMSICNBXNLJ-UHFFFAOYSA-N
253	25701	Cysteic Acid		XVOYSCVBGLVSOL-UHFFFAOYSA-N
254	9861304	YS 49		YGCQFKVNIBDJFW-SFHVURJKSA-N
255	83606			ONYCUIABXVBCTR-UHFFFAOYSA-N
256	4364			PRQROPMIIGLWRP-UHFFFAOYSA-N
257	5355	Sulpiride	Antidepressive Agents;Antidepressive Agents, Second-Generation;Antipsychotic Agents;Central Nervous System Agents;Central Nervous System Depressants;Chemical Actions and Uses;Dopamine Agents;Dopamine Antagonists;Molecular Mechanisms of Pharmacological Action;Neurotransmitter Agents;Pharmacologic Actions;Physiological Effects of Drugs;Psychotropic Drugs;Therapeutic Uses;Tranquilizing Agents	BGRJTUBHPOOWDU-UHFFFAOYSA-N
258	102399			FZWBNHMXJMCXLU-PPSBPDGWSA-N
259	440038			BJOZNDRNJJZHPZ-LUWBGTNYSA-N
260	154656	amediplase		YQINXCSNGCDFCQ-CMOCDZPBSA-N
261	5282219	sofalcone	Gastrointestinal Agents;Therapeutic Uses;Chemical Actions and Uses;Pharmacologic Actions;Anti-Ulcer Agents	GFWRVVCDTLRWPK-KPKJPENVSA-N
262	24479	stannous chloride		AXZWODMDQAVCJE-UHFFFAOYSA-L
263	100184	3'-deamino-3'-(3-cyano-4-morpholinyl)doxorubicin	Cross-Linking Reagents;Antibiotics, Antineoplastic;Antineoplastic Agents;Chemical Actions and Uses;Laboratory Chemicals;Pharmacologic Actions;Specialty Uses of Chemicals;Indicators and Reagents;Therapeutic Uses	YIMDLWDNDGKDTJ-UHFFFAOYSA-N
264
265	9881506	4-methylene-2-octyl-5-oxofuran-3-carboxylic acid		VCWLZDVWHQVAJU-NEPJUHHUSA-N
266	3488	Glyburide	Chemical Actions and Uses;Hypoglycemic Agents;Physiological Effects of Drugs;Pharmacologic Actions	ZNNLBTZKUZBEKO-UHFFFAOYSA-N
267	54459	Idazoxan	Physiological Effects of Drugs;Adrenergic alpha-Antagonists;Chemical Actions and Uses;Adrenergic Agents;Neurotransmitter Agents;Pharmacologic Actions;Adrenergic alpha-2 Receptor Antagonists;Molecular Mechanisms of Pharmacological Action;Adrenergic Antagonists	HPMRFMKYPGXPEP-UHFFFAOYSA-N
268	156665	eglumetad	Neurotransmitter Agents;Excitatory Amino Acid Agonists;Central Nervous System Agents;Tranquilizing Agents;Excitatory Amino Acid Agents;Central Nervous System Depressants;Pharmacologic Actions;Physiological Effects of Drugs;Molecular Mechanisms of Pharmacological Action;Psychotropic Drugs;Therapeutic Uses;Anti-Anxiety Agents;Chemical Actions and Uses	XJPQOSJARVVBIU-PLFKSMQJSA-N
269	3150			VZFRNCSOCOPNDB-UHFFFAOYSA-N
270	6053	p-Dimethylaminoazobenzene	Carcinogens;Noxae;Chemical Actions and Uses;Specialty Uses of Chemicals;Coloring Agents;Toxic Actions	JCYPECIVGRXBMO-UHFFFAOYSA-N
271	9877229	bleomycin A6		FOUFFVYWFNBHHH-YNGSZULRSA-N
272	24762199			LVTAJNYOAFOKTA-JMSWFPOCSA-N
273	408895			YLWVQFBYKLFJMB-UHFFFAOYSA-N
274	67111			RGNXWPVNPFAADO-UHFFFAOYSA-N
275	161557	ampelopsin		KJXSIXMJHKAJOD-LSDHHAIUSA-N
276	24766	Chondroitin Sulfates		KXKPYJOVDUMHGS-OSRGNVMNSA-N
277	67361			HXQVQGWHFRNKMS-UHFFFAOYSA-M
278	939			DAYLJWODMCOQEW-UHFFFAOYSA-O
279	3016734	N-bromotaurine		USAWSWBIFACPGD-UHFFFAOYSA-N
280	134071	KM 1146		AUPNGGXXLZJAHC-UHFFFAOYSA-N
281	4171	Metoprolol	Adrenergic beta-1 Receptor Antagonists;Pharmacologic Actions;Adrenergic Agents;Autonomic Agents;Adrenergic beta-Antagonists;Chemical Actions and Uses;Sympatholytics;Anti-Arrhythmia Agents;Molecular Mechanisms of Pharmacological Action;Cardiovascular Agents;Peripheral Nervous System Agents;Antihypertensive Agents;Physiological Effects of Drugs;Therapeutic Uses;Adrenergic Antagonists;Neurotransmitt…	IUBSYMUCCVWXPE-UHFFFAOYSA-N
282	3485	Glutaral	Cross-Linking Reagents;Pharmacologic Actions;Specialty Uses of Chemicals;Anti-Infective Agents;Indicators and Reagents;Therapeutic Uses;Laboratory Chemicals;Disinfectants;Chemical Actions and Uses;Fixatives	SXRSQZLOMIGNAQ-UHFFFAOYSA-N
283	2008	Aclarubicin	Antibiotics, Antineoplastic;Antineoplastic Agents;Chemical Actions and Uses;Enzyme Inhibitors;Molecular Mechanisms of Pharmacological Action;Pharmacologic Actions;Therapeutic Uses;Topoisomerase II Inhibitors;Topoisomerase Inhibitors	USZYSDMBJDPRIF-UHFFFAOYSA-N
284	91690	tetcyclacis	Chemical Actions and Uses;Metabolic Side Effects of Drugs and Substances;Enzyme Inhibitors;Molecular Mechanisms of Pharmacological Action;Pharmacologic Actions;Cytochrome P-450 Enzyme Inhibitors	DPOWHSMECVNHAT-UHFFFAOYSA-N
285	10591			BHTRKEVKTKCXOH-XZWNYQJKSA-N
286	55480			XNCDYJFPRPDERF-PBCQUBLHSA-N
287	2729	Chlorprothixene	Antipsychotic Agents;Central Nervous System Depressants;Chemical Actions and Uses;Molecular Mechanisms of Pharmacological Action;Pharmacologic Actions;Tranquilizing Agents;Dopamine Antagonists;Central Nervous System Agents;Physiological Effects of Drugs;Psychotropic Drugs;Therapeutic Uses;Dopamine Agents;Neurotransmitter Agents	WSPOMRSOLSGNFJ-UHFFFAOYSA-N
288	4545574			JRQRKFDFHAPMGQ-UHFFFAOYSA-N
289	87379454			AVXZEYRIVAMKNG-UHFFFAOYSA-N
290	165390	methacrylyl-coenzyme A		NPALUEYCDZWBOV-NDZSKPAWSA-N
291	9929731	2,2-dichloro-12-(p-chlorophenyl)-dodecanoic acid		GPCJDSXBRMKASP-UHFFFAOYSA-N
292	2803	Clonidine	Physiological Effects of Drugs;Chemical Actions and Uses;Analgesics;Peripheral Nervous System Agents;Adrenergic Agents;Adrenergic alpha-2 Receptor Agonists;Adrenergic Agonists;Cardiovascular Agents;Molecular Mechanisms of Pharmacological Action;Pharmacologic Actions;Sympatholytics;Central Nervous System Agents;Antihypertensive Agents;Adrenergic alpha-Agonists;Autonomic Agents;Neurotransmitter Age…	GJSURZIOUXUGAL-UHFFFAOYSA-N
293	9868580	biphenyl-indanone A		KMKBEESNZAPKMP-UHFFFAOYSA-N
294	5483658			FOUFFVYWFNBHHH-OIKIRKRFSA-N
295	29539	N-hydroxyphenacetin		GPMYDZBSYQUDJZ-UHFFFAOYSA-N
296	5018	SCH 23390		GOTMKOSCLKVOGG-UHFFFAOYSA-N
297	709			KSEBMYQBYZTDHS-UHFFFAOYSA-N
298	155773	Xamoterol	Adrenergic Agonists;Adrenergic beta-Agonists;Molecular Mechanisms of Pharmacological Action;Physiological Effects of Drugs;Adrenergic beta-1 Receptor Agonists;Chemical Actions and Uses;Pharmacologic Actions;Adrenergic Agents;Neurotransmitter Agents	QEDVGROSOZBGOZ-UHFFFAOYSA-N
299	245005	Aconitine	Voltage-Gated Sodium Channel Agonists;Molecular Mechanisms of Pharmacological Action;Immunologic Factors;Pharmacologic Actions;Membrane Transport Modulators;Adjuvants, Immunologic;Sodium Channel Agonists;Physiological Effects of Drugs;Chemical Actions and Uses	XFSBVAOIAHNAPC-XTHSEXKGSA-N
300	115271	DDB		YNPIDJWKKHGXAK-UHFFFAOYSA-N
301	5281654	3-methylquercetin		IZQSVPBOUDKVDZ-UHFFFAOYSA-N
302	160512	ar-turmerone		NAAJVHHFAXWBOK-ZDUSSCGKSA-N
303	24287	stannic chloride		HPGGPRDJHPYFRM-UHFFFAOYSA-J
304	442653			VABYUUZNAVQNPG-UHFFFAOYSA-N
305	5281295	sulfuretin		RGNXWPVNPFAADO-NSIKDUERSA-N
306	2012	Aconitine	Adjuvants, Immunologic;Chemical Actions and Uses;Immunologic Factors;Membrane Transport Modulators;Molecular Mechanisms of Pharmacological Action;Pharmacologic Actions;Physiological Effects of Drugs;Sodium Channel Agonists;Voltage-Gated Sodium Channel Agonists	XFSBVAOIAHNAPC-UHFFFAOYSA-N
307	14180	Nicotinamide Mononucleotide		DAYLJWODMCOQEW-TURQNECASA-N
308	124219	rubimaillin		VLGATXOTCNBWIT-UHFFFAOYSA-N
309	9804719			LNDPHUOSLCCHHY-PYJNHQTQSA-N
310	5283387	oleylamide	Food Ingredients;Chemical Actions and Uses;Therapeutic Uses;Pharmacologic Actions;Central Nervous System Agents;Specialty Uses of Chemicals;Hypnotics and Sedatives;Physiological Effects of Drugs;Food Additives;Central Nervous System Depressants	FATBGEAMYMYZAF-KTKRTIGZSA-N
311	2370	Bethanechol	Neurotransmitter Agents;Autonomic Agents;Molecular Mechanisms of Pharmacological Action;Muscarinic Agonists;Parasympathomimetics;Chemical Actions and Uses;Cholinergic Agents;Physiological Effects of Drugs;Pharmacologic Actions;Cholinergic Agonists;Peripheral Nervous System Agents	NZUPCNDJBJXXRF-UHFFFAOYSA-O
312	20138			MLUCVPSAIODCQM-UHFFFAOYSA-N
313	186	acetyl phosphate		LIPOUNRJVLNBCD-UHFFFAOYSA-N
314	656744			LELVHAQTWXTCLY-UHFFFAOYSA-N
315	123871	6-hydroxydopa quinone		YWRFBISQAMHSIX-YFKPBYRVSA-N
316	5476815			VWEYNEFKXXWVHZ-RSPUIOJXSA-N
317	17757205			ZDFOCDTXDPKJKA-WJOKGBTCSA-N
318	16104907	subamolide B		YLCXJNOKPGBEPM-DPBVHHOFSA-N
319	5460037	Dextrans	Hematologic Agents;Plasma Substitutes;Anticoagulants;Blood Substitutes;Chemical Actions and Uses;Therapeutic Uses;Pharmacologic Actions	FZWBNHMXJMCXLU-BLAUPYHCSA-N
320	3052762	prucalopride	Pharmacologic Actions;Therapeutic Uses;Physiological Effects of Drugs;Laxatives;Serotonin Agents;Gastrointestinal Agents;Serotonin Receptor Agonists;Molecular Mechanisms of Pharmacological Action;Serotonin 5-HT4 Receptor Agonists;Chemical Actions and Uses;Neurotransmitter Agents	ZPMNHBXQOOVQJL-UHFFFAOYSA-N
321	9817980			WTHURCRQFHKJKU-UHFFFAOYSA-N
322	5587	Tripelennamine	Histamine Agents;Therapeutic Uses;Chemical Actions and Uses;Physiological Effects of Drugs;Neurotransmitter Agents;Pharmacologic Actions;Histamine Antagonists;Molecular Mechanisms of Pharmacological Action;Histamine H1 Antagonists;Anti-Allergic Agents	UFLGIAIHIAPJJC-UHFFFAOYSA-N
323	10374453			MOTMGLITKDYJPL-UHFFFAOYSA-N
324	5283314	4-hydroxyhexenal		JYTUBIHWMKQZRB-ONEGZZNKSA-N
325	2518			QAIPRVGONGVQAS-UHFFFAOYSA-N
326	2471	Bumetanide	Membrane Transport Modulators;Chemical Actions and Uses;Physiological Effects of Drugs;Pharmacologic Actions;Molecular Mechanisms of Pharmacological Action;Natriuretic Agents;Diuretics;Sodium Potassium Chloride Symporter Inhibitors	MAEIEVLCKWDQJH-UHFFFAOYSA-N
327	768	Hydrogen Cyanide	Chemical Warfare Agents;Chemical Actions and Uses;Poisons;Specialty Uses of Chemicals;Toxic Actions;Noxae	LELOWRISYMNNSU-UHFFFAOYSA-N
328	2866			BLGXFZZNTVWLAY-UHFFFAOYSA-N
329	46184563			JSTZMWXBGOXHSZ-CGHXCNIISA-N
330	73592			FBSKJMQYURKNSU-QJDQKFITSA-N
331	128016	HX 600		DLFBCHSYAZBTSS-UHFFFAOYSA-N
332	6255462	4'-methoxyresveratrol		IHVRWFJGOIWMGC-NSCUHMNNSA-N
333	1574	2-methyl-5-HT		WYWNEDARFVJQSG-UHFFFAOYSA-N
334	440735	eriodictyol		SBHXYTNGIZCORC-ZDUSSCGKSA-N
335	6020	Puromycin Aminonucleoside	Antibiotics, Antineoplastic;Antineoplastic Agents;Molecular Mechanisms of Pharmacological Action;Chemical Actions and Uses;Antimetabolites;Antimetabolites, Antineoplastic;Noxae;Pharmacologic Actions;Therapeutic Uses;Toxic Actions	RYSMHWILUNYBFW-GRIPGOBMSA-N
336	667467	Chlorprothixene	Psychotropic Drugs;Therapeutic Uses;Pharmacologic Actions;Dopamine Agents;Chemical Actions and Uses;Central Nervous System Agents;Physiological Effects of Drugs;Antipsychotic Agents;Tranquilizing Agents;Neurotransmitter Agents;Central Nervous System Depressants;Dopamine Antagonists;Molecular Mechanisms of Pharmacological Action	WSPOMRSOLSGNFJ-AUWJEWJLSA-N
337	16158207	linaclotide	Pharmacologic Actions;Chemical Actions and Uses;Therapeutic Uses;Enzyme Activators;Molecular Mechanisms of Pharmacological Action;Gastrointestinal Agents;Guanylyl Cyclase C Agonists	KWFNVZFWXXEJKL-YZDVLOIKSA-N
338	3008868	dieckol		DRZQFGYIIYNNEC-UHFFFAOYSA-N
339	189460			MGBKJKDRMRAZKC-UHFFFAOYSA-N
340	3816			VLSMHEGGTFMBBZ-UHFFFAOYSA-N
341	10221200			QLZOWJNFLXSDSH-UHFFFAOYSA-N
342	5462310			OKTJSMMVPCPJKN-UHFFFAOYSA-N
343	40828	diisopropanolnitrosamine	Toxic Actions;Carcinogens;Mutagens;Noxae;Chemical Actions and Uses	MNIGYIKCFSPQRJ-UHFFFAOYSA-N
344	73755113	tin protoporphyrin IX	Molecular Mechanisms of Pharmacological Action;Pharmacologic Actions;Enzyme Inhibitors;Chemical Actions and Uses	VWEYNEFKXXWVHZ-IBPJAKCHSA-N
345	38012	2,2',3,5',6-pentachlorobiphenyl		GXNNLIMMEXHBKV-UHFFFAOYSA-N
346	156288			MGOKSQNXXRPCMD-UHFFFAOYSA-N
347	11095			SBHXYTNGIZCORC-UHFFFAOYSA-N
348	5650			ACWBQPMHZXGDFX-UHFFFAOYSA-N
349	4385592	2-(2,3-dicarboxycyclopropyl)glycine	Central Nervous System Agents;Pharmacologic Actions;Anticonvulsants;Chemical Actions and Uses;Therapeutic Uses	MATPZHBYOVDBLI-UHFFFAOYSA-N
350	689043	caffeic acid	Molecular Mechanisms of Pharmacological Action;Pharmacologic Actions;Physiological Effects of Drugs;Specialty Uses of Chemicals;Antioxidants;Chemical Actions and Uses;Protective Agents	QAIPRVGONGVQAS-DUXPYHPUSA-N
351	449219			XKMGDFKROIEADD-CIOUUCGESA-N
352	387042	NSC 680410		YJZSUCFGHXQWDM-UHFFFAOYSA-N
353	290380			ACEAELOMUCBPJP-UHFFFAOYSA-N
354	439177	Glycogen		BYSGBSNPRWKUQH-UJDJLXLFSA-N
355	5312765	12-hydroxy-5,8,10-heptadecatrienoic acid		KUKJHGXXZWHSBG-GMPNNLDHSA-N
356	91195	(1R,5S)-4-methyl-1-propan-2-ylbicyclo(3.1.0)hex-3-en-2-one		LTTVJAQLCIHAFV-UHFFFAOYSA-N
357	24425	chromic acid		KRVSOGSZCMJSLX-UHFFFAOYSA-L
358	11966249	Carrageenan		ZNOZWUKQPJXOIG-XSBHQQIPSA-L
359	107992	6-chloro-2-(1-piperazinyl)pyrazine	Pharmacologic Actions;Neurotransmitter Agents;Chemical Actions and Uses;Molecular Mechanisms of Pharmacological Action;Serotonin Agents;Serotonin Receptor Agonists;Physiological Effects of Drugs	CJAWPFJGFFNXQI-UHFFFAOYSA-N
360	59239114			WQBAZXIQANTUOY-KRWDZBQOSA-N
361	253602	Anisomycin	Anti-Bacterial Agents;Anti-Infective Agents;Antiparasitic Agents;Antiprotozoal Agents;Chemical Actions and Uses;Enzyme Inhibitors;Molecular Mechanisms of Pharmacological Action;Nucleic Acid Synthesis Inhibitors;Pharmacologic Actions;Protein Synthesis Inhibitors;Therapeutic Uses	YKJYKKNCCRKFSL-RDBSUJKOSA-N
362	3586141			WMYQZGAEYLPOSX-UHFFFAOYSA-N
363	16136245	acetyl-2-naphthylalanyl-3-chlorophenylalanyl-1-oxohexadecyl-seryl-4-aminophenylalanyl(hydroorotyl)-4-aminophenylalanyl(carbamoyl)-leucyl-ILys-prolyl-alaninamide		MEUCPCLKGZSHTA-XYAYPHGZSA-N
364	213037	5-chloro-2-(5-chlorothiophene-2-sulfonylamino)-N-(4-(morpholine-4-sulfonyl)phenyl)benzamide	Enzyme Activators;Pharmacologic Actions;Chemical Actions and Uses;Molecular Mechanisms of Pharmacological Action	PQHLRGARXNPFCF-UHFFFAOYSA-N
365
366	611	Glutamic Acid		WHUUTDBJXJRKMK-UHFFFAOYSA-N
367	5291488			PEFNSGRTCBGNAN-UHFFFAOYSA-N
368	9297	Allylisopropylacetamide		HINLFAQOKAHXOD-UHFFFAOYSA-N
369	5255			OPVPGKGADVGKTG-UHFFFAOYSA-N
370	104766	1-amino-1,3-dicarboxycyclopentane	Central Nervous System Agents;Therapeutic Uses;Chemical Actions and Uses;Protective Agents;Pharmacologic Actions;Neuroprotective Agents;Physiological Effects of Drugs	YFYNOWXBIBKGHB-FBCQKBJTSA-N
371	4248455			VCWLZDVWHQVAJU-UHFFFAOYSA-N
372	12544	Glycochenodeoxycholic Acid	Specialty Uses of Chemicals;Surface-Active Agents;Detergents;Chemical Actions and Uses	GHCZAUBVMUEKKP-GYPHWSFCSA-N
373	23915	schizandrin		YEFOAORQXAOVJQ-UHFFFAOYSA-N
374	10030106			BYTPMMJRDFCGKX-CZDRXDAJSA-N
375	92396	tetcyclacis		DPOWHSMECVNHAT-YERPJTIDSA-N
376	3365422			LQRZCSNQDRKLNN-UHFFFAOYSA-R
377	35319	asperlin		SPKNARKFCOPTSY-UHFFFAOYSA-N
378	5976	dimazine		RHUYHJGZWVXEHW-UHFFFAOYSA-N
379	15491250			HSOKCKRDVRKPGT-UHFFFAOYSA-N
380	5281800	acteoside	Antineoplastic Agents, Phytogenic;Anti-Infective Agents;Pharmacologic Actions;Specialty Uses of Chemicals;Antioxidants;Physiological Effects of Drugs;Therapeutic Uses;Chelating Agents;Antineoplastic Agents;Chemical Actions and Uses;Molecular Mechanisms of Pharmacological Action;Immunosuppressive Agents;Protective Agents;Immunologic Factors;Sequestering Agents	FBSKJMQYURKNSU-ZLSOWSIRSA-N
381	86664385			ABIGASPCHXKGDP-UHFFFAOYSA-N
382	6883	Isosorbide Dinitrate	Molecular Mechanisms of Pharmacological Action;Pharmacologic Actions;Chemical Actions and Uses;Nitric Oxide Donors;Cardiovascular Agents;Therapeutic Uses;Vasodilator Agents	MOYKHGMNXAOIAT-JGWLITMVSA-N
383	23982	Gadolinium		UIWYJDYFSGRHKR-UHFFFAOYSA-N
384	11006	n-hexadecane		DCAYPVUWAIABOU-UHFFFAOYSA-N
385	2199			YKJYKKNCCRKFSL-UHFFFAOYSA-N
386	287064	methyl 3,4-dihydroxybenzoate		CUFLZUDASVUNOE-UHFFFAOYSA-N
387	5354027	15-Hydroxy-11 alpha,9 alpha-(epoxymethano)prosta-5,13-dienoic Acid	Cardiovascular Agents;Chemical Actions and Uses;Therapeutic Uses;Pharmacologic Actions;Vasoconstrictor Agents	LQANGKSBLPMBTJ-RTYMFESYSA-N
388	104742			HPZJMUBDEAMBFI-HSQYWUDLSA-N
389	5462471	Enkephalin, Ala(2)-MePhe(4)-Gly(5)-	Analgesics;Analgesics, Opioid;Anti-Arrhythmia Agents;Cardiovascular Agents;Central Nervous System Agents;Central Nervous System Depressants;Chemical Actions and Uses;Molecular Mechanisms of Pharmacological Action;Narcotics;Neurotransmitter Agents;Peripheral Nervous System Agents;Pharmacologic Actions;Physiological Effects of Drugs;Sensory System Agents;Therapeutic Uses	HPZJMUBDEAMBFI-WTNAPCKOSA-N
390	892	scyllitol		CDAISMWEOUEBRE-UHFFFAOYSA-N
391	242994	stevioside	Chemical Actions and Uses;Food Ingredients;Specialty Uses of Chemicals;Sweetening Agents;Flavoring Agents;Food Additives	UEDUENGHJMELGK-DROKWKKMSA-N

## Sheet: path_acti_bene_inhi
	ID	Name	PharmaActions	InChIKey
0	5319022	ligustilide		IQVQXVFMNOFTMU-FLIBITNWSA-N
1	5960	Aspartic Acid		CKLJMWTZIZZHCS-REOHCLBHSA-N
2	5476815			VWEYNEFKXXWVHZ-RSPUIOJXSA-N
3	124998	4-(4'-chlorobenzyloxy)benzyl nicotinate		VAOFYKUGDPBCRA-UHFFFAOYSA-N
4	3032322			DCYNAHFAQKMWDW-UHFFFAOYSA-N
5	1863			ZUDXFBWDXVNRKF-UHFFFAOYSA-N
6	28693	Metergoline	Chemical Actions and Uses;Dopamine Agents;Dopamine Agonists;Molecular Mechanisms of Pharmacological Action;Neurotransmitter Agents;Pharmacologic Actions;Physiological Effects of Drugs;Serotonin Agents;Serotonin Antagonists	WZHJKEUHNJHDLS-QTGUNEKASA-N
7	114900	6-methyl-1,3,8-trichlorodibenzofuran		RPMARRQIRRJWEZ-UHFFFAOYSA-N
8	9808022	BAY 58-2667		WPYWMXNXEZFMAK-UHFFFAOYSA-N
9	9571836	3-aminopyridine-2-carboxaldehyde thiosemicarbazone		XMYKNCNAZKMVQN-NYYWCZLTSA-N
10	5282367	Vitamin K 2	Growth Substances;Nutrients;Coagulants;Molecular Mechanisms of Pharmacological Action;Fibrin Modulating Agents;Hematologic Agents;Physiological Effects of Drugs;Pharmacologic Actions;Antifibrinolytic Agents;Chemical Actions and Uses;Therapeutic Uses;Vitamins;Hemostatics;Micronutrients	DKHGMERMDICWDU-GHDNBGIDSA-N
11	100184	3'-deamino-3'-(3-cyano-4-morpholinyl)doxorubicin	Cross-Linking Reagents;Antibiotics, Antineoplastic;Antineoplastic Agents;Chemical Actions and Uses;Laboratory Chemicals;Pharmacologic Actions;Specialty Uses of Chemicals;Indicators and Reagents;Therapeutic Uses	YIMDLWDNDGKDTJ-UHFFFAOYSA-N
12	111096			LOAGDNZFQUISCJ-SUJBTXFYSA-N
13	2230	Arecoline	Cholinergic Agents;Physiological Effects of Drugs;Cholinergic Agonists;Molecular Mechanisms of Pharmacological Action;Chemical Actions and Uses;Pharmacologic Actions;Neurotransmitter Agents	HJJPJSXJAXAIPN-UHFFFAOYSA-N
14	165284	13,14-dihydro-15-ketoprostaglandin E1		CDUVSQMTLOYKTR-ZHALLVOQSA-N
15	128553	2,3,5-trichlorophenyl methyl sulfone		PLCYRPLOLJUFSE-UHFFFAOYSA-N
16	4850	Piribedil	Dopamine Agents;Physiological Effects of Drugs;Central Nervous System Agents;Pharmacologic Actions;Chemical Actions and Uses;Anti-Dyskinesia Agents;Molecular Mechanisms of Pharmacological Action;Neurotransmitter Agents;Therapeutic Uses;Antiparkinson Agents;Dopamine Agonists	OQDPVLVUJFGPGQ-UHFFFAOYSA-N
17
18	15667210			XETARULVTCYJAN-XLPZGREQSA-N
19	36613	2,7-dichlorodibenzo-4-dioxin		NBFMTHWVRBOVPE-UHFFFAOYSA-N
20	65186	potassium tellurate(IV)		BFPJYWDBBLZXOM-UHFFFAOYSA-L
21	44591829	nymphayol		YDLVZJHEMPUSFL-NMQWMWRVSA-N
22	5470187	zerumbone		GIHNTRQPEMKFKO-SKTNYSRSSA-N
23	193962	etravirine	Chemical Actions and Uses;Pharmacologic Actions;Anti-Infective Agents;Reverse Transcriptase Inhibitors;Therapeutic Uses;Nucleic Acid Synthesis Inhibitors;Anti-Retroviral Agents;Enzyme Inhibitors;Molecular Mechanisms of Pharmacological Action;Antiviral Agents	PYGWGZALEOIKDF-UHFFFAOYSA-N
24	6536812	ONO 1301		WBBLIRPKRKYMTD-BYCLXTJYSA-N
25	11660192			CGYVFCHCRBGGJG-UHFFFAOYSA-N
26	36324	amitraz	Adrenergic Agonists;Chemical Actions and Uses;Pharmacologic Actions;Adrenergic alpha-Agonists;Molecular Mechanisms of Pharmacological Action;Insecticides;Pesticides;Adrenergic Agents;Toxic Actions;Insect Repellents;Protective Agents;Adrenergic alpha-2 Receptor Agonists;Pesticide Synergists;Agrochemicals;Neurotransmitter Agents;Specialty Uses of Chemicals;Physiological Effects of Drugs	QXAITBQSYVNQDR-UHFFFAOYSA-N
27	38012	2,2',3,5',6-pentachlorobiphenyl		GXNNLIMMEXHBKV-UHFFFAOYSA-N
28	15352	1-aminopyrene		YZVWKHVRBDQPMQ-UHFFFAOYSA-N
29	3331970	4-aminopyrrolidine-2,4-dicarboxylic acid		XZFMJVJDSYRWDQ-UHFFFAOYSA-N
30	468590	UK 2A		MLGCATYQZVMGBG-PBWVOLNLSA-N
31	53462	2-amino-3-methyl-3H-imidazo(4,5-f)quinoline		ARZWATDYIYAUTA-UHFFFAOYSA-N
32
33	1686	4'-bromoflavone		URZUAHXELZUWFE-UHFFFAOYSA-N
34	5354027	15-Hydroxy-11 alpha,9 alpha-(epoxymethano)prosta-5,13-dienoic Acid	Cardiovascular Agents;Chemical Actions and Uses;Therapeutic Uses;Pharmacologic Actions;Vasoconstrictor Agents	LQANGKSBLPMBTJ-RTYMFESYSA-N
35	4210	2,7-diaminomitosene		SMCLMIIQNWUTHU-UHFFFAOYSA-N
36	72886			XVOYSCVBGLVSOL-REOHCLBHSA-N
37	72314			AVBOKMGDTOZFMW-PSDGQETPSA-N
38	788	hydroxymethylbilane		WDFJYRZCZIUBPR-UHFFFAOYSA-N
39	105005			ZLUSCZLCHQSJRU-UHFFFAOYSA-N
40	91195	(1R,5S)-4-methyl-1-propan-2-ylbicyclo(3.1.0)hex-3-en-2-one		LTTVJAQLCIHAFV-UHFFFAOYSA-N
41	196844	BRL 39924A		APFOLQPXZRHTLE-YGSHSALASA-M
42	5262			DUYSYHSSBDVJSM-UHFFFAOYSA-N
43	5518			HRBUJQUHXGOSQW-UHFFFAOYSA-N
44	10917	Carnitine		PHIQHXFUZVPYII-ZCFIWIBFSA-N
45	827	Ribitol		HEBKCHPVOIAQTA-UHFFFAOYSA-N
46	568	dibenzofuran		TXCDCPKCNAJMEE-UHFFFAOYSA-N
47	7189			DQFBYFPFKXHELB-UHFFFAOYSA-N
48	14421	aflatoxin G1		XWIYFDMXXLINPU-UHFFFAOYSA-N
49	9831050	seryl-leucyl-isoleucyl-glycyl--arginyl-leucinamide		SGPMJRPYYIJZPC-JYAZKYGWSA-N
50	91662	2,2',4,6,6'-pentachlorobiphenyl		MTCPZNVSDFCBBE-UHFFFAOYSA-N
51	73164	costunolide	Antineoplastic Agents, Phytogenic;Chemical Actions and Uses;Therapeutic Uses;Antiviral Agents;Antiparasitic Agents;Pharmacologic Actions;Antineoplastic Agents;Anti-Infective Agents;Enzyme Inhibitors;Molecular Mechanisms of Pharmacological Action;Anthelmintics	HRYLQFBHBWLLLL-UONOGXRCSA-N
52	159271	4-(4-cyclohexyl-2-methyloxazol-5-yl)-2-fluorobenzenesulfonamide		MIMJSJSRRDZIPW-UHFFFAOYSA-N
53	5281224	astaxanthine		MQZIGYBFDRPAKN-UWFIBFSHSA-N
54	24857286	TAK-875		BZCALJIHZVNMGJ-HSZRJFAPSA-N
55	860			DTOSIQBPPRVQHS-UHFFFAOYSA-N
56	5331325	GSK 4716		IKPPIUNQWSRCOZ-WOJGMQOQSA-N
57	5281912	prostaglandin A1	Antiviral Agents;Therapeutic Uses;Anti-Infective Agents;Chemical Actions and Uses;Pharmacologic Actions	BGKHCLZFGPIKKU-LDDQNKHRSA-N
58	125889			AYXYPKUFHZROOJ-SSDOTTSWSA-N
59	24762154			SFRALHFBKRAJPW-UHFFFAOYSA-N
60	5311444			DUYSYHSSBDVJSM-MCXRAWCPSA-N
61	439177	Glycogen		BYSGBSNPRWKUQH-UJDJLXLFSA-N
62	1474	2,2'-Dipyridyl	Chelating Agents;Chemical Actions and Uses;Indicators and Reagents;Laboratory Chemicals;Molecular Mechanisms of Pharmacological Action;Pharmacologic Actions;Sequestering Agents;Specialty Uses of Chemicals	ROFVEXUMMXZLPA-UHFFFAOYSA-N
63	107992	6-chloro-2-(1-piperazinyl)pyrazine	Pharmacologic Actions;Neurotransmitter Agents;Chemical Actions and Uses;Molecular Mechanisms of Pharmacological Action;Serotonin Agents;Serotonin Receptor Agonists;Physiological Effects of Drugs	CJAWPFJGFFNXQI-UHFFFAOYSA-N
64	44134877			VANYVCHXDYVKSI-UHFFFAOYSA-L
65	36811	Dobutamine	Cardiovascular Agents;Physiological Effects of Drugs;Cardiotonic Agents;Adrenergic Agents;Molecular Mechanisms of Pharmacological Action;Autonomic Agents;Adrenergic Agonists;Specialty Uses of Chemicals;Therapeutic Uses;Peripheral Nervous System Agents;Pharmacologic Actions;Chemical Actions and Uses;Sympathomimetics;Adrenergic beta-Agonists;Adrenergic beta-1 Receptor Agonists;Neurotransmitter Agen…	JRWZLRBJNMZMFE-UHFFFAOYSA-N
66	5620			NYKCGQQJNVPOLU-UHFFFAOYSA-N
67	56842186	Holothurin	Cholinergic Agents;Neurotransmitter Agents;Physiological Effects of Drugs;Chemical Actions and Uses;Pharmacologic Actions;Molecular Mechanisms of Pharmacological Action;Noxae;Toxic Actions;Poisons;Specialty Uses of Chemicals	MAWWITJOQDJRJF-ADBICINLSA-M
68	5353586			PXGPLTODNUVGFL-RTYMFESYSA-N
69	4210951	3-(3-chloro-4-hydroxyphenylamino)-4-(4-nitrophenyl)-1H-pyrrole-2,5-dione		PQCXVIPXISBFPN-UHFFFAOYSA-N
70	71749954	menthol glucuronide		CLJGMBYGTHRUNF-PJQJKGEDSA-N
71	1079			MEFKEPWMEQBLKI-UHFFFAOYSA-O
72	5280536	coniferaldehyde		DKZBBWMURDFHNE-NSCUHMNNSA-N
73	252042			YDLVZJHEMPUSFL-UHFFFAOYSA-N
74	750	Glycine	Chemical Actions and Uses;Glycine Agents;Molecular Mechanisms of Pharmacological Action;Neurotransmitter Agents;Pharmacologic Actions;Physiological Effects of Drugs	DHMQDGOQFOQNFH-UHFFFAOYSA-N
75	9841834	Istaroxime		MPYLDWFDPHRTEG-PAAYLBSLSA-N
76	6443207	flutimide		SIXHCCPAJIVTOY-UITAMQMPSA-N
77	19065601			IORISFYTXJVNFE-UHFFFAOYSA-N
78	71157	nefiracetam	Nootropic Agents;Physiological Effects of Drugs;Protective Agents;Central Nervous System Agents;Chemical Actions and Uses;Psychotropic Drugs;Pharmacologic Actions;Neuroprotective Agents;Therapeutic Uses	NGHTXZCKLWZPGK-UHFFFAOYSA-N
79	91134	juvenile hormone III		QVJMXSGZTCGLHZ-UHFFFAOYSA-N
80	3751173			ZQWBOKJVVYNKTL-UHFFFAOYSA-N
81	155435	ritetronium		DUYNJNWVGIWJRI-LJAQVGFWSA-N
82	85			PHIQHXFUZVPYII-UHFFFAOYSA-O
83	459502			JORUAYHMUWRFNM-UHFFFAOYSA-N
84	23982	Gadolinium		UIWYJDYFSGRHKR-UHFFFAOYSA-N
85
86	87379454			AVXZEYRIVAMKNG-UHFFFAOYSA-N
87	439242	Raffinose		MUPFEKGTMRGPLJ-ZQSKZDJDSA-N
88	10374453			MOTMGLITKDYJPL-UHFFFAOYSA-N
89	91532	5'-adenylyl (beta,gamma-methylene)diphosphonate		UFZTZBNSLXELAL-IOSLPCCCSA-N
90	17940481			LEHFETIRKVQYSA-QUFKBVBHSA-N
91	24947	Cadmium Chloride		YKYOUMDCQGMQQO-UHFFFAOYSA-L
92	6518171	GW 1929		QTQMRBZOBKYXCG-MHZLTWQESA-N
93	5657	Veratridine		FVECELJHCSPHKY-UHFFFAOYSA-N
94	1561	2-(n-heptyl)-4-hydroxyquinoline N-oxide		ICTVCUOZYWNYHM-UHFFFAOYSA-N
95	388032			DTVYAHOULQCSMS-UHFFFAOYSA-N
96	2866			BLGXFZZNTVWLAY-UHFFFAOYSA-N
97	9877229	bleomycin A6		FOUFFVYWFNBHHH-YNGSZULRSA-N
98	1971	abacavir	Nucleic Acid Synthesis Inhibitors;Enzyme Inhibitors;Pharmacologic Actions;Molecular Mechanisms of Pharmacological Action;Therapeutic Uses;Anti-Infective Agents;Reverse Transcriptase Inhibitors;Chemical Actions and Uses;Anti-Retroviral Agents;Antiviral Agents;Anti-HIV Agents	MCGSCOLBFJQGHM-UHFFFAOYSA-N
99	7618	triethanolamine		GSEJCLTVZPLZKY-UHFFFAOYSA-N
100	64981	arctigenin		NQWVSMVXKMHKTF-JKSUJKDBSA-N
101	68424	isobutyramide	Therapeutic Uses;Antineoplastic Agents;Pharmacologic Actions;Chemical Actions and Uses	WFKAJVHLWXSISD-UHFFFAOYSA-N
102	21653	Dihydrostreptomycin Sulfate	Therapeutic Uses;Anti-Infective Agents;Pharmacologic Actions;Chemical Actions and Uses;Anti-Bacterial Agents	CZWJCQXZZJHHRH-YCRXJPFRSA-N
103	5955	4-Nitroquinoline-1-oxide	Chemical Actions and Uses;Toxic Actions;Noxae;Carcinogens;Mutagens	YHQDZJICGQWFHK-UHFFFAOYSA-N
104	8607	folpet	Specialty Uses of Chemicals;Fungicides, Industrial;Pesticides;Agrochemicals;Toxic Actions;Chemical Actions and Uses	HKIOYBQGHSTUDB-UHFFFAOYSA-N
105	161784	abieslactone		RHCAOVDBFCREAC-XOUPGTJXSA-N
106	9555	perfluorodecanoic acid		PCIUEQPBYFRTEM-UHFFFAOYSA-N
107	6734	acenaphthene		CWRYPZZKDGJXCA-UHFFFAOYSA-N
108	63051	dexamethasone 21-tributylacetate		KTCHQTXKNXKRDO-OOQKOAPDSA-N
109	3845	Kynurenic Acid	Chemical Actions and Uses;Excitatory Amino Acid Agents;Excitatory Amino Acid Antagonists;Molecular Mechanisms of Pharmacological Action;Neurotransmitter Agents;Pharmacologic Actions;Physiological Effects of Drugs	HCZHHEIFKROPDY-UHFFFAOYSA-N
110	5312830			NPDSHTNEKLQQIJ-UINYOVNOSA-N
111	5976	dimazine		RHUYHJGZWVXEHW-UHFFFAOYSA-N
112	853	Thyroxine		XUIIKFGFIJCVMT-UHFFFAOYSA-N
113	656812	defoslimod		GOWLTLODGKPXMN-MEKRSRHXSA-N
114	9868580	biphenyl-indanone A		KMKBEESNZAPKMP-UHFFFAOYSA-N
115	122114	PN 202-791	Pharmacologic Actions;Cardiovascular Agents;Molecular Mechanisms of Pharmacological Action;Chemical Actions and Uses;Therapeutic Uses;Calcium Channel Blockers;Vasoconstrictor Agents;Membrane Transport Modulators;Calcium Channel Agonists;Physiological Effects of Drugs;Calcium-Regulating Hormones and Agents	LYFZEFDZKPJBJK-AWEZNQCLSA-N
116	92398	NSC 354646		SXCIMUIAZXOVIR-PUCKCBAPSA-N
117	11600642	3,4-dihydroxyphenyllactic acid		PAFLSMZLRSPALU-MRVPVSSYSA-N
118	6191	2,3-dinitrophenol		MHKBMNACOMRIAW-UHFFFAOYSA-N
119	6176	Cytidine Triphosphate		PCDQPRRSZKQHHS-XVFCMESISA-N
120	104879			WAEXKFONHRHFBZ-MYIQFFIVSA-N
121	1988	acetochlor	Chemical Actions and Uses;Pesticides;Herbicides;Specialty Uses of Chemicals;Agrochemicals;Toxic Actions	VTNQPKFIQCLBDU-UHFFFAOYSA-N
122	2443			OZVBMTJYIDMWIL-UHFFFAOYSA-N
123	1901	8,9-epoxyeicosatrienoic acid	Cardiovascular Agents;Chemical Actions and Uses;Pharmacologic Actions;Therapeutic Uses;Vasodilator Agents	DBWQSCSXHFNTMO-UHFFFAOYSA-N
124	441300	abacavir	Anti-Infective Agents;Nucleic Acid Synthesis Inhibitors;Enzyme Inhibitors;Molecular Mechanisms of Pharmacological Action;Pharmacologic Actions;Antiviral Agents;Chemical Actions and Uses;Anti-Retroviral Agents;Therapeutic Uses;Reverse Transcriptase Inhibitors;Anti-HIV Agents	MCGSCOLBFJQGHM-SCZZXKLOSA-N
125	53477714	Heparitin Sulfate		WKPUACLQLIIVJJ-RHKLHVFKSA-M
126	83898	cevimeline	Cholinergic Agonists;Autonomic Agents;Parasympathomimetics;Cholinergic Agents;Molecular Mechanisms of Pharmacological Action;Pharmacologic Actions;Chemical Actions and Uses;Physiological Effects of Drugs;Neurotransmitter Agents;Muscarinic Agonists;Peripheral Nervous System Agents	WUTYZMFRCNBCHQ-PSASIEDQSA-N
127	13542	dibutylnitrosamine	Toxic Actions;Chemical Actions and Uses;Noxae;Carcinogens	YGJHZCLPZAZIHH-UHFFFAOYSA-N
128	5281613	Diosmin		GZSOSUNBTXMUFQ-YFAPSIMESA-N
129	478572			INPHXCCBDRGBRF-UHFFFAOYSA-N
130	5312765	12-hydroxy-5,8,10-heptadecatrienoic acid		KUKJHGXXZWHSBG-GMPNNLDHSA-N
131
132	7340	o-Aminoazotoluene	Coloring Agents;Specialty Uses of Chemicals;Chemical Actions and Uses	PFRYFZZSECNQOL-UHFFFAOYSA-N
133	14525	fenchone		LHXDLQBQYFFVNW-UHFFFAOYSA-N
134	2637			WZOZEZRFJCJXNZ-UHFFFAOYSA-M
135	1930	oleylamide	Pharmacologic Actions;Chemical Actions and Uses;Food Additives;Physiological Effects of Drugs;Central Nervous System Agents;Therapeutic Uses;Food Ingredients;Hypnotics and Sedatives;Specialty Uses of Chemicals;Central Nervous System Depressants	FATBGEAMYMYZAF-UHFFFAOYSA-N
136	290380			ACEAELOMUCBPJP-UHFFFAOYSA-N
137	171435	soyasaponin II		IBZLICPLPYSFNZ-MZKFGPPESA-N
138	26111	dechlorane plus		UGQQAJOWXNCOPY-UHFFFAOYSA-N
139	11738767			UCEANLBFSXXAJI-UHFFFAOYSA-N
140	115367	perospirone	Psychotropic Drugs;Central Nervous System Agents;Physiological Effects of Drugs;Chemical Actions and Uses;Antipsychotic Agents;Pharmacologic Actions;Therapeutic Uses;Tranquilizing Agents;Central Nervous System Depressants	HIZFAPMOZFYELI-GNXQHMNLSA-N
141	6746			HCXVJBMSMIARIN-VJSFXXLFSA-N
142	24774	Vasotocin	Chemical Actions and Uses;Vasoconstrictor Agents;Oxytocics;Cardiovascular Agents;Physiological Effects of Drugs;Therapeutic Uses;Pharmacologic Actions;Reproductive Control Agents	OXDZADMCOWPSOC-UHFFFAOYSA-N
143	159516	pristimerin		JFACETXYABVHFD-WXPPGMDDSA-N
144	5334	sulfanitran		GWBPFRGXNGPPMF-UHFFFAOYSA-N
145	6377	propyleneimine		OZDGMOYKSFPLSE-UHFFFAOYSA-N
146	192254	24-norursodeoxycholic acid		QYYDXDSPYPOWRO-JHMCBHKWSA-N
147	11219835	ataluren		OOUGLTULBSNHNF-UHFFFAOYSA-N
148	161930	icilin	Calcium Channel Agonists;Calcium-Regulating Hormones and Agents;Cardiovascular Agents;Chemical Actions and Uses;Membrane Transport Modulators;Molecular Mechanisms of Pharmacological Action;Pharmacologic Actions;Physiological Effects of Drugs;Sodium Channel Agonists;Therapeutic Uses;Vasoconstrictor Agents	RCEFMOGVOYEGJN-UHFFFAOYSA-N
149	42626931			ZCXQDNWIQSAJIR-GREPGOCTSA-N
150	54675779	Oxytetracycline	Anti-Bacterial Agents;Pharmacologic Actions;Anti-Infective Agents;Chemical Actions and Uses;Therapeutic Uses	OWFJMIVZYSDULZ-PXOLEDIWSA-N
151	5717801	salubrinal		LCOIAYJMPKXARU-VAWYXSNFSA-N
152	5280711	15-keto-13,14-dihydroprostaglandin E2		CUJMXIQZWPZMNQ-XYYGWQPLSA-N
153	24667	Butylated Hydroxyanisole	Molecular Mechanisms of Pharmacological Action;Pharmacologic Actions;Physiological Effects of Drugs;Antioxidants;Protective Agents;Specialty Uses of Chemicals;Toxic Actions;Carcinogens;Noxae;Chemical Actions and Uses	CZBZUDVBLSSABA-UHFFFAOYSA-N
154	6435924			QJVHTELASVOWBE-AGNWQMPPSA-N
155	28536	4-hydroxyhexenal		JYTUBIHWMKQZRB-UHFFFAOYSA-N
156	77918	1-benzylimidazole	Neurotransmitter Agents;Molecular Mechanisms of Pharmacological Action;Adrenergic Antagonists;Adrenergic alpha-Antagonists;Pharmacologic Actions;Adrenergic Agents;Physiological Effects of Drugs;Chemical Actions and Uses	KKKDZZRICRFGSD-UHFFFAOYSA-N
157	159603	resiquimod		BXNMTOQRYBFHNZ-UHFFFAOYSA-N
158	3929			TYZROVQLWOKYKF-UHFFFAOYSA-N
159
160	9711			BPHPUYQFMNQIOC-QMGXLNLGSA-N
161	9798973	3-(4-Amino-5-cyclopropylpyrimidine-2-yl)-1-(2-fluorobenzyl)-1H-pyrazolo(3,4-b)pyridine		ATOAHNRJAXSBOR-UHFFFAOYSA-N
162	5281703	wogonin		XLTFNNCXVBYBSX-UHFFFAOYSA-N
163	5280497	Thromboxane A2		DSNBHJFQCNUKMA-SCKDECHMSA-N
164	3246569			QMLSMSICNBXNLJ-YUPRTTJUSA-N
165	9833422	defoslimod		GOWLTLODGKPXMN-MWJFIXGVSA-N
166	38532			NFGXHKASABOEEW-UHFFFAOYSA-N
167	46916280			WUPLBUVQIJIOHV-PPSAJGQHSA-N
168
169	656744			LELVHAQTWXTCLY-UHFFFAOYSA-N
170	5379096	jaceosidin		GLAAQZFBFGEBPS-UHFFFAOYSA-N
171	71315856			DPFYBZWSVVKNPZ-AQWIXGDGSA-N
172	54455			WSVCGYSRZYNJMC-UHFFFAOYSA-N
173	3885	beta-lapachone	Nucleic Acid Synthesis Inhibitors;Anti-Infective Agents;Antiviral Agents;Reverse Transcriptase Inhibitors;Enzyme Inhibitors;Molecular Mechanisms of Pharmacological Action;Radiation-Sensitizing Agents;Anti-Retroviral Agents;Chemical Actions and Uses;Therapeutic Uses;Pharmacologic Actions	QZPQTZZNNJUOLS-UHFFFAOYSA-N
174	5281744	riddelliine		SVCNNZDUGWLODJ-RAYFHMIRSA-N
175	73491			QZIQJIKUVJMTDG-JSTPYPERSA-L
176	159508	CDRI 85-287		DBHGMZQRJDUFGS-UHFFFAOYSA-N
177	1549303			NPTTZSYLTYJCPR-MZJVJLTCSA-L
178	21608802	roquefortine		SPWSUFUPTSJWNG-JJUKSXGLSA-N
179	54889	moexipril	Antihypertensive Agents;Angiotensin-Converting Enzyme Inhibitors;Pharmacologic Actions;Therapeutic Uses;Protease Inhibitors;Cardiovascular Agents;Chemical Actions and Uses;Enzyme Inhibitors;Molecular Mechanisms of Pharmacological Action	JXRAXHBVZQZSIC-JKVLGAQCSA-N
180	16104907	subamolide B		YLCXJNOKPGBEPM-DPBVHHOFSA-N
181	7149	styrene glycol		PWMWNFMRSKOCEY-UHFFFAOYSA-N
182	4568			VQOXZBDYSJBXMA-UHFFFAOYSA-N
183	91741	hexafluoron	Pesticides;Specialty Uses of Chemicals;Chemical Actions and Uses;Insecticides;Toxic Actions;Agrochemicals	RGNPBRKPHBKNKX-UHFFFAOYSA-N
184	4538	norfenefrine	Pharmacologic Actions;Neurotransmitter Agents;Adrenergic Agents;Adrenergic alpha-Agonists;Adrenergic Agonists;Physiological Effects of Drugs;Chemical Actions and Uses;Molecular Mechanisms of Pharmacological Action	LRCXRAABFLIVAI-UHFFFAOYSA-N
185	4792	Tetradecanoylphorbol Acetate	Chemical Actions and Uses;Carcinogens;Toxic Actions;Noxae	PHEDXBVPIONUQT-UHFFFAOYSA-N
186	2982	decamethrin	Agrochemicals;Chemical Actions and Uses;Insecticides;Pesticides;Specialty Uses of Chemicals;Toxic Actions	OWZREIFADZCYQD-UHFFFAOYSA-N
187	245005	Aconitine	Voltage-Gated Sodium Channel Agonists;Molecular Mechanisms of Pharmacological Action;Immunologic Factors;Pharmacologic Actions;Membrane Transport Modulators;Adjuvants, Immunologic;Sodium Channel Agonists;Physiological Effects of Drugs;Chemical Actions and Uses	XFSBVAOIAHNAPC-XTHSEXKGSA-N
188	308	cinnamyl alcohol		OOCCDEMITAIZTP-UHFFFAOYSA-N
189	447782			YLIQVEPMZVVUEK-UHFFFAOYSA-O
190	10106	1,4-cineole		RFFOTVCVTJUTAD-UHFFFAOYSA-N
191	2733414			MZFPAWGWFDGCHP-UHFFFAOYSA-N
192	9820073	apricoxib		JTMITOKKUMVWRT-UHFFFAOYSA-N
193
194	208901	tesaglitazar		CXGTZJYQWSUFET-IBGZPJMESA-N
195	13878536			GABGSSHGUHMTAX-UHFFFAOYSA-N
196	1206	Methamphetamine	Dopamine Uptake Inhibitors;Central Nervous System Agents;Central Nervous System Stimulants;Therapeutic Uses;Peripheral Nervous System Agents;Autonomic Agents;Membrane Transport Modulators;Chemical Actions and Uses;Adrenergic Agents;Adrenergic Uptake Inhibitors;Dopamine Agents;Molecular Mechanisms of Pharmacological Action;Neurotransmitter Agents;Pharmacologic Actions;Neurotransmitter Uptake Inhib…	MYWUZJCMWCOHBA-UHFFFAOYSA-N
197	2937	9-deoxy-9,10-didehydro-12,13-didehydro-13,14-dihydroprostaglandin D2	Anti-Infective Agents;Antineoplastic Agents;Antiviral Agents;Chemical Actions and Uses;Pharmacologic Actions;Therapeutic Uses	TUXFWOHFPFBNEJ-UHFFFAOYSA-N
198	9898279	ginsenoside Rb1		GZYPWOGIYAIIPV-JBDTYSNRSA-N
199	213037	5-chloro-2-(5-chlorothiophene-2-sulfonylamino)-N-(4-(morpholine-4-sulfonyl)phenyl)benzamide	Enzyme Activators;Pharmacologic Actions;Chemical Actions and Uses;Molecular Mechanisms of Pharmacological Action	PQHLRGARXNPFCF-UHFFFAOYSA-N
200	5780	Sorbitol	Food Additives;Pharmacologic Actions;Specialty Uses of Chemicals;Flavoring Agents;Laboratory Chemicals;Gastrointestinal Agents;Food Ingredients;Sweetening Agents;Indicators and Reagents;Therapeutic Uses;Cathartics;Chemical Actions and Uses	FBPFZTCFMRRESA-JGWLITMVSA-N
201	24180710			DTNPNBFXGDHGPM-KKUQBAQOSA-N
202	3549	ethyl 2-amino-6-bromo-4-(1-cyano-2-ethoxy-2-oxoethyl)-4H-chromene-3-carboxylate		SXJDCULZDFWMJC-UHFFFAOYSA-N
203	3007855			JIAARYAFYJHUJI-UHFFFAOYSA-L
204	656556			GMMLNKINDDUDCF-SISVVIKZSA-M
205	4972			AQTFKGDWFRRIHR-UHFFFAOYSA-L
206	152963	estriol glucuronide		UZKIAJMSMKLBQE-SUPAOECSSA-N
207	24180719	PLX 4720		YZDJQTHVDDOVHR-UHFFFAOYSA-N
208
209
210	162569	3-(2-benzothiazolylthio)-1-propanesulfonic acid		XBNHRNFODJOFRU-UHFFFAOYSA-N
211	119367	CP 115953		ISQTYKAFNUVODK-UHFFFAOYSA-N
212	1480	2,4,5-Trichlorophenoxyacetic Acid	Herbicides;Chemical Actions and Uses;Specialty Uses of Chemicals;Pesticides;Agrochemicals;Toxic Actions	SMYMJHWAQXWPDB-UHFFFAOYSA-N
213	18301	benzo(a)pyrene-3,6-quinone		MYRYNZSMCVOJHZ-UHFFFAOYSA-N
214	9136	benzo(c)phenanthrene	Noxae;Mutagens;Chemical Actions and Uses;Toxic Actions	TUAHORSUHVUKBD-UHFFFAOYSA-N
215	11937	2-anthramine	Carcinogens;Noxae;Mutagens;Chemical Actions and Uses;Toxic Actions	YCSBALJAGZKWFF-UHFFFAOYSA-N
216	641765	isochaihulactone		CJLVKDPRUXBTJQ-BESIOYJRSA-N
217	119356	AFDX 384	Peripheral Nervous System Agents;Chemical Actions and Uses;Physiological Effects of Drugs;Autonomic Agents;Parasympatholytics;Pharmacologic Actions	LBXOPAJGAXATCZ-UHFFFAOYSA-N
218	13	1,2,4-trichlorobenzene		PBKONEOXTCPAFI-UHFFFAOYSA-N
219
220
221	8857	ethyl acetate		XEKOWRVHYACXOJ-UHFFFAOYSA-N
222	24762199			LVTAJNYOAFOKTA-JMSWFPOCSA-N
223	9817608			PPGNMFUMZSAZCW-FRCHHHHOSA-N
224
225	5486971	Pregabalin	Pharmacologic Actions;Anticonvulsants;Central Nervous System Depressants;Analgesics;Cardiovascular Agents;Sensory System Agents;Physiological Effects of Drugs;Tranquilizing Agents;Anti-Anxiety Agents;Molecular Mechanisms of Pharmacological Action;Membrane Transport Modulators;Therapeutic Uses;Calcium-Regulating Hormones and Agents;Calcium Channel Blockers;Central Nervous System Agents;Chemical Ac…	AYXYPKUFHZROOJ-ZETCQYMHSA-N
226	44258291			CTCHDPAJHVDPRN-UHFFFAOYSA-N
227	2913	Cyproheptadine	Anti-Allergic Agents;Antipruritics;Chemical Actions and Uses;Dermatologic Agents;Gastrointestinal Agents;Histamine Agents;Histamine Antagonists;Histamine H1 Antagonists;Molecular Mechanisms of Pharmacological Action;Neurotransmitter Agents;Pharmacologic Actions;Physiological Effects of Drugs;Serotonin Agents;Serotonin Antagonists;Therapeutic Uses	JJCFRYNCJDLXIK-UHFFFAOYSA-N
228	7017	2-phenylphenol	Fungicides, Industrial;Carcinogens;Anti-Infective Agents;Therapeutic Uses;Specialty Uses of Chemicals;Disinfectants;Noxae;Pharmacologic Actions;Toxic Actions;Agrochemicals;Pesticides;Chemical Actions and Uses	LLEMOWNGBBNAJR-UHFFFAOYSA-N
229	441432			HIWPGCMGAMJNRG-BTLHAWITSA-N
230	105021	fructose 2,6-diphosphate		YXWOAJXNVLXPMU-ZXXMMSQZSA-N
231	2207	2-amino-4-phosphonobutyric acid	Anticonvulsants;Central Nervous System Agents;Chemical Actions and Uses;Excitatory Amino Acid Agents;Excitatory Amino Acid Agonists;Molecular Mechanisms of Pharmacological Action;Neurotransmitter Agents;Pharmacologic Actions;Physiological Effects of Drugs;Therapeutic Uses	DDOQBQRIEWHWBT-UHFFFAOYSA-N
232	439378	theanine		DATAGRPVKZEWHA-YFKPBYRVSA-N
233	3283	Ether	Physiological Effects of Drugs;Chemical Actions and Uses;Anesthetics;Solvents;Pharmacologic Actions;Anesthetics, Inhalation;Central Nervous System Agents;Anesthetics, General;Therapeutic Uses;Specialty Uses of Chemicals;Central Nervous System Depressants	RTZKZFJDLAIYFH-UHFFFAOYSA-N
234	79014			MNQZXJOMYWMBOU-VKHMYHEASA-N
235	15032	Pregnenolone Carbonitrile		VSBHRRMYCDQLJF-ZDNYCOCVSA-N
236	135250	5-phenyl-5-(4-hydroxyphenyl)hydantoin glucuronide		RCYKZSJKDMUDIE-MXYJCWFVSA-N
237	114866			MVGSNCBCUWPVDA-UHFFFAOYSA-N
238	4715169	Pregabalin	Calcium Channel Blockers;Peripheral Nervous System Agents;Anticonvulsants;Calcium-Regulating Hormones and Agents;Cardiovascular Agents;Psychotropic Drugs;Sensory System Agents;Membrane Transport Modulators;Central Nervous System Agents;Molecular Mechanisms of Pharmacological Action;Pharmacologic Actions;Physiological Effects of Drugs;Central Nervous System Depressants;Anti-Anxiety Agents;Tranquil…	AYXYPKUFHZROOJ-UHFFFAOYSA-N
239	71245	ethofenprox		YREQHYQNNWYQCJ-UHFFFAOYSA-N
240	396813	2-(4-amino-3-methylphenyl)-5-fluorobenzothiazole		IFWLHIIUGSEKKE-UHFFFAOYSA-N
241	1493	2,4-Dinitrophenol	Pharmacologic Actions;Enzyme Inhibitors;Uncoupling Agents;Specialty Uses of Chemicals;Chemical Actions and Uses;Coloring Agents;Molecular Mechanisms of Pharmacological Action	UFBJCMHMOXMLKC-UHFFFAOYSA-N
242	11635	octadecane		RZJRJXONCZWCBN-UHFFFAOYSA-N
243	38024	2,3,6,2',3',6'-hexachlorobiphenyl		FZFUUSROAHKTTF-UHFFFAOYSA-N
244	65099	10,10'-dimethyl-9,9'-biacridinium	Indicators and Reagents;Luminescent Agents;Chemical Actions and Uses;Laboratory Chemicals;Specialty Uses of Chemicals	KNJDBYZZKAZQNG-UHFFFAOYSA-N
245	16653	molinate	Agrochemicals;Chemical Actions and Uses;Reproductive Control Agents;Therapeutic Uses;Pesticides;Pharmacologic Actions;Physiological Effects of Drugs;Contraceptive Agents;Toxic Actions;Herbicides;Specialty Uses of Chemicals;Contraceptive Agents, Male;Noxae;Antispermatogenic Agents	DEDOPGXGGQYYMW-UHFFFAOYSA-N
246	2370	Bethanechol	Neurotransmitter Agents;Autonomic Agents;Molecular Mechanisms of Pharmacological Action;Muscarinic Agonists;Parasympathomimetics;Chemical Actions and Uses;Cholinergic Agents;Physiological Effects of Drugs;Pharmacologic Actions;Cholinergic Agonists;Peripheral Nervous System Agents	NZUPCNDJBJXXRF-UHFFFAOYSA-O
247	23448	2,4,4'-trichlorobiphenyl		BZTYNSQSZHARAZ-UHFFFAOYSA-N
248	157921	delta-aminolevulinic acid methyl ester		UJYSYPVQHFNBML-UHFFFAOYSA-N
249	71752			XRISENIKJUKIHD-UGESXGAOSA-N
250	95170	2,2',4,4'-tetrabromodiphenyl ether		XYBSIYMGXVUVGY-UHFFFAOYSA-N
251	5944	Cantharidin	Pharmacologic Actions;Specialty Uses of Chemicals;Irritants;Chemical Actions and Uses;Enzyme Inhibitors;Noxae;Toxic Actions;Molecular Mechanisms of Pharmacological Action	DHZBEENLJMYSHQ-XCVPVQRUSA-N
252	1088	Sarcosine		FSYKKLYZXJSNPZ-UHFFFAOYSA-N
253	4080			IMSSROKUHAOUJS-UHFFFAOYSA-N
254	5497107	G(M1) Ganglioside		QPJBWNIQKHGLAU-BVLUPYCXSA-N
255	228398			DATAGRPVKZEWHA-UHFFFAOYSA-N
256	9878646			HHTOWVWIVBSOKC-UHFFFAOYSA-N
257	4090			WZHJKEUHNJHDLS-UHFFFAOYSA-N
258	24848925			LRYZPFWEZHSTHD-GKIAHDCUSA-O
259	2978			CYQFCXCEBYINGO-UHFFFAOYSA-N
260	6505	2-acetyltributylcitrate		QZCLKYGREBVARF-UHFFFAOYSA-N
261	3030	Dicamba	Pesticides;Specialty Uses of Chemicals;Agrochemicals;Chemical Actions and Uses;Herbicides;Toxic Actions	IWEDIXLBFLAXBO-UHFFFAOYSA-N
262	5280531	retinol palmitate	Chemical Actions and Uses;Specialty Uses of Chemicals;Antineoplastic Agents;Pharmacologic Actions;Antioxidants;Anticarcinogenic Agents;Physiological Effects of Drugs;Therapeutic Uses;Molecular Mechanisms of Pharmacological Action;Protective Agents	VYGQUTWHTHXGQB-FFHKNEKCSA-N
263	161004	zinc hematoporphyrin		IFCVUNYQIFCACE-UHFFFAOYSA-L
264	23557187	1-palmitoyl-2-(5-oxovaleroyl)-sn-glycero-3-phosphorylcholine		RKIDALSACBQVTN-HHHXNRCGSA-N
265	6359	bromodichloromethane	Chemical Actions and Uses;Carcinogens;Noxae;Toxic Actions	FMWLUWPQPKEARP-UHFFFAOYSA-N
266	656538			GKUMMDFLKGFCKH-URYVQPGZSA-M
267	5280883	prostaglandin G2		SGUKUZOVHSFKPH-YNNPMVKQSA-N
268	2505			BLTCBVOJNNKFKC-UHFFFAOYSA-N
269	3086464			MGQITOFVXOEWNL-INZIHYEWSA-N
270	9815560	Streptokinase	Cardiovascular Agents;Fibrin Modulating Agents;Fibrinolytic Agents;Hematologic Agents;Molecular Mechanisms of Pharmacological Action;Pharmacologic Actions;Therapeutic Uses;Chemical Actions and Uses	XRZWVSXEDRYQGC-UHFFFAOYSA-N
271	2735			QYSXJUFSXHHAJI-UHFFFAOYSA-N
272	11284169	sagopilone	Pharmacologic Actions;Therapeutic Uses;Antineoplastic Agents;Chemical Actions and Uses	BFZKMNSQCNVFGM-UCEYFQQTSA-N
273	122160	tutin		CCAZWUJBLXKBAY-UHFFFAOYSA-N
274	439530	Puromycin	Antimetabolites;Anti-Infective Agents;Antimetabolites, Antineoplastic;Toxic Actions;Antiparasitic Agents;Antiprotozoal Agents;Pharmacologic Actions;Noxae;Protein Synthesis Inhibitors;Chemical Actions and Uses;Molecular Mechanisms of Pharmacological Action;Trypanocidal Agents;Antineoplastic Agents;Enzyme Inhibitors;Therapeutic Uses	RXWNCPJZOCPEPQ-NVWDDTSBSA-N
275	77643	tert-butylcatechol		JIGUICYYOYEXFS-UHFFFAOYSA-N
276	5353269	11,12-epoxy-5,8,14-eicosatrienoic acid	Therapeutic Uses;Vasodilator Agents;Chemical Actions and Uses;Cardiovascular Agents;Pharmacologic Actions	DXOYQVHGIODESM-ATELOPIESA-N
277	8785	benzyl acetate		QUKGYYKBILRGFE-UHFFFAOYSA-N
278	13766			CCCIJQPRIXGQOE-LFVBFMBRSA-N
279	709			KSEBMYQBYZTDHS-UHFFFAOYSA-N
280	6437086	linoleylanilide		HFRLHSQAZLWVEE-HZJYTTRNSA-N
281	6437063	4-oxoretinoic acid		GGCUJPCCTQNTJF-FRCNGJHJSA-N
282
283	8871	2-hydroxypyridine		UBQKCCHYAOITMY-UHFFFAOYSA-N
284	26423	3,4,3',4'-tetrachloroazobenzene		SOBGIMQKWDUEPY-UHFFFAOYSA-N
285	3120	Diuron	Pesticides;Specialty Uses of Chemicals;Herbicides;Toxic Actions;Agrochemicals;Chemical Actions and Uses	XMTQQYYKAHVGBJ-UHFFFAOYSA-N
286	5281437	costunolide	Therapeutic Uses;Anthelmintics;Antiviral Agents;Pharmacologic Actions;Chemical Actions and Uses;Anti-Infective Agents;Enzyme Inhibitors;Antineoplastic Agents;Molecular Mechanisms of Pharmacological Action;Antineoplastic Agents, Phytogenic;Antiparasitic Agents	HRYLQFBHBWLLLL-AHNJNIBGSA-N
287	15103	Selenomethionine		RJFAYQIBOAGBLC-UHFFFAOYSA-N
288	3417	Fosfomycin	Anti-Bacterial Agents;Anti-Infective Agents;Chemical Actions and Uses;Pharmacologic Actions;Therapeutic Uses	YMDXZJFXQJVXBF-UHFFFAOYSA-N
289	43	alpha-hydroxyglutarate		HWXBTNAVRSUOJR-UHFFFAOYSA-N
290	3877			JTEGQNOMFQHVDC-UHFFFAOYSA-N
291	9982244			DYBBEZHAELJFKW-IWTIIAAJSA-N
292	3730	Iohexol	Contrast Media;Pharmacologic Actions;Specialty Uses of Chemicals;Chemical Actions and Uses;Diagnostic Uses of Chemicals	NTHXOOBQLCIOLC-UHFFFAOYSA-N
293	22841546			QHXJJAVTMZGTSF-UYFOZJQFSA-N
294
295	443872	Eplerenone	Hormone Antagonists;Hormones, Hormone Substitutes, and Hormone Antagonists;Antihypertensive Agents;Natriuretic Agents;Therapeutic Uses;Cardiovascular Agents;Diuretics, Potassium Sparing;Chemical Actions and Uses;Diuretics;Mineralocorticoid Receptor Antagonists;Pharmacologic Actions;Physiological Effects of Drugs	JUKPWJGBANNWMW-VWBFHTRKSA-N
296	37183			XKLJHFLUAHKGGU-UHFFFAOYSA-N
297	1923	Oxyquinoline		MCJGNVYPOGVAJF-UHFFFAOYSA-N
298	316448			VDYCLYGKCGVBHN-UHFFFAOYSA-N
299	87642	Coenzyme A		RGJOEKWQDUBAIZ-IBOSZNHHSA-N
300	5870	Estrone	Physiological Effects of Drugs;Estrogens;Pharmacologic Actions;Chemical Actions and Uses	DNXHEGUUPJUMQT-CBZIJGRNSA-N
301	131350	saintopin		CGFVUVWMYIHGHS-UHFFFAOYSA-N
302	31402	Pregnanolone	Central Nervous System Agents;Pharmacologic Actions;Anesthetics;Therapeutic Uses;Chemical Actions and Uses;Central Nervous System Depressants;Physiological Effects of Drugs	AURFZBICLPNKBZ-YZRLXODZSA-N
303	2717	Chlormezanone	Therapeutic Uses;Pharmacologic Actions;Peripheral Nervous System Agents;Central Nervous System Depressants;Muscle Relaxants, Central;Tranquilizing Agents;Anti-Anxiety Agents;Psychotropic Drugs;Neuromuscular Agents;Physiological Effects of Drugs;Chemical Actions and Uses;Central Nervous System Agents	WEQAYVWKMWHEJO-UHFFFAOYSA-N
304	22833473	nickel subsulfide	Toxic Actions;Noxae;Chemical Actions and Uses;Carcinogens	UPSUSTJZZWSTPN-UHFFFAOYSA-N
305	5311209	9-deoxy-delta-9-prostaglandin D2	Therapeutic Uses;Antineoplastic Agents;Pharmacologic Actions;Chemical Actions and Uses	UQOQENZZLBSFKO-KTHIOYPCSA-N
306	194391	pipermethystine		JLNNQCUATONMIT-UHFFFAOYSA-N
307	73592			FBSKJMQYURKNSU-QJDQKFITSA-N
308	11445168			ZDFOCDTXDPKJKA-UHFFFAOYSA-N
309	10140	Glycocholic Acid	Therapeutic Uses;Gastrointestinal Agents;Specialty Uses of Chemicals;Pharmacologic Actions;Cholagogues and Choleretics;Surface-Active Agents;Chemical Actions and Uses;Detergents	RFDAIACWWDREDC-FRVQLJSFSA-N
310	3001858	methyldithiocarbamate	Pharmacologic Actions;Agrochemicals;Antinematodal Agents;Pesticides;Anthelmintics;Antiparasitic Agents;Chemical Actions and Uses;Anti-Infective Agents;Specialty Uses of Chemicals;Therapeutic Uses;Toxic Actions	HYVVJDQGXFXBRZ-UHFFFAOYSA-N
311	16217590			WAEXKFONHRHFBZ-RURUVCMVSA-N
312	9817980			WTHURCRQFHKJKU-UHFFFAOYSA-N
313	85470858	crotamine		PEFQQQGFYPMQLH-WFQFKEFWSA-N
314	9001	1,2-Dihydroxybenzene-3,5-Disulfonic Acid Disodium Salt	Chemical Actions and Uses;Indicators and Reagents;Laboratory Chemicals;Specialty Uses of Chemicals	ISWQCIVKKSOKNN-UHFFFAOYSA-L
315	73333	amperozide	Psychotropic Drugs;Serotonin Agents;Central Nervous System Agents;Antipsychotic Agents;Therapeutic Uses;Neurotransmitter Agents;Chemical Actions and Uses;Central Nervous System Depressants;Tranquilizing Agents;Molecular Mechanisms of Pharmacological Action;Pharmacologic Actions;Serotonin Antagonists;Physiological Effects of Drugs	NNAIYOXJNVGUOM-UHFFFAOYSA-N
316	3064778	hydroxyfasudil		ZAVGJDAFCZAWSZ-UHFFFAOYSA-N
317	62805	2-amino-9H-pyrido(2,3-b)indole		FJTNLJLPLJDTRM-UHFFFAOYSA-N
318	185716	isoline		IYLGZMTXKJYONK-ACLXAEORSA-N
319	124938			PLIUCYCUYQIBDZ-UHFFFAOYSA-N
320	6436247	herbimycin	Anti-Bacterial Agents;Anti-Infective Agents;Antibiotics, Antineoplastic;Antineoplastic Agents;Chemical Actions and Uses;Enzyme Inhibitors;Molecular Mechanisms of Pharmacological Action;Pharmacologic Actions;Therapeutic Uses	MCAHMSDENAOJFZ-GDYSMBPZSA-N
321	2262			RRZXIRBKKLTSOM-UHFFFAOYSA-N
322	992	Pentachlorophenol	Specialty Uses of Chemicals;Herbicides;Molecular Mechanisms of Pharmacological Action;Environmental Pollutants;Toxic Actions;Agrochemicals;Pesticides;Noxae;Poisons;Uncoupling Agents;Chemical Actions and Uses;Insecticides;Enzyme Inhibitors;Pharmacologic Actions	IZUPBVBPLAPZRR-UHFFFAOYSA-N
323	55651			FHEZDPDAYTVKKG-JLBKCEDKSA-N
324	59	2-phosphoglycerate		GXIURPTVHJPJLF-UHFFFAOYSA-N
325	91466	matrine		ZSBXGIUJOOQZMP-JLNYLFASSA-N
326	8814	4-tert-octylphenol	Chemical Actions and Uses;Surface-Active Agents;Specialty Uses of Chemicals	ISAVYTVYFVQUDY-UHFFFAOYSA-N
327	5381	tazarotene	Pharmacologic Actions;Therapeutic Uses;Chemical Actions and Uses;Teratogens;Dermatologic Agents;Keratolytic Agents;Toxic Actions;Noxae	OGQICQVSFDPSEI-UHFFFAOYSA-N
328
329	53785275			DYBBEZHAELJFKW-RYOJVZDYSA-N
330	115242	naphthalene 1,2-oxide		YDRQTXULVDCOJX-UHFFFAOYSA-N
331	5311246	ONO 1301		WBBLIRPKRKYMTD-UHFFFAOYSA-N
332	2126	Am 580	Pharmacologic Actions;Toxic Actions;Noxae;Teratogens;Therapeutic Uses;Chemical Actions and Uses;Antineoplastic Agents	SZWKGOZKRMMLAJ-UHFFFAOYSA-N
333	24570	arsenic trichloride		OEYOHULQRFXULB-UHFFFAOYSA-N
334	657298	Propylthiouracil	Hormone Antagonists;Antithyroid Agents;Hormones, Hormone Substitutes, and Hormone Antagonists;Noxae;Antimetabolites;Pharmacologic Actions;Physiological Effects of Drugs;Toxic Actions;Chemical Actions and Uses;Molecular Mechanisms of Pharmacological Action	KNAHARQHSZJURB-UHFFFAOYSA-N
335	783	Hydrogen		UFHFLCQGNIYNRP-UHFFFAOYSA-N
336	93504	Cromakalim	Autonomic Agents;Bronchodilator Agents;Chemical Actions and Uses;Antihypertensive Agents;Therapeutic Uses;Pharmacologic Actions;Vasodilator Agents;Anti-Asthmatic Agents;Respiratory System Agents;Cardiovascular Agents;Peripheral Nervous System Agents;Physiological Effects of Drugs;Parasympatholytics	TVZCRIROJQEVOT-CABCVRRESA-N
337	8029	furan		YLQBMQCUIZJEEH-UHFFFAOYSA-N
338	6454902	allolactose		DLRVVLDZNNYCBX-VDGMBKLFSA-N
339	125990			YMGFTDKNIWPMGF-HSZRJFAPSA-N
340	2012	Aconitine	Adjuvants, Immunologic;Chemical Actions and Uses;Immunologic Factors;Membrane Transport Modulators;Molecular Mechanisms of Pharmacological Action;Pharmacologic Actions;Physiological Effects of Drugs;Sodium Channel Agonists;Voltage-Gated Sodium Channel Agonists	XFSBVAOIAHNAPC-UHFFFAOYSA-N
341	4516886	GW 1929		QTQMRBZOBKYXCG-UHFFFAOYSA-N
342	9806229	MP 412	Antineoplastic Agents;Protein Kinase Inhibitors;Therapeutic Uses;Molecular Mechanisms of Pharmacological Action;Pharmacologic Actions;Chemical Actions and Uses;Enzyme Inhibitors	ZAJXXUDARPGGOC-UHFFFAOYSA-N
343	3335	fenbufen	Antirheumatic Agents;Cyclooxygenase Inhibitors;Anti-Inflammatory Agents;Anti-Inflammatory Agents, Non-Steroidal;Chemical Actions and Uses;Therapeutic Uses;Analgesics;Molecular Mechanisms of Pharmacological Action;Sensory System Agents;Analgesics, Non-Narcotic;Enzyme Inhibitors;Pharmacologic Actions;Peripheral Nervous System Agents;Physiological Effects of Drugs	ZPAKPRAICRBAOD-UHFFFAOYSA-N
344	6223	Gliotoxin	Chemical Actions and Uses;Immunologic Factors;Immunosuppressive Agents;Pharmacologic Actions;Physiological Effects of Drugs	FIVPIPIDMRVLAY-RBJBARPLSA-N
345	1486	2,4-Dichlorophenoxyacetic Acid	Chemical Actions and Uses;Agrochemicals;Pesticides;Toxic Actions;Specialty Uses of Chemicals;Herbicides	OVSKIKFHRZPJSS-UHFFFAOYSA-N
346	2684	cevimeline	Parasympathomimetics;Autonomic Agents;Cholinergic Agents;Molecular Mechanisms of Pharmacological Action;Pharmacologic Actions;Cholinergic Agonists;Neurotransmitter Agents;Chemical Actions and Uses;Physiological Effects of Drugs;Muscarinic Agonists;Peripheral Nervous System Agents	WUTYZMFRCNBCHQ-UHFFFAOYSA-N
347	1323	1,2-dioctanoylglycerol		ZQBULZYTDGUSSK-UHFFFAOYSA-N
348	4900			XOFYZVNMUHMLCC-UHFFFAOYSA-N
349	5483658			FOUFFVYWFNBHHH-OIKIRKRFSA-N
350	10191	retrorsine	Antineoplastic Agents, Phytogenic;Chemical Actions and Uses;Antineoplastic Agents;Pharmacologic Actions;Therapeutic Uses	BCJMNZRQJAVDLD-XKLVTHTNSA-N
351	23427055			RZJSMTAJLZUPCT-UHFFFAOYSA-N
352	3084046	sephadex	Laboratory Chemicals;Specialty Uses of Chemicals;Indicators and Reagents;Chemical Actions and Uses	BCPVZFFJGCURNR-OCOFDJSDSA-N
353	6119	2-aminoisobutyric acid		FUOOLUPWFVMBKG-UHFFFAOYSA-N
354	65238	beta-penta-O-galloyl-glucose		QJYNZEYHSMRWBK-NIKIMHBISA-N
355	5469424	demethoxycurcumin		HJTVQHVGMGKONQ-LUZURFALSA-N
356	2108	methylmannoside		HOVAGTYPODGVJG-UHFFFAOYSA-N
357	10063	bufogenin	Cardiovascular Agents;Chemical Actions and Uses;Specialty Uses of Chemicals;Protective Agents;Pharmacologic Actions;Cardiotonic Agents;Therapeutic Uses	ATLJNLYIJOCWJE-NEKURZDCSA-N
358	441921	ginsenoside Re		PWAOOJDMFUQOKB-WCZZMFLVSA-N
359	3165	Dichlororibofuranosylbenzimidazole	Chemical Actions and Uses;Molecular Mechanisms of Pharmacological Action;Enzyme Inhibitors;Pharmacologic Actions;Nucleic Acid Synthesis Inhibitors	XHSQDZXAVJRBMX-UHFFFAOYSA-N
360	20138			MLUCVPSAIODCQM-UHFFFAOYSA-N
361	4463	Nevirapine	Therapeutic Uses;Nucleic Acid Synthesis Inhibitors;Enzyme Inhibitors;Cytochrome P-450 Enzyme Inducers;Anti-Infective Agents;Reverse Transcriptase Inhibitors;Pharmacologic Actions;Antiviral Agents;Anti-HIV Agents;Anti-Retroviral Agents;Cytochrome P-450 CYP3A Inducers;Metabolic Side Effects of Drugs and Substances;Molecular Mechanisms of Pharmacological Action;Chemical Actions and Uses	NQDJXKOVJZTUJA-UHFFFAOYSA-N
362	12544	Glycochenodeoxycholic Acid	Specialty Uses of Chemicals;Surface-Active Agents;Detergents;Chemical Actions and Uses	GHCZAUBVMUEKKP-GYPHWSFCSA-N
363	9829523	midostaurin	Molecular Mechanisms of Pharmacological Action;Therapeutic Uses;Chemical Actions and Uses;Antineoplastic Agents;Pharmacologic Actions;Protein Kinase Inhibitors;Enzyme Inhibitors	BMGQWWVMWDBQGC-IIFHNQTCSA-N
364	9984	ferulaldehyde		DKZBBWMURDFHNE-UHFFFAOYSA-N
365	15979	pristane	Immunosuppressive Agents;Toxic Actions;Immunologic Factors;Carcinogens;Chemical Actions and Uses;Noxae;Pharmacologic Actions;Physiological Effects of Drugs	XOJVVFBFDXDTEG-UHFFFAOYSA-N
366	1310	1-amino-1,3-dicarboxycyclopentane	Pharmacologic Actions;Protective Agents;Chemical Actions and Uses;Physiological Effects of Drugs;Therapeutic Uses;Neuroprotective Agents;Central Nervous System Agents	YFYNOWXBIBKGHB-UHFFFAOYSA-N
367	84592	8-hydroxyquinoline glucuronide		DPEGQJDYRIQRHI-DKBOKBLXSA-N
368	17100	alpha-terpineol		WUOACPNHFRMFPN-UHFFFAOYSA-N
369	10130273	LY 379268		YASVRZWVUGJELU-UHFFFAOYSA-N
370	115204	FK 565	Physiological Effects of Drugs;Therapeutic Uses;Anti-Infective Agents;Pharmacologic Actions;Chemical Actions and Uses;Immunologic Factors;Adjuvants, Immunologic;Antineoplastic Agents;Anti-Bacterial Agents;Antibiotics, Antineoplastic;Antiviral Agents	ZRWBSKCFKHSDHD-LVQVYYBASA-N
371	1134	1-(2'-deoxy-beta-threopentofuranosyl)thymine		IQFYYKKMVGJFEH-UHFFFAOYSA-N
372	91754599			HSOKCKRDVRKPGT-LLVKDONJSA-N
373	3080889	2,3,4-tri-O-acetylarabinopyranosyl isothiocyanate		RCHZRAFPHKCWRI-WYUUTHIRSA-N
374	10522	chlorobenzilate		RAPBNVDSDCTNRC-UHFFFAOYSA-N
375	441145	Monensin	Anti-Infective Agents;Antifungal Agents;Antiparasitic Agents;Antiprotozoal Agents;Chemical Actions and Uses;Coccidiostats;Enzyme Inhibitors;Ionophores;Membrane Transport Modulators;Molecular Mechanisms of Pharmacological Action;Pharmacologic Actions;Proton Ionophores;Sodium Ionophores;Specialty Uses of Chemicals;Therapeutic Uses;Uncoupling Agents	GAOZTHIDHYLHMS-KEOBGNEYSA-N
376	165217			YEYCQJVCAMFWCO-PXBBAZSNSA-N
377	6437867	DDB		YNPIDJWKKHGXAK-ADXGFCJISA-N
378	3036154	alpha-galactosylceramide		VQFKFAKEUMHBLV-VDYNBUGPSA-N
379	224	Vidarabine Phosphate	Toxic Actions;Therapeutic Uses;Antiviral Agents;Molecular Mechanisms of Pharmacological Action;Noxae;Pharmacologic Actions;Chemical Actions and Uses;Anti-Infective Agents;Antimetabolites	UDMBCSSLTHHNCD-UHFFFAOYSA-N
380	28683			QGVLYPPODPLXMB-HTDLTRAKSA-N
381	1104			WWUZIQQURGPMPG-UHFFFAOYSA-N
382	8027	polypyrrole		KAESVJOAVNADME-UHFFFAOYSA-N
383	9977495			WTKJHVPWANEVRO-UHFFFAOYSA-N
384	3037582	galactaric acid		DSLZVSRJTYRBFB-DUHBMQHGSA-N
385	15353	pentrinitrol		BRBAEHHXGZRCBK-UHFFFAOYSA-N
386	3209			JAZBEHYOTPTENJ-UHFFFAOYSA-N
387	9857255	2-((2'-amino)propionyl)aminobicyclo(3.1.0)hexane-2,6-dicarboxylic acid		TWZDLCLCMKMJPE-OAOSNHGPSA-N
388
389	6438138	isocupressic acid		DOYKMKZYLAAOGH-DOEMEAPXSA-N
390	6212	Chloroform	Chemical Actions and Uses;Specialty Uses of Chemicals;Solvents	HEDRZPFGACZZDS-UHFFFAOYSA-N
391	10329123			KVJWZTLXIROHIL-QDORLFPLSA-J
392	3069			ASXBYYWOLISCLQ-UHFFFAOYSA-N
393	160870	oxazepam glucuronide		FIKQKGFUBZQEBL-IFBJMGMISA-N
394	13804	Cytidine Diphosphate Choline	Nootropic Agents;Central Nervous System Agents;Pharmacologic Actions;Chemical Actions and Uses;Therapeutic Uses	RZZPDXZPRHQOCG-OJAKKHQRSA-N
395	5618	15-Hydroxy-11 alpha,9 alpha-(epoxymethano)prosta-5,13-dienoic Acid	Cardiovascular Agents;Chemical Actions and Uses;Pharmacologic Actions;Therapeutic Uses;Vasoconstrictor Agents	LQANGKSBLPMBTJ-UHFFFAOYSA-N
396	541901			QYCOHMYDSOZCQD-UHFFFAOYSA-N
397	5018	SCH 23390		GOTMKOSCLKVOGG-UHFFFAOYSA-N
398	1549132			CBPJQFCAFFNICX-IBGZPJMESA-M
399	3052	N,N-diethyl-4-methylpiperazine-1-carboxamide		RCKMWOKWVGPNJF-UHFFFAOYSA-N
400	54562	Quinpirole	Chemical Actions and Uses;Dopamine Agonists;Pharmacologic Actions;Neurotransmitter Agents;Physiological Effects of Drugs;Dopamine Agents;Molecular Mechanisms of Pharmacological Action	FTSUPYGMFAPCFZ-ZWNOBZJWSA-N
401	39985	dichlorfop-methyl		BACHBFVBHLGWSL-UHFFFAOYSA-N
402	100067	syringaresinol		KOWMJRJXZMEZLD-UHFFFAOYSA-N
403	4914	Procaine	Physiological Effects of Drugs;Anesthetics, Local;Central Nervous System Agents;Anesthetics;Pharmacologic Actions;Central Nervous System Depressants;Peripheral Nervous System Agents;Sensory System Agents;Chemical Actions and Uses;Therapeutic Uses	MFDFERRIHVXMIY-UHFFFAOYSA-N
404	1414	12-hydroxy-5,8,10-heptadecatrienoic acid		KUKJHGXXZWHSBG-UHFFFAOYSA-N
405	9851723			GABSTAFOMFJFOI-UHFFFAOYSA-N
406	240	benzaldehyde		HUMNYLRZRPPJDN-UHFFFAOYSA-N
407	10211	9-(2,3-dihydroxy-3-methylbutoxy)-4-methoxy-7H-furo(3,2-g)(1)benzopyran-7-one		PKRPFNXROFUNDE-LLVKDONJSA-N
408	14647696			HEHIOFQJTRFOKM-UHFFFAOYSA-N
409	185583	stilbene oxide		ARCJQKUWGAZPFX-ZIAGYGMSSA-N
410	15967	3,5-di-t-butyl-4-methylphenyl N-methylcarbamate		PNRAZZZISDRWMV-UHFFFAOYSA-N
411	56841936	Kaolin	Therapeutic Uses;Antidiarrheals;Pharmacologic Actions;Chemical Actions and Uses;Gastrointestinal Agents	NLYAJNPCOHFWQQ-UHFFFAOYSA-N
412	5273755	eupatilin		DRRWBCNQOKKKOL-UHFFFAOYSA-N
413	3327	Farnesol		CRDAMVZIKSXKFV-UHFFFAOYSA-N
414	5362115	delapril	Cardiovascular Agents;Enzyme Inhibitors;Molecular Mechanisms of Pharmacological Action;Chemical Actions and Uses;Angiotensin-Converting Enzyme Inhibitors;Protease Inhibitors;Pharmacologic Actions;Therapeutic Uses;Antihypertensive Agents	FDJCVHVKXFIEPJ-JCNFZFLDSA-N
415
416	23584939	N-(1-phenylcyclohexyl)-3-ethoxypropanamine		MUDHHWLZEUJOQU-UHFFFAOYSA-N
417	71597391			WYJAKKNMIDWZKG-VJZIOILKSA-N
418	939			DAYLJWODMCOQEW-UHFFFAOYSA-O
419	4252			UHRBTBZOWWGKMK-UHFFFAOYSA-N
420	11271730	1,3-bis(2,6-diisopropylphenyl)imidazol-2-ylidene		VYCIHDBIKGRENI-UHFFFAOYSA-N
421	3034755	androstane-3,17-diol glucuronide		TWDCYBTXSUNASK-WGGIPMEBSA-N
422	107685			MXPOCMVWFLDDLZ-UHFFFAOYSA-N
423	68870	tianeptine	Antidepressive Agents;Antidepressive Agents, Tricyclic;Central Nervous System Agents;Chemical Actions and Uses;Pharmacologic Actions;Psychotropic Drugs;Therapeutic Uses	JICJBGPOMZQUBB-UHFFFAOYSA-N
424	37037	2,2',3,3',4,4',5-heptachlorobiphenyl		RMPWIIKNWPVWNG-UHFFFAOYSA-N
425	62103	N-nitrosoguvacoline		NXEUEKXJAAVKCT-UHFFFAOYSA-N
426	5360741	alternariol monomethyl ether		LCSDQFNUYFTXMT-UHFFFAOYSA-N
427	11263254	methyl protodioscin		HSSJYSJXBOCKQM-GVTGEURHSA-N
428	1328	1,3-diethyl-8-phenylxanthine		LVSWNSHUTPWCNF-UHFFFAOYSA-N
429	9794358	clasto-lactacystin beta-lactone	Cysteine Proteinase Inhibitors;Molecular Mechanisms of Pharmacological Action;Chemical Actions and Uses;Protease Inhibitors;Pharmacologic Actions;Enzyme Inhibitors	FWPWHHUJACGNMZ-NBBQQVJHSA-N
430	9816401	Peptidoglycan		MSFSPUZXLOGKHJ-GLPGPYIRSA-N
431	158796	N-(2-chlorophenylpropyl)-1-(3-methoxyphenyl)ethylamine		YJXUXANREVNZLH-PFEQFJNWSA-N
432	49384	metazachlor		STEPQTYSZVCJPV-UHFFFAOYSA-N
433	37036	PCB 180	Toxic Actions;Chemical Actions and Uses;Environmental Pollutants	WBHQEUPUMONIKF-UHFFFAOYSA-N
434	5281295	sulfuretin		RGNXWPVNPFAADO-NSIKDUERSA-N
435	2287	bafilomycin A1	Anti-Infective Agents;Antifungal Agents;Chemical Actions and Uses;Enzyme Inhibitors;Molecular Mechanisms of Pharmacological Action;Pharmacologic Actions;Therapeutic Uses	XDHNQDDQEHDUTM-UHFFFAOYSA-N
436	4385592	2-(2,3-dicarboxycyclopropyl)glycine	Central Nervous System Agents;Pharmacologic Actions;Anticonvulsants;Chemical Actions and Uses;Therapeutic Uses	MATPZHBYOVDBLI-UHFFFAOYSA-N
437	7814	4-phenylenediamine	Coloring Agents;Chemical Actions and Uses;Specialty Uses of Chemicals	CBCKQZAAMUWICA-UHFFFAOYSA-N
438	5865	Prednisone	Pharmacologic Actions;Adrenal Cortex Hormones;Chemical Actions and Uses;Glucocorticoids;Antineoplastic Agents, Hormonal;Hormones;Anti-Inflammatory Agents;Therapeutic Uses;Physiological Effects of Drugs;Antineoplastic Agents;Hormones, Hormone Substitutes, and Hormone Antagonists	XOFYZVNMUHMLCC-ZPOLXVRWSA-N
439	107688			HIGRLDNHDGYWQJ-UHFFFAOYSA-N
440	37807	2,4,5,2',5'-pentachlorobiphenyl		LAHWLEDBADHJGA-UHFFFAOYSA-N
441	165390	methacrylyl-coenzyme A		NPALUEYCDZWBOV-NDZSKPAWSA-N
442	40585	decamethrin	Chemical Actions and Uses;Agrochemicals;Toxic Actions;Specialty Uses of Chemicals;Insecticides;Pesticides	OWZREIFADZCYQD-NSHGMRRFSA-N
443	16752601	aspalathin		VCPUQYKWJRESOC-UHFFFAOYSA-N
444	10580			FDSDTBUPSURDBL-UHFFFAOYSA-N
445	60946	Tirofiban	Platelet Aggregation Inhibitors;Therapeutic Uses;Fibrin Modulating Agents;Cardiovascular Agents;Pharmacologic Actions;Hematologic Agents;Fibrinolytic Agents;Molecular Mechanisms of Pharmacological Action;Chemical Actions and Uses	HWAAPJPFZPHHBC-FGJQBABTSA-N
446	119086	16 alpha-ethyl-21-hydroxy-19-nor-4-pregnene-3,20-dione		IJLXLZGJDSJGIQ-BILPMHSYSA-N
447	50909243			HEHIOFQJTRFOKM-ASQQECOQSA-N
448	384525	NSC 674495		IDBCUMFOZBUJCL-UHFFFAOYSA-N
449	5280704	apigetrin		KMOUJOKENFFTPU-QNDFHXLGSA-N
450	208924	arimoclomol		SGEIEGAXKLMUIZ-CYBMUJFWSA-N
451	6166	Desoxycorticosterone	Physiological Effects of Drugs;Chemical Actions and Uses;Pharmacologic Actions;Mineralocorticoids	ZESRJSPZRDMNHY-YFWFAHHUSA-N
452	4958	prostaglandin G2		SGUKUZOVHSFKPH-UHFFFAOYSA-N
453	9821569	HU 211	Autonomic Agents;Gastrointestinal Agents;Excitatory Amino Acid Agents;Cardiovascular Agents;Anti-Arrhythmia Agents;Therapeutic Uses;Neurotransmitter Agents;Protective Agents;Chemical Actions and Uses;Molecular Mechanisms of Pharmacological Action;Pharmacologic Actions;Central Nervous System Agents;Excitatory Amino Acid Antagonists;Neuroprotective Agents;Antiemetics;Physiological Effects of Drugs;…	SSQJFGMEZBFMNV-WOJBJXKFSA-N
454	49800003			HFMDLUQUEXNBOP-OLYKAHIFSA-N
455	16132265	Adrenocorticotropic Hormone	Pharmacologic Actions;Chemical Actions and Uses;Physiological Effects of Drugs	IDLFZVILOHSSID-OVLDLUHVSA-N
456	44435791			MPDGHEJMBKOTSU-HDCNTZMNSA-N
457	204105	tofisopam	Psychotropic Drugs;Therapeutic Uses;Pharmacologic Actions;Central Nervous System Agents;Chemical Actions and Uses;Antidepressive Agents	RUJBDQSFYCKFAA-HNNXBMFYSA-N
458	6736	Skatole		ZFRKQXVRDFCRJG-UHFFFAOYSA-N
459	22819629			BPHPUYQFMNQIOC-MBOVONDJSA-N
460	86412	S-methyl benzo(1,2,3)thiadiazole-7-carbothioate		UELITFHSCLAHKR-UHFFFAOYSA-N
461	123871	6-hydroxydopa quinone		YWRFBISQAMHSIX-YFKPBYRVSA-N
462	156288			MGOKSQNXXRPCMD-UHFFFAOYSA-N
463	31244	4-anisaldehyde		ZRSNZINYAWTAHE-UHFFFAOYSA-N
464	442872	securinine		SWZMSZQQJRKFBP-WZRBSPASSA-N
465	309160			QMLSMSICNBXNLJ-UHFFFAOYSA-N
466	11583	Methyl n-Butyl Ketone		QQZOPKMRPOGIEB-UHFFFAOYSA-N
467	5283711			QYSXJUFSXHHAJI-FVUVGDFOSA-N
468	447100			FDWRIIDFYSUTDP-AZGQCCRYSA-N
469	16220172	ivacaftor	Membrane Transport Modulators;Molecular Mechanisms of Pharmacological Action;Chloride Channel Agonists;Pharmacologic Actions;Chemical Actions and Uses	PURKAOJPTOLRMP-UHFFFAOYSA-N
470	40634	6-hydroxy-2,5,7,8-tetramethylchroman-2-carboxylic acid	Antioxidants;Pharmacologic Actions;Molecular Mechanisms of Pharmacological Action;Chemical Actions and Uses;Protective Agents;Specialty Uses of Chemicals;Physiological Effects of Drugs	GLEVLJDDWXEYCO-UHFFFAOYSA-N
471	7964	chlorobenzene		MVPPADPHJFYWMZ-UHFFFAOYSA-N
472	62329	musk xylene		XMWRWTSZNLOZFN-UHFFFAOYSA-N
473	133208			CLJGMBYGTHRUNF-BCLUXSHWSA-N
474	5281743	retrorsine	Chemical Actions and Uses;Antineoplastic Agents, Phytogenic;Antineoplastic Agents;Pharmacologic Actions;Therapeutic Uses	BCJMNZRQJAVDLD-CQRYIUNCSA-N
475	5472440	artepillin C		KABCFARPAMSXCC-JXMROGBWSA-N
476	2369	Betaxolol	Peripheral Nervous System Agents;Cardiovascular Agents;Chemical Actions and Uses;Molecular Mechanisms of Pharmacological Action;Adrenergic beta-Antagonists;Therapeutic Uses;Pharmacologic Actions;Adrenergic Antagonists;Autonomic Agents;Physiological Effects of Drugs;Adrenergic Agents;Neurotransmitter Agents;Antihypertensive Agents;Adrenergic beta-1 Receptor Antagonists;Sympatholytics	NWIUTZDMDHAVTP-UHFFFAOYSA-N
477	14185569	N-palmitoyl-S-(2,3-bis(palmitoyloxy)propyl)cysteinyl-seryl-lysyl-lysyl-lysyl-lysine		PZFZLRNAOHUQPH-DJBVYZKNSA-N
478	4276	myristicin		BNWJOHGLIBDBOB-UHFFFAOYSA-N
479	3419			BIDNLKIUORFRQP-UHFFFAOYSA-M
480	673	dimethylglycine		FFDGPVCHZBVARC-UHFFFAOYSA-N
481	23723	Erythrityl Tetranitrate	Chemical Actions and Uses;Pharmacologic Actions;Cardiovascular Agents;Therapeutic Uses;Vasodilator Agents	SNFOERUNNSHUGP-UHFFFAOYSA-N
482
483	28558	beta-N-methylamino-L-alanine	Molecular Mechanisms of Pharmacological Action;Physiological Effects of Drugs;Chemical Actions and Uses;Pharmacologic Actions;Excitatory Amino Acid Agonists;Excitatory Amino Acid Agents;Neurotransmitter Agents	UJVHVMNGOZXSOZ-UHFFFAOYSA-N
484	5280906	senecionine	Pharmacologic Actions;Chemical Actions and Uses;Antineoplastic Agents;Antineoplastic Agents, Phytogenic;Therapeutic Uses	HKODIGSRFALUTA-JTLQZVBZSA-N
485	3274949	isotocin		XMINXPSYULINQV-UHFFFAOYSA-N
486	11957499	Calcimycin	Specialty Uses of Chemicals;Ionophores;Anti-Bacterial Agents;Molecular Mechanisms of Pharmacological Action;Chemical Actions and Uses;Calcium Ionophores;Membrane Transport Modulators;Therapeutic Uses;Pharmacologic Actions;Anti-Infective Agents	HIYAVKIYRIFSCZ-CYEMHPAKSA-N
487	41322	7,8-Dihydro-7,8-dihydroxybenzo(a)pyrene 9,10-oxide	Carcinogens;Toxic Actions;Mutagens;Chemical Actions and Uses;Noxae	DQEPMTIXHXSFOR-UHFFFAOYSA-N
488	7338			BJIOGJUNALELMI-UHFFFAOYSA-N
489	5283560	sphingosine 1-phosphate		DUYSYHSSBDVJSM-KRWOKUGFSA-N
490	60795	Aripiprazole	Dopamine Agonists;Dopamine D2 Receptor Antagonists;Serotonin 5-HT2 Receptor Antagonists;Therapeutic Uses;Psychotropic Drugs;Physiological Effects of Drugs;Neurotransmitter Agents;Tranquilizing Agents;Dopamine Antagonists;Central Nervous System Depressants;Serotonin Antagonists;Serotonin Agents;Antipsychotic Agents;Pharmacologic Actions;Serotonin 5-HT1 Receptor Agonists;Dopamine Agents;Central Ner…	CEUORZQYGODEFX-UHFFFAOYSA-N
491	87279306			AVXZEYRIVAMKNG-PQZOIKATSA-N
492	10265467			KBTQMAFDKPKMEJ-UHFFFAOYSA-N
493	3016734	N-bromotaurine		USAWSWBIFACPGD-UHFFFAOYSA-N
494	5327147	polyethylene glycol 8000		ISGUIIHZEJGUGQ-UHFFFAOYSA-N
495	3987			XGRLSUFHELJJAB-UHFFFAOYSA-M
496
497	11443	Toluene 2,4-Diisocyanate		DVKJHBMWWAPEIU-UHFFFAOYSA-N
498	71684475			IXAQOQZEOGMIQS-XKBKCPIJSA-N
499	994	1,2-dilauroylphosphatidic acid		COLNVLDHVKWLRT-UHFFFAOYSA-N
500	15098	tetrabutyltin		AFCAKJKUYFLYFK-UHFFFAOYSA-N
501	9502	Linuron	Toxic Actions;Chemical Actions and Uses;Specialty Uses of Chemicals;Pesticides;Herbicides;Agrochemicals	XKJMBINCVNINCA-UHFFFAOYSA-N
502	607	Glucaric Acid		DSLZVSRJTYRBFB-UHFFFAOYSA-N
503	5283204	11,12-epoxy-5,8,14-eicosatrienoic acid	Vasodilator Agents;Therapeutic Uses;Chemical Actions and Uses;Cardiovascular Agents;Pharmacologic Actions	DXOYQVHGIODESM-KROJNAHFSA-N
504	82565	4-nitrophenylglucuronide		QSUILVWOWLUOEU-GOVZDWNOSA-N
505	5283314	4-hydroxyhexenal		JYTUBIHWMKQZRB-ONEGZZNKSA-N
506	3026316			CQGGFCOCFOTAHO-UHFFFAOYSA-N
507	6371	Phosgene	Toxic Actions;Chemical Warfare Agents;Noxae;Chemical Actions and Uses;Specialty Uses of Chemicals;Poisons	YGYAWVDWMABLBF-UHFFFAOYSA-N
508	5283039	15-keto-13,14-dihydroprostaglandin F2alpha		VKTIONYPMSCHQI-XAGFEHLVSA-N
509	11006	n-hexadecane		DCAYPVUWAIABOU-UHFFFAOYSA-N
510	55190	gepirone	Molecular Mechanisms of Pharmacological Action;Anti-Anxiety Agents;Serotonin Receptor Agonists;Central Nervous System Depressants;Serotonin Agents;Antidepressive Agents;Psychotropic Drugs;Tranquilizing Agents;Chemical Actions and Uses;Physiological Effects of Drugs;Therapeutic Uses;Central Nervous System Agents;Pharmacologic Actions;Neurotransmitter Agents	DGOCVISYYYQFEP-UHFFFAOYSA-N
511	71311796			VBZSMBBOZFITID-WCIBIYJUSA-N
512	55185	Azithromycin	Anti-Infective Agents;Anti-Bacterial Agents;Pharmacologic Actions;Chemical Actions and Uses;Therapeutic Uses	MQTOSJVFKKJCRP-OHJWJPDZSA-N
513	1257			FTSUPYGMFAPCFZ-UHFFFAOYSA-N
514	4475	Nicergoline	Molecular Mechanisms of Pharmacological Action;Cardiovascular Agents;Central Nervous System Agents;Physiological Effects of Drugs;Neurotransmitter Agents;Adrenergic Antagonists;Therapeutic Uses;Adrenergic Agents;Adrenergic alpha-Antagonists;Nootropic Agents;Pharmacologic Actions;Vasodilator Agents;Chemical Actions and Uses	YSEXMKHXIOCEJA-UHFFFAOYSA-N
515	667467	Chlorprothixene	Psychotropic Drugs;Therapeutic Uses;Pharmacologic Actions;Dopamine Agents;Chemical Actions and Uses;Central Nervous System Agents;Physiological Effects of Drugs;Antipsychotic Agents;Tranquilizing Agents;Neurotransmitter Agents;Central Nervous System Depressants;Dopamine Antagonists;Molecular Mechanisms of Pharmacological Action	WSPOMRSOLSGNFJ-AUWJEWJLSA-N
516	24287	stannic chloride		HPGGPRDJHPYFRM-UHFFFAOYSA-J
517	439586	maltotriose		FYGDTMLNYKFZSV-DZOUCCHMSA-N
518	1233	Ibotenic Acid	Molecular Mechanisms of Pharmacological Action;Physiological Effects of Drugs;Excitatory Amino Acid Agents;Pharmacologic Actions;Excitatory Amino Acid Agonists;Neurotransmitter Agents;Chemical Actions and Uses	IRJCBFDCFXCWGO-UHFFFAOYSA-N
519	73149			PWAOOJDMFUQOKB-QVPADXGFSA-N
520	66651			MUOHJTRCBBDUOW-RNFKDHMMSA-N
521	53846421			GMRQFYUYWCNGIN-HSASPFSYSA-N
522
523	543743			FGYQUFZANKOISC-UHFFFAOYSA-N
524	11520587	bis-1,3-((5,6-dihydro-5,11-diketo-11H-indeno(1,2-c)isoquinoline)-6-propylamino)propane	Chemical Actions and Uses;Therapeutic Uses;Topoisomerase I Inhibitors;Topoisomerase Inhibitors;Antineoplastic Agents;Enzyme Inhibitors;Molecular Mechanisms of Pharmacological Action;Pharmacologic Actions	LFBROBFDCPLXOA-UHFFFAOYSA-N
525	10542			MUPFEKGTMRGPLJ-BQCSWRFHSA-N
526	65684	dicarbine	Central Nervous System Depressants;Anti-Arrhythmia Agents;Chemical Actions and Uses;Central Nervous System Agents;Teratogens;Antipsychotic Agents;Noxae;Cardiovascular Agents;Protective Agents;Physiological Effects of Drugs;Antioxidants;Psychotropic Drugs;Molecular Mechanisms of Pharmacological Action;Tranquilizing Agents;Pharmacologic Actions;Toxic Actions;Specialty Uses of Chemicals;Antimutageni…	CYJQCYXRNNCURD-UHFFFAOYSA-N
527	10071166			KHKGTPJPBOQECW-UHFFFAOYSA-N
528	1539	2-aminofluorene	Chemical Actions and Uses;Mutagens;Toxic Actions;Carcinogens;Noxae	CFRFHWQYWJMEJN-UHFFFAOYSA-N
529	66535	Cytidine Monophosphate		UOOOPKANIPLQPU-XVFCMESISA-N
530	9909368	ginkgolide A		FPUXKXIZEIDQKW-VKMVSBOZSA-N
531	3001			VPGRYOFKCNULNK-UHFFFAOYSA-N
532	2876			MZIOEPIEDDJOPP-UHFFFAOYSA-N
533	36187	3,4,3',4'-tetrachlorobiphenyl		UQMGJOKDKOLIDP-UHFFFAOYSA-N
534	4383			BOWVQLFMWHZBEF-UHFFFAOYSA-N
535	14180	Nicotinamide Mononucleotide		DAYLJWODMCOQEW-TURQNECASA-N
536	23990	Vanadium	Chemical Actions and Uses;Growth Substances;Micronutrients;Nutrients;Pharmacologic Actions;Physiological Effects of Drugs;Trace Elements	LEONUFNNVUYDNQ-UHFFFAOYSA-N
537	80309	alizarin 1-methyl ether		VRGZEPNGEFBVIZ-UHFFFAOYSA-N
538	5935070	roquefortine		SPWSUFUPTSJWNG-CXUHLZMHSA-N
539	26052	sodium tungstate(VI)		XMVONEAAOPAGAO-UHFFFAOYSA-N
540	32893	Amphetamine	Adrenergic Uptake Inhibitors;Dopamine Agents;Physiological Effects of Drugs;Peripheral Nervous System Agents;Central Nervous System Stimulants;Neurotransmitter Uptake Inhibitors;Central Nervous System Agents;Autonomic Agents;Pharmacologic Actions;Adrenergic Agents;Sympathomimetics;Therapeutic Uses;Dopamine Uptake Inhibitors;Neurotransmitter Agents;Membrane Transport Modulators;Molecular Mechanism…	KWTSXDURSIMDCE-MRVPVSSYSA-N
541	2663	Celiprolol	Cardiovascular Agents;Adrenergic Antagonists;Adrenergic beta-1 Receptor Antagonists;Molecular Mechanisms of Pharmacological Action;Anti-Arrhythmia Agents;Adrenergic beta-Antagonists;Chemical Actions and Uses;Neurotransmitter Agents;Peripheral Nervous System Agents;Adrenergic Agents;Pharmacologic Actions;Autonomic Agents;Sympathomimetics;Vasodilator Agents;Antihypertensive Agents;Physiological Eff…	JOATXPAWOHTVSZ-UHFFFAOYSA-N
542	6918281	desisobutyrylciclesonide		OXPLANUPKBHPMS-ZXBNPROVSA-N
543	45358711			UOZODPSAJZTQNH-FDLNNEDWSA-N
544	16574	azaribine	Therapeutic Uses;Chemical Actions and Uses;Pharmacologic Actions;Dermatologic Agents	QQOBRRFOVWGIMD-OJAKKHQRSA-N
545	6796	benzo(f)quinoline		HCAUQPZEWLULFJ-UHFFFAOYSA-N
546	9964357			LTJBOUZUHSXYCG-UHFFFAOYSA-J
547	11764719	arginyl-2,'6'-dimethyltyrosyl-lysyl-phenylalaninamide		SFVLTCAESLKEHH-WKAQUBQDSA-N
548	340211	latifolin		OJVQOGDGFIJYPN-LLVKDONJSA-N
549	9191	benzo(h)quinoline		WZJYKHNJTSNBHV-UHFFFAOYSA-N
550	6436079	13-cis-retinal		NCYCYZXNIZJOKI-HWCYFHEPSA-N
551	610			AEMOLEFTQBMNLQ-UHFFFAOYSA-N
552	71562195	7-O-galloyltaxifolin		KRMKNVIKYVHLTO-LEWJYISDSA-N
553	6585	Peracetic Acid	Noxae;Pharmacologic Actions;Chemical Actions and Uses;Disinfectants;Anti-Infective Agents;Toxic Actions;Oxidants;Therapeutic Uses;Specialty Uses of Chemicals	KFSLWBXXFJQRDL-UHFFFAOYSA-N
554	10359	noradrenalone		CNFQARFTXUBHJY-UHFFFAOYSA-N
555	125641	7-hydroxycoumarin glucuronide		PRYLPCLGPXGILY-DKBOKBLXSA-N
556	97598	indenoindole		BMGLVVNENOOPFC-UHFFFAOYSA-N
557	19633			HNZUNIKWNYHEJJ-UHFFFAOYSA-N
558	108136	2-methyl-3-(4-(3-pyridinylmethyl)phenyl)-2-propenoic acid	Molecular Mechanisms of Pharmacological Action;Pharmacologic Actions;Enzyme Inhibitors;Chemical Actions and Uses	XMXMKWBRPQAPEB-UHFFFAOYSA-N
559	10207	aloe emodin		YDQWDHRMZQUTBA-UHFFFAOYSA-N
560	442653			VABYUUZNAVQNPG-UHFFFAOYSA-N
561	17534	6-chrysenamine	Therapeutic Uses;Pharmacologic Actions;Chemical Actions and Uses;Antineoplastic Agents	KIVUHCNVDWYUNP-UHFFFAOYSA-N
562	25736	nickel nitrate		KBJMLQFLOWQJNF-UHFFFAOYSA-N
563	9929731	2,2-dichloro-12-(p-chlorophenyl)-dodecanoic acid		GPCJDSXBRMKASP-UHFFFAOYSA-N
564	9786	triphenyltin fluoride		JBYRKMGOSFMHRL-UHFFFAOYSA-M
565	21100	Metanephrine		JWJCTZKFYGDABJ-UHFFFAOYSA-N
566	6433109	N-benzyl-N-ethyl-2-(7,8-dihydro-7-methyl-8-oxo-2-phenyl-9H-purin-9-yl)acetamide		NBMBIEOUVBHEBM-UHFFFAOYSA-N
567	16078	Dronabinol	Pharmacologic Actions;Cannabinoid Receptor Agonists;Analgesics, Non-Narcotic;Chemical Actions and Uses;Psychotropic Drugs;Central Nervous System Agents;Hormones;Physiological Effects of Drugs;Peripheral Nervous System Agents;Hormones, Hormone Substitutes, and Hormone Antagonists;Neurotransmitter Agents;Sensory System Agents;Cannabinoid Receptor Modulators;Therapeutic Uses;Hallucinogens;Analgesics…	CYQFCXCEBYINGO-IAGOWNOFSA-N
568
569	82587			SGLGUTWNGVJXPP-UHFFFAOYSA-N
570	3150			VZFRNCSOCOPNDB-UHFFFAOYSA-N
571	11698643	1-(3-(2-pyrrolidinylethoxy)phenyl)-3-((3-(trifluoromethyl)phenyl)azamethylene)benzo(d)azolin-2-one		HXCJZIBJTFITNI-UHFFFAOYSA-N
572	70297	3-chloroperbenzoic acid	Noxae;Toxic Actions;Laboratory Chemicals;Oxidants;Indicators and Reagents;Chemical Actions and Uses;Specialty Uses of Chemicals	NHQDETIJWKXCTC-UHFFFAOYSA-N
573	12620	docosanol	Anti-Infective Agents;Therapeutic Uses;Antiviral Agents;Chemical Actions and Uses;Pharmacologic Actions	NOPFSRXAKWQILS-UHFFFAOYSA-N
574	6108489	bromfenvinphos		ORDKAVSHIKNMAN-XYOKQWHBSA-N
575	440038			BJOZNDRNJJZHPZ-LUWBGTNYSA-N
576	165579			LJRDOKAZOAKLDU-UDXJMMFXSA-L
577	44580018			BYTPMMJRDFCGKX-GJRFZWDISA-N
578	5280378	formononetin	Hormones, Hormone Substitutes, and Hormone Antagonists;Physiological Effects of Drugs;Hormones;Chemical Actions and Uses;Estrogens;Pharmacologic Actions;Estrogens, Non-Steroidal;Phytoestrogens	HKQYGTCOTHHOMP-UHFFFAOYSA-N
579	5104	Roxarsone	Anti-Infective Agents;Anti-Bacterial Agents;Chemical Actions and Uses;Antiparasitic Agents;Coccidiostats;Antiprotozoal Agents;Pharmacologic Actions;Therapeutic Uses	XMVJITFPVVRMHC-UHFFFAOYSA-N
580	15491250			HSOKCKRDVRKPGT-UHFFFAOYSA-N
581	23649002			FVDZRAUCUALTCQ-NATPOTRJSA-N
582	24802025	Cellulose		GUBGYTABKSRVRQ-OMNYSSFVSA-N
583	8149	3,3'-iminodipropionitrile		SBAJRGRUGUQKAF-UHFFFAOYSA-N
584	5284643	hydroxytamoxifen	Pharmacologic Actions;Chemical Actions and Uses;Estrogen Antagonists;Hormone Antagonists;Physiological Effects of Drugs;Hormones, Hormone Substitutes, and Hormone Antagonists	DODQJNMQWMSYGS-QPLCGJKRSA-N
585	4458			GLZPCOQZEFWAFX-UHFFFAOYSA-N
586	107684			VBHDYBCWTAXBNA-UHFFFAOYSA-L
587	16945	Mirex		GVYLCNUFSHDAAW-UHFFFAOYSA-N
588	237332	5-hydroxymethylfurfural		NOEGNKMFWQHSLB-UHFFFAOYSA-N
589	91667839	hexafluoroisopropanol glucuronide		UVZRKXDKGGDUGP-WAXACMCWSA-N
590	135349	3,4-Dichloro-N-methyl-N-(2-(1-pyrrolidinyl)-cyclohexyl)-benzeneacetamide, (trans)-Isomer	Analgesics;Physiological Effects of Drugs;Therapeutic Uses;Antihypertensive Agents;Peripheral Nervous System Agents;Sensory System Agents;Chemical Actions and Uses;Cardiovascular Agents;Analgesics, Non-Narcotic;Pharmacologic Actions;Central Nervous System Agents	OJPHNZCUXUUVKU-JAXOOIEVSA-N
591	4518			PAOXTYJXTPPVHU-UHFFFAOYSA-O
592	10426436	20-hydroxyeicosa-6(Z),15(Z)-dienoic acid		RYHYNNWEPYGEEH-WGEIWTTOSA-N
593	6360			NNPPMTNAJDCUHE-UHFFFAOYSA-N
594	558221			NAAJVHHFAXWBOK-UHFFFAOYSA-N
595	5289090	4-oxoretinol		PLIUCYCUYQIBDZ-RMWYGNQTSA-N
596	439538	xylobiose		LGQKSQQRKHFMLI-WSNPFVOISA-N
597	480870			RPBKTSQYNACKIG-MHZLTWQESA-N
598	25076820	apelin-13 peptide		XXCCRHIAIBQDPX-UHFFFAOYSA-N
599	62816	Colestipol	Lipid Regulating Agents;Molecular Mechanisms of Pharmacological Action;Laboratory Chemicals;Ion Exchange Resins;Therapeutic Uses;Antimetabolites;Hypolipidemic Agents;Anion Exchange Resins;Pharmacologic Actions;Sequestering Agents;Chemical Actions and Uses;Specialty Uses of Chemicals	GMRWGQCZJGVHKL-UHFFFAOYSA-N
600	155169	kolaviron		GJWXCPDVDRIBKP-CNTBMXMRSA-N
601	9963963	G(M1) Ganglioside		QPJBWNIQKHGLAU-IQZHVAEDSA-N
602	20083	2-octanol		SJWFXCIHNDVPSH-UHFFFAOYSA-N
603	20353	alpha-Tocopherol	Micronutrients;Protective Agents;Pharmacologic Actions;Specialty Uses of Chemicals;Antioxidants;Molecular Mechanisms of Pharmacological Action;Nutrients;Physiological Effects of Drugs;Growth Substances;Vitamins;Chemical Actions and Uses	IELOKBJPULMYRW-NJQVLOCASA-N
604	9562060			VZUNGTLZRAYYDE-UHFFFAOYSA-N
605	44219725			XVMVGCGRZAZPIF-IPQHGKBUSA-N
606	24847680			TVCRZAXYPQDWCZ-UHFFFAOYSA-N
607	86356	fenazaquin		DMYHGDXADUDKCQ-UHFFFAOYSA-N
608	1581			XNOBOKJVOTYSJV-UHFFFAOYSA-J
609	9119	dibenzo(a,l)pyrene	Toxic Actions;Carcinogens;Noxae;Chemical Actions and Uses	JNTHRSHGARDABO-UHFFFAOYSA-N
610	34466	octachlorostyrene		RUYUCCQRWINUHE-UHFFFAOYSA-N
611	159	Epoprostenol	Antihypertensive Agents;Cardiovascular Agents;Chemical Actions and Uses;Hematologic Agents;Pharmacologic Actions;Platelet Aggregation Inhibitors;Therapeutic Uses	KAQKFAOMNZTLHT-UHFFFAOYSA-N
612	4937	propazine	Pesticides;Specialty Uses of Chemicals;Chemical Actions and Uses;Herbicides;Toxic Actions;Agrochemicals	WJNRPILHGGKWCK-UHFFFAOYSA-N
613	3695			ZSKVGTPCRGIANV-UHFFFAOYSA-N
614	7111	benzidine		HFACYLZERDEVSX-UHFFFAOYSA-N
615	42616	diaziquone	Specialty Uses of Chemicals;Indicators and Reagents;Chemical Actions and Uses;Therapeutic Uses;Antineoplastic Agents;Laboratory Chemicals;Cross-Linking Reagents;Pharmacologic Actions	WVYXNIXAMZOZFK-UHFFFAOYSA-N
616	5026	PN 202-791	Calcium Channel Blockers;Calcium-Regulating Hormones and Agents;Therapeutic Uses;Calcium Channel Agonists;Vasoconstrictor Agents;Physiological Effects of Drugs;Pharmacologic Actions;Membrane Transport Modulators;Chemical Actions and Uses;Molecular Mechanisms of Pharmacological Action;Cardiovascular Agents	LYFZEFDZKPJBJK-UHFFFAOYSA-N
617	15413	methyl tert-butyl ether	Carcinogens;Air Pollutants;Environmental Pollutants;Chemical Actions and Uses;Noxae;Toxic Actions	BZLVMXJERCGZMT-UHFFFAOYSA-N
618	447905	GW 3965		NAXSRXHZFIBFMI-UHFFFAOYSA-N
619	12967	Ethylnitrosourea	Pharmacologic Actions;Alkylating Agents;Toxic Actions;Molecular Mechanisms of Pharmacological Action;Noxae;Chemical Actions and Uses	FUSGACRLAFQQRL-UHFFFAOYSA-N
620	3592			GVGLGOZIDCSQPN-UHFFFAOYSA-N
621	36284	4-ipomeanol	Therapeutic Uses;Antineoplastic Agents;Pharmacologic Actions;Chemical Actions and Uses	RJYQLMILDVERHH-UHFFFAOYSA-N
622	158629	Firemaster BP-6		PCEAPJVBSINMNW-UHFFFAOYSA-N
623	10039597			QKYCZHFZIABORT-UHFFFAOYSA-N
624	66370			OSNSWKAZFASRNG-WNFIKIDCSA-N
625	168708	equilin sulfate		YJBYRYVLFAUXBJ-HFTRVMKXSA-N
626	152191	3-hydroxyasparagine		VQTLPSCRBFYDNX-PIKHSQJKSA-N
627	6409633	diacetylmonoxime	Coloring Agents;Cholinergic Agents;Cholinesterase Reactivators;Pharmacologic Actions;Molecular Mechanisms of Pharmacological Action;Chemical Actions and Uses;Chromogenic Compounds;Neurotransmitter Agents;Indicators and Reagents;Enzyme Reactivators;Enzyme Inhibitors;Laboratory Chemicals;Physiological Effects of Drugs;Specialty Uses of Chemicals	FSEUPUDHEBLWJY-HWKANZROSA-N
628	5727	zinc chloride	Specialty Uses of Chemicals;Mouthwashes;Chemical Actions and Uses;Biomedical and Dental Materials;Cosmetics	JIAARYAFYJHUJI-UHFFFAOYSA-L
629	92219	chalcone epoxide		UQGMJZQVDNZRKT-UHFFFAOYSA-N
630	5743568	5-hydroxythalidomide		LJBQRRQTZUJWRC-UHFFFAOYSA-N
631	6211	barbituric acid		HNYOPLTXPVRDBG-UHFFFAOYSA-N
632	1005	Phosphoenolpyruvate		DTBNBXWJWCWCIK-UHFFFAOYSA-N
633	68578	4-methoxyestradiol		BCWZIZLVBYHFES-PYEWSWHRSA-N
634	5280335	Sphingosine		WWUZIQQURGPMPG-KRWOKUGFSA-N
635	5311330	NS 004		WYLYBVMNGZOYOH-UHFFFAOYSA-N
636	4636047			AJEPKWPHKPETBM-UHFFFAOYSA-N
637	6436877	agathic acid		QYCOHMYDSOZCQD-GWEOMKHGSA-N
638	5289251			GCVFCUPRTZORNH-UHFFFAOYSA-N
639	447884	stigmatellin	Chemical Actions and Uses;Pharmacologic Actions;Anti-Infective Agents;Anti-Bacterial Agents;Therapeutic Uses	UZHDGDDPOPDJGM-CVOZLMQJSA-N
640	656486			YWRFBISQAMHSIX-UHFFFAOYSA-N
641	108001	3,5-dihydroxyphenylglycine	Neurotransmitter Agents;Molecular Mechanisms of Pharmacological Action;Excitatory Amino Acid Antagonists;Pharmacologic Actions;Chemical Actions and Uses;Excitatory Amino Acid Agents;Excitatory Amino Acid Agonists;Physiological Effects of Drugs	HOOWCUZPEFNHDT-UHFFFAOYSA-N
642	11949646	empagliflozin	Hypoglycemic Agents;Pharmacologic Actions;Chemical Actions and Uses;Molecular Mechanisms of Pharmacological Action;Sodium-Glucose Transporter 2 Inhibitors;Physiological Effects of Drugs	OBWASQILIWPZMG-QZMOQZSNSA-N
643
644
645	698			DNXHEGUUPJUMQT-UHFFFAOYSA-N
646	3023	dibenzothiophene		IYYZUPMFVPLQIF-UHFFFAOYSA-N
647	14425	lauryl gallate		RPWFJAMTCNSJKK-UHFFFAOYSA-N
648	3293	Ethoxyquin		DECIPOUIJURFOJ-UHFFFAOYSA-N
649	102614	2,3-bis(4-hydroxyphenyl)-propionitrile		GHZHWDWADLAOIQ-UHFFFAOYSA-N
650	1574	2-methyl-5-HT		WYWNEDARFVJQSG-UHFFFAOYSA-N
651	74493			CBOJBBMQJBVCMW-NQZVPSPJSA-N
652	6439874	naxaprostene		OINUMRGCICIETD-LXLNTCLVSA-N
653	147320			NVKAWKQGWWIWPM-QHDNXLQLSA-N
654	82320	1-ethyl-2-benzimidazolinone	Calcium Channel Agonists;Calcium-Regulating Hormones and Agents;Cardiovascular Agents;Chemical Actions and Uses;Membrane Transport Modulators;Molecular Mechanisms of Pharmacological Action;Pharmacologic Actions;Physiological Effects of Drugs;Therapeutic Uses;Vasoconstrictor Agents	CXUCKELNYMZTRT-UHFFFAOYSA-N
655	105035			OSTGTTZJOCZWJG-UHFFFAOYSA-N
656	37517	iprodione	Pesticides;Chemical Actions and Uses;Specialty Uses of Chemicals;Fungicides, Industrial;Agrochemicals;Toxic Actions	ONUFESLQCSAYKA-UHFFFAOYSA-N
657	44403751	Dihydrotestosterone	Physiological Effects of Drugs;Pharmacologic Actions;Chemical Actions and Uses;Androgens	NVKAWKQGWWIWPM-OPAYZWDASA-N
658	439357	SHU 508	Specialty Uses of Chemicals;Contrast Media;Diagnostic Uses of Chemicals;Pharmacologic Actions;Chemical Actions and Uses	WQZGKKKJIJFFOK-PHYPRBDBSA-N
659	446569	Tetragastrin		RGYLYUZOGHTBRF-BIHRQFPBSA-N
660	83606			ONYCUIABXVBCTR-UHFFFAOYSA-N
661	4307039			CUJMXIQZWPZMNQ-UHFFFAOYSA-N
662	146723	desmethoxycurcumin		HJTVQHVGMGKONQ-UHFFFAOYSA-N
663	5280794	Stigmasterol		HCXVJBMSMIARIN-PHZDYDNGSA-N
664	53846434			GMRQFYUYWCNGIN-UXDQRGNISA-N
665	105089	beta-N-methylamino-L-alanine	Chemical Actions and Uses;Molecular Mechanisms of Pharmacological Action;Excitatory Amino Acid Agents;Pharmacologic Actions;Physiological Effects of Drugs;Excitatory Amino Acid Agonists;Neurotransmitter Agents	UJVHVMNGOZXSOZ-VKHMYHEASA-N
666	7153	mecoprop	Chemical Actions and Uses;Toxic Actions;Herbicides;Agrochemicals;Specialty Uses of Chemicals;Pesticides	WNTGYJSOUMFZEP-UHFFFAOYSA-N
667	91586	1-cyano-2-hydroxy-3-butene		PBCLOVRWBLGJQA-UHFFFAOYSA-N
668	38258	imidazolidinyl urea		ZCTXEAQXZGPWFG-UHFFFAOYSA-N
669	1483	2,4,6-tribromophenol		BSWWXRFVMJHFBN-UHFFFAOYSA-N
670	5282227	(2,3,5,6-tetrafluoro-4-methoxymethylphenyl)methyl-2,2-dimethyl-3-(1-propenyl)cyclopropanecarboxylate		KVIZNNVXXNFLMU-AATRIKPKSA-N
671	9897771	Glycyrrhetinic Acid	Anti-Inflammatory Agents;Pharmacologic Actions;Chemical Actions and Uses;Therapeutic Uses	MPDGHEJMBKOTSU-AWOGJAJBSA-N
672	11171070			FVOOPOSZDXPIMS-UHFFFAOYSA-N
673	12130	N-nitroso(di-n-propyl)amine	Noxae;Toxic Actions;Chemical Actions and Uses;Carcinogens	YLKFDHTUAUWZPQ-UHFFFAOYSA-N
674	5813717	apaziquone	Chemical Actions and Uses;Therapeutic Uses;Antineoplastic Agents;Pharmacologic Actions	MXPOCMVWFLDDLZ-NSCUHMNNSA-N
675	91588	salsolinol		IBRKLUSXDYATLG-LURJTMIESA-N
676	5311181	Iloprost	Vasodilator Agents;Platelet Aggregation Inhibitors;Pharmacologic Actions;Cardiovascular Agents;Chemical Actions and Uses;Hematologic Agents;Therapeutic Uses	HIFJCPQKFCZDDL-ACWOEMLNSA-N
677	447573	fusicoccin		KXTYBXCEQOANSX-WYKQKOHHSA-N
678	9308	Muscarine	Cholinergic Agonists;Autonomic Agents;Parasympathomimetics;Cholinergic Agents;Chemical Actions and Uses;Muscarinic Agonists;Pharmacologic Actions;Neurotransmitter Agents;Molecular Mechanisms of Pharmacological Action;Peripheral Nervous System Agents;Physiological Effects of Drugs	UQOFGTXDASPNLL-XHNCKOQMSA-N
679	5283066	16,16-Dimethylprostaglandin E2	Anti-Ulcer Agents;Chemical Actions and Uses;Gastrointestinal Agents;Pharmacologic Actions;Therapeutic Uses	QAOBBBBDJSWHMU-WMBBNPMCSA-N
680	4545574			JRQRKFDFHAPMGQ-UHFFFAOYSA-N
681	13820			PIMYDFDXAUVLON-UHFFFAOYSA-M
682	16129672			PBGKTOXHQIOBKM-FHFVDXKLSA-N
683	3586141			WMYQZGAEYLPOSX-UHFFFAOYSA-N
684	5460048			UFTFJSFQGQCHQW-UHFFFAOYSA-N
685	253602	Anisomycin	Anti-Bacterial Agents;Anti-Infective Agents;Antiparasitic Agents;Antiprotozoal Agents;Chemical Actions and Uses;Enzyme Inhibitors;Molecular Mechanisms of Pharmacological Action;Nucleic Acid Synthesis Inhibitors;Pharmacologic Actions;Protein Synthesis Inhibitors;Therapeutic Uses	YKJYKKNCCRKFSL-RDBSUJKOSA-N
686	25078013	Neurotensin		PCJGZPGTCUMMOT-UHFFFAOYSA-N
687	339	Aminoethylphosphonic Acid		QQVDJLLNRSOCEL-UHFFFAOYSA-N
688	65632	erdosteine	Chemical Actions and Uses;Expectorants;Pharmacologic Actions;Respiratory System Agents;Therapeutic Uses	QGFORSXNKQLDNO-UHFFFAOYSA-N
689	2526	beta-glycerophosphoric acid		DHCLVCXQIBBOPH-UHFFFAOYSA-N
690	751	Glyceraldehyde		MNQZXJOMYWMBOU-UHFFFAOYSA-N
691	104807	WR 1065	Protective Agents;Physiological Effects of Drugs;Chemical Actions and Uses;Pharmacologic Actions;Radiation-Protective Agents;Specialty Uses of Chemicals	YHPLKWQJMAYFCN-UHFFFAOYSA-N
692	123805	angiotensin I (1-7)	Pharmacologic Actions;Chemical Actions and Uses;Cardiovascular Agents;Antihypertensive Agents;Therapeutic Uses;Vasodilator Agents	PVHLMTREZMEJCG-GDTLVBQBSA-N
693	6261			VZUNGTLZRAYYDE-UHFFFAOYSA-N
694	6708482	Fosinopril	Therapeutic Uses;Protease Inhibitors;Molecular Mechanisms of Pharmacological Action;Angiotensin-Converting Enzyme Inhibitors;Cardiovascular Agents;Antihypertensive Agents;Chemical Actions and Uses;Pharmacologic Actions;Enzyme Inhibitors	BIDNLKIUORFRQP-AJTMIRJTSA-N
695	11045	Trinitrobenzenesulfonic Acid		NHJVRSWLHSJWIN-UHFFFAOYSA-N
696	39676	vinclozolin	Toxic Actions;Specialty Uses of Chemicals;Fungicides, Industrial;Pesticides;Androgen Antagonists;Physiological Effects of Drugs;Pharmacologic Actions;Hormones, Hormone Substitutes, and Hormone Antagonists;Chemical Actions and Uses;Agrochemicals;Hormone Antagonists	FSCWZHGZWWDELK-UHFFFAOYSA-N
697	7311	2,4-di-tert-butylphenol		ICKWICRCANNIBI-UHFFFAOYSA-N
698	5281793	salvianolic acid A	Enzyme Inhibitors;Molecular Mechanisms of Pharmacological Action;Chemical Actions and Uses;Proton Pump Inhibitors;Pharmacologic Actions	YMGFTDKNIWPMGF-UCPJVGPRSA-N
699	5280885	9-deoxy-9,10-didehydro-12,13-didehydro-13,14-dihydroprostaglandin D2	Antiviral Agents;Antineoplastic Agents;Chemical Actions and Uses;Pharmacologic Actions;Anti-Infective Agents;Therapeutic Uses	TUXFWOHFPFBNEJ-GJGHEGAFSA-N
700	6443098			VXSIXFKKSNGRRO-UNADEYRWSA-N
701
702	4242			GAOZTHIDHYLHMS-UHFFFAOYSA-M
703	46926183			AJBMJMMLWNUEAC-UKFBFLRUSA-L
704	11442	Allethrin	Chemical Actions and Uses;Pesticides;Agrochemicals;Insecticides;Toxic Actions;Specialty Uses of Chemicals	ZCVAOQKBXKSDMS-UHFFFAOYSA-N
705	46238522			JZSJFUOOGSSKHR-KZUDCZAMSA-N
706	8418	anthracene		MWPLVEDNUUSJAV-UHFFFAOYSA-N
707	2185			LGEQQWMQCRIYKG-UHFFFAOYSA-N
708	3473	gingerol		NLDDIKRKFXEWBK-UHFFFAOYSA-N
709	9937237			BFZKMNSQCNVFGM-UHFFFAOYSA-N
710	1979	aceclidine	Peripheral Nervous System Agents;Physiological Effects of Drugs;Pharmacologic Actions;Miotics;Autonomic Agents;Parasympathomimetics;Chemical Actions and Uses	WRJPSSPFHGNBMG-UHFFFAOYSA-N
711	8033	di-tert-butyl peroxide		LSXWFXONGKSEMY-UHFFFAOYSA-N
712
713	128016	HX 600		DLFBCHSYAZBTSS-UHFFFAOYSA-N
714	72291	ilimaquinone		JJWITJNSXCXULM-YVUMSICPSA-N
715	114764	indolo(3,2-b)carbazole		HLVSZSQYBQCBQG-UHFFFAOYSA-N
716	1780	5,8,11,14-Eicosatetraynoic Acid		MGLDCXPLYOWQRP-UHFFFAOYSA-N
717	44292322	thymeleatoxin		OTTFLYUONKAFGT-BSQNJQRESA-N
718	14802	molybdenum trioxide		JKQOBWVOAYFWKG-UHFFFAOYSA-N
719	25055254			VBZSMBBOZFITID-CLFAGFIQSA-N
720	104739	3,4,8-trimethylimidazo(4,5-f)quinoxalin-2-amine	Carcinogens;Toxic Actions;Noxae;Mutagens;Chemical Actions and Uses	LAZSIJHHPMHKQI-UHFFFAOYSA-N
721	1035			YIBNHAJFJUQSRA-UHFFFAOYSA-N
722	104742			HPZJMUBDEAMBFI-HSQYWUDLSA-N
723	179536	3,4-dihydroxyphenyllactic acid		PAFLSMZLRSPALU-QMMMGPOBSA-N
724	477468	Micafungin	Therapeutic Uses;Pharmacologic Actions;Anti-Infective Agents;Chemical Actions and Uses;Antifungal Agents	PIEUQSKUWLMALL-YABMTYFHSA-N
725	352294			JJIHLJJYMXLCOY-UHFFFAOYSA-N
726	147525	AGN 190299		IQIBKLWBVJPOQO-UHFFFAOYSA-N
727	14806	Zinc Oxide	Pharmacologic Actions;Specialty Uses of Chemicals;Chemical Actions and Uses;Cosmetics;Protective Agents;Sunscreening Agents;Therapeutic Uses;Physiological Effects of Drugs;Radiation-Protective Agents;Dermatologic Agents	XLOMVQKBTHCTTD-UHFFFAOYSA-N
728	441293	ginkgolide A		FPUXKXIZEIDQKW-MSAFPSTDSA-N
729	91754	pyridaben		DWFZBUWUXWZWKD-UHFFFAOYSA-N
730	71301	Nebivolol	Vasodilator Agents;Adrenergic Agents;Therapeutic Uses;Adrenergic beta-1 Receptor Agonists;Molecular Mechanisms of Pharmacological Action;Physiological Effects of Drugs;Neurotransmitter Agents;Adrenergic Agonists;Antihypertensive Agents;Cardiovascular Agents;Chemical Actions and Uses;Adrenergic beta-Agonists;Pharmacologic Actions	KOHIRBRYDXPAMZ-UHFFFAOYSA-N
731	5486			COKMIXFXJJXBQG-UHFFFAOYSA-N
732	11318097			PUJYWNHFLMEASQ-KQYNXXCUSA-N
733	10165596	N-t-butyl-n'-tetradecyl-3-tetradecylaminopropionamidine		MCIDNMJNWYUTMB-UHFFFAOYSA-N
734
735	91516	ethylphenylpropiolate		ACJOYTKWHPEIHW-UHFFFAOYSA-N
736	92117	homocysteic acid		VBOQYPQEPHKASR-UHFFFAOYSA-N
737	5281771	echinacoside		FSBUXLDOLNLABB-ISAKITKMSA-N
738	1229	4-iodo-2,5-dimethoxyphenylisopropylamine	Central Nervous System Agents;Chemical Actions and Uses;Hallucinogens;Molecular Mechanisms of Pharmacological Action;Neurotransmitter Agents;Pharmacologic Actions;Physiological Effects of Drugs;Psychotropic Drugs;Serotonin Agents;Serotonin Receptor Agonists;Therapeutic Uses	BGMZUEKZENQUJY-UHFFFAOYSA-N
739	6437379	mucidin	Therapeutic Uses;Chemical Actions and Uses;Antifungal Agents;Anti-Infective Agents;Pharmacologic Actions	JSCQSBGXKRTPHZ-SYKZHUKTSA-N
740
741	5283739			GMRQFYUYWCNGIN-WJBPREEXSA-N
742	8601	naphthoresorcinol		XOOMNEFVDUTJPP-UHFFFAOYSA-N
743	6454370	pyralene		DHQLWKZANUWLGP-UHFFFAOYSA-N
744	4734			NEYNJQRKHLUJRU-UHFFFAOYSA-N
745	57106630			XTWYTFMLZFPYCI-DGPXGRDGSA-N
746	131601	4-diethoxyphosphorylmethyl-N-(4-bromo-2-cyanophenyl)benzamide	Molecular Mechanisms of Pharmacological Action;Lipotropic Agents;Antimetabolites;Therapeutic Uses;Pharmacologic Actions;Lipoprotein Lipase Activators;Lipid Regulating Agents;Enzyme Activators;Chemical Actions and Uses;Hypolipidemic Agents	KPRTURMJVWXURQ-UHFFFAOYSA-N
747	5494424			WHHFZOIADLFZRX-NRFANRHFSA-N
748	91736			HRWCVUIFMSZDJS-NXYGQSRBSA-N
749	133314	5-carboxyfluorescein diacetate		WPUZGNPQMIWOHE-UHFFFAOYSA-N
750	42742			GKVUDAZMZLMNJQ-UHFFFAOYSA-N
751	24846128			GZMJEZQPYGGHGJ-XIASAICYSA-N
752	448653	1,2-oleoylphosphatidylcholine		SNKAWJBJQDLSFF-NVKMUCNASA-O
753	107867	otenzepad	Parasympatholytics;Cardiovascular Agents;Physiological Effects of Drugs;Chemical Actions and Uses;Pharmacologic Actions;Peripheral Nervous System Agents;Autonomic Agents;Anti-Arrhythmia Agents;Therapeutic Uses	UBRKDAVQCKZSPO-UHFFFAOYSA-N
754	5725	zerumbone		GIHNTRQPEMKFKO-UHFFFAOYSA-N
755	9825540			XCUWNMROWMXDLH-CKUXDGONSA-N
756	1407	11,12-epoxy-5,8,14-eicosatrienoic acid	Cardiovascular Agents;Chemical Actions and Uses;Pharmacologic Actions;Therapeutic Uses;Vasodilator Agents	DXOYQVHGIODESM-UHFFFAOYSA-N
757	7809	4-xylene		URLKBWYHVLBVBO-UHFFFAOYSA-N
758	1232	1-hydroxy-3-amino-2-pyrrolidone	Excitatory Amino Acid Antagonists;Chemical Actions and Uses;Molecular Mechanisms of Pharmacological Action;Excitatory Amino Acid Agonists;Excitatory Amino Acid Agents;Physiological Effects of Drugs;Neurotransmitter Agents;Pharmacologic Actions	HCKUBNLZMKAEIN-UHFFFAOYSA-N
759	53398644			LKCTWIIDXXXXAR-UHFFFAOYSA-N
760	6280	Veratridine		FVECELJHCSPHKY-YFUMOZOISA-N
761	108019			JSCQSBGXKRTPHZ-UHFFFAOYSA-N
762
763	12665	2-piperidone		XUWHAWMETYGRKB-UHFFFAOYSA-N
764	5626	(5,6-dimethoxyindan-2-yl)dipropylamine	Dopamine Agents;Dopamine Antagonists;Pharmacologic Actions;Physiological Effects of Drugs;Molecular Mechanisms of Pharmacological Action;Chemical Actions and Uses;Neurotransmitter Agents	UOLJKAPABHXFRE-UHFFFAOYSA-N
765	125105	Phosphatidylinositol 4,5-Diphosphate		VQSJAWPFQCXIOB-VODLGYORSA-N
766	6450800	Artemether, Lumefantrine Drug Combination	Chemical Actions and Uses;Anti-Infective Agents;Antiparasitic Agents;Antiprotozoal Agents;Pharmacologic Actions;Antimalarials;Therapeutic Uses	ZVAQGQOEHFIYMQ-PRLJFWCFSA-N
767	1431	14,15-epoxy-5,8,11-eicosatrienoic acid	Vasodilator Agents;Cardiovascular Agents;Chemical Actions and Uses;Pharmacologic Actions;Therapeutic Uses	JBSCUHKPLGKXKH-UHFFFAOYSA-N
768	8433	dibenzoylmethane		NZZIMKJIVMHWJC-UHFFFAOYSA-N
769	656755	L 364373		CGBANSGENFERAT-JOCHJYFZSA-N
770	104845	alphaxalone	Anesthetics;Central Nervous System Agents;Chemical Actions and Uses;Central Nervous System Depressants;Pharmacologic Actions;Therapeutic Uses;Physiological Effects of Drugs	DUHUCHOQIDJXAT-OLVMNOGESA-N
771	9904203	UAB 30		PPGNMFUMZSAZCW-VOYUZAMQSA-N
772	21694	1-nitropyrene	Chemical Actions and Uses;Mutagens;Noxae;Toxic Actions	ALRLPDGCPYIVHP-UHFFFAOYSA-N
773	5282360	4-hydroxyestradiol		QOZFCKXEVSGWGS-ZHIYBZGJSA-N
774	6560	isobutyl alcohol		ZXEKIIBDNHEJCQ-UHFFFAOYSA-N
775	440317	adenosine 5'-O-(3-thiotriphosphate)	Affinity Labels;Specialty Uses of Chemicals;Indicators and Reagents;Chemical Actions and Uses;Laboratory Chemicals	NLTUCYMLOPLUHL-KQYNXXCUSA-N
776	54313			HIFJCPQKFCZDDL-NYBPDPFASA-N
777	47289	4-(N-methyl-N-nitrosamino)-1-(3-pyridyl)-1-butanone	Toxic Actions;Noxae;Carcinogens;Chemical Actions and Uses	FLAQQSHRLBFIEZ-UHFFFAOYSA-N
778	21823	securinine		SWZMSZQQJRKFBP-ZNVNOEFISA-N
779	6255462	4'-methoxyresveratrol		IHVRWFJGOIWMGC-NSCUHMNNSA-N
780	56841561			HROMYAWHLUOUPY-GOONNFATSA-N
781	123803			NNDIXBJHNLFJJP-UHFFFAOYSA-N
782	25077406	Neurotensin		PCJGZPGTCUMMOT-ISULXFBGSA-N
783	9985914			RKIDALSACBQVTN-UHFFFAOYSA-N
784	71191	Cromakalim	Autonomic Agents;Antihypertensive Agents;Physiological Effects of Drugs;Chemical Actions and Uses;Bronchodilator Agents;Vasodilator Agents;Respiratory System Agents;Parasympatholytics;Pharmacologic Actions;Peripheral Nervous System Agents;Cardiovascular Agents;Anti-Asthmatic Agents;Therapeutic Uses	TVZCRIROJQEVOT-LSDHHAIUSA-N
785	65178			YDIKCZBMBPOGFT-QDWAHGIWSA-N
786
787	16682999	bismuth subgallate	Hematologic Agents;Pharmacologic Actions;Hemostatics;Therapeutic Uses;Coagulants;Chemical Actions and Uses;Anti-Infective Agents	XXCBNHDMGIZPQF-UHFFFAOYSA-L
788	445955			UUISESFNPSRBFN-LJQANCHMSA-N
789	5173	suberic bishydroxamate		IDQPVOFTURLJPT-UHFFFAOYSA-N
790	9987061			BBAOHIALRKLBRD-OZDPOCAXSA-N
791	3035839	8-bromoguanosino-3',5'-cyclic monophosphorothioate		NKBRWLDMUXONRI-SPGJFGJESA-N
792	5619	3,4-Dichloro-N-methyl-N-(2-(1-pyrrolidinyl)-cyclohexyl)-benzeneacetamide, (trans)-Isomer	Central Nervous System Agents;Analgesics, Non-Narcotic;Physiological Effects of Drugs;Chemical Actions and Uses;Antihypertensive Agents;Analgesics;Pharmacologic Actions;Cardiovascular Agents;Peripheral Nervous System Agents;Therapeutic Uses;Sensory System Agents	VQLPLYSROCPWFF-UHFFFAOYSA-N
793	66011	4-nitrobenzyl bromide		VOLRSQPSJGXRNJ-UHFFFAOYSA-N
794	6435110	Ivermectin	Antiparasitic Agents;Pharmacologic Actions;Toxic Actions;Specialty Uses of Chemicals;Therapeutic Uses;Anti-Infective Agents;Pesticides;Insecticides;Agrochemicals;Chemical Actions and Uses	SPBDXSGPUHCETR-VHJJIYNUSA-N
795	4308			CBPJQFCAFFNICX-UHFFFAOYSA-N
796
797	12443122	sudachitin		XRHHDQSPFPQKMS-UHFFFAOYSA-N
798	445070	Farnesol		CRDAMVZIKSXKFV-YFVJMOTDSA-N
799	99470	27-hydroxycholesterol		FYHRJWMENCALJY-CCDZVGGQSA-N
800
801	2199			YKJYKKNCCRKFSL-UHFFFAOYSA-N
802	3246941	N-(3-oxododecanoyl)homoserine lactone		PHSRRHGYXQCRPU-AWEZNQCLSA-N
803	5978	Vincristine	Mitosis Modulators;Pharmacologic Actions;Antimitotic Agents;Chemical Actions and Uses;Antineoplastic Agents, Phytogenic;Therapeutic Uses;Tubulin Modulators;Molecular Mechanisms of Pharmacological Action;Antineoplastic Agents	OGWKCGZFUXNPDA-XQKSVPLYSA-N
804	16683094	Triethyltin sulfate		BTVURVLQSDTSSS-UHFFFAOYSA-L
805	14217092	nodularin		IXBQSRWSVIBXNC-HSKGSTCASA-N
806	38439	1,2,3,7,8-pentachlorodibenzo-p-dioxin		FSPZPQQWDODWAU-UHFFFAOYSA-N
807	6433272	Nystatin	Ionophores;Pharmacologic Actions;Antifungal Agents;Chemical Actions and Uses;Anti-Infective Agents;Molecular Mechanisms of Pharmacological Action;Therapeutic Uses;Anti-Bacterial Agents;Membrane Transport Modulators;Specialty Uses of Chemicals	VQOXZBDYSJBXMA-RKEBNKJGSA-N
808	115221	ginkgolide A		FPUXKXIZEIDQKW-UHFFFAOYSA-N
809	5998			VOXZDWNPVJITMN-NGPICZKLSA-N
810	5281404	harman	Chemical Actions and Uses;Mutagens;Neurotoxins;Noxae;Toxic Actions	PSFDQSOCUJVVGF-UHFFFAOYSA-N
811	8078	Cyclohexane		XDTMQSROBMDMFD-UHFFFAOYSA-N
812	10127622	AZD 6244		CYOHGALHFOKKQC-UHFFFAOYSA-N
813	151110			YGPZYYDTPXVBRA-YLBULDJCSA-N
814	191872	isoborneol glucuronide		JPNGPQIXKMXKFH-NFOIANCASA-N
815	3008868	dieckol		DRZQFGYIIYNNEC-UHFFFAOYSA-N
816	1894360			DTZDSNQYNPNCPK-UHFFFAOYSA-P
817	447180	N5-(imino(propylamino)methyl)ornithine		AOMXURITGZJPKB-ZETCQYMHSA-N
818	2898799	6-(4-hydroxyphenyl)-2-thioxo-2,3-dihydro-4(1H)-pyrimidinone		WPNGNGKVFAIABV-UHFFFAOYSA-N
819	6435286	Leukotriene D4		YEESKJGWJFYOOK-LDDGIIIKSA-N
820	6857345			RSMWFWIOPRGPMO-QKIPVWCBSA-N
821	7355	ethylene dimethacrylate	Laboratory Chemicals;Cross-Linking Reagents;Indicators and Reagents;Chemical Actions and Uses;Specialty Uses of Chemicals	STVZJERGLQHEKB-UHFFFAOYSA-N
822	37035	2,2',3',4,4',5-hexachlorobiphenyl		RPUMZMSNLZHIGZ-UHFFFAOYSA-N
823	5462			OTTFLYUONKAFGT-UHFFFAOYSA-N
824	22788341			QSUILVWOWLUOEU-SDQGTYQYSA-N
825	9131	indeno(1,2,3-cd)pyrene		SXQBHARYMNFBPS-UHFFFAOYSA-N
826	114873			RZWIIPASKMUIAC-VQTJNVASSA-N
827	823			SUHOQUVVVLNYQR-UHFFFAOYSA-O
828	166718			KBMBVTRWEAAZEY-UHFFFAOYSA-N
829	2284	Baclofen	Central Nervous System Agents;Neurotransmitter Agents;GABA Agonists;GABA-B Receptor Agonists;Therapeutic Uses;Pharmacologic Actions;GABA Agents;Neuromuscular Agents;Molecular Mechanisms of Pharmacological Action;Physiological Effects of Drugs;Chemical Actions and Uses;Muscle Relaxants, Central;Peripheral Nervous System Agents	KPYSYYIEGFHWSV-UHFFFAOYSA-N
830	31260	isopentyl alcohol		PHTQWCKDNZKARW-UHFFFAOYSA-N
831	6184	n-hexanal	Chemical Actions and Uses;Pharmacologic Actions;Insecticides;Therapeutic Uses;Pesticides;Antifungal Agents;Agrochemicals;Anti-Infective Agents;Specialty Uses of Chemicals;Toxic Actions	JARKCYVAAOWBJS-UHFFFAOYSA-N
832	957	1-Octanol	Specialty Uses of Chemicals;Chemical Actions and Uses;Solvents	KBPLFHHGFOOTCA-UHFFFAOYSA-N
833	6603901	4-(3-(2-propyl-3-hydroxy-4-acetyl)phenoxy)propyloxyphenoxy acetic acid		HBBVCKCCQCQCTJ-UHFFFAOYSA-N
834	5283157	20-hydroxy-5,8,11,14-eicosatetraenoic acid		NNDIXBJHNLFJJP-DTLRTWKJSA-N
835	351795	indole-3-acetonitrile		DMCPFOBLJMLSNX-UHFFFAOYSA-N
836	53399048			LSKCTKMTYNICJW-UHFFFAOYSA-N
837	6112	Thioctic Acid	Specialty Uses of Chemicals;Vitamin B Complex;Nutrients;Antioxidants;Chemical Actions and Uses;Micronutrients;Pharmacologic Actions;Physiological Effects of Drugs;Vitamins;Molecular Mechanisms of Pharmacological Action;Growth Substances;Protective Agents	AGBQKNBQESQNJD-SSDOTTSWSA-N
838	5311447	spirapril	Enzyme Inhibitors;Pharmacologic Actions;Protease Inhibitors;Therapeutic Uses;Antihypertensive Agents;Chemical Actions and Uses;Angiotensin-Converting Enzyme Inhibitors;Molecular Mechanisms of Pharmacological Action;Cardiovascular Agents	HRWCVUIFMSZDJS-SZMVWBNQSA-N
839	5366546	Methoprene		NFGXHKASABOEEW-LDRANXPESA-N
840	46873828	coenzyme A-glutathione mixed disulfide		JYKWMJBUIXNJOG-QEWSFFBISA-N
841	6196	Oxacillin	Anti-Infective Agents;Therapeutic Uses;Pharmacologic Actions;Anti-Bacterial Agents;Chemical Actions and Uses	UWYHMGVUTGAWSP-JKIFEVAISA-N
842	11471380			KBTQMAFDKPKMEJ-UYNYGYNWSA-N
843	135235			IAOQCZBMCCPRDU-UHFFFAOYSA-N
844	47759	deltanit		HAWJXYBZNNRMNO-UHFFFAOYSA-N
845	157350			TUJKJAMUKRIRHC-UHFFFAOYSA-N
846	1117			QAOWNCQODCNURD-UHFFFAOYSA-L
847	4525693			ZGLHBRQAEXKACO-UHFFFAOYSA-N
848	60202781			VXSIXFKKSNGRRO-MXOVTSAMSA-N
849	162282	Polylysine		NSFPJVJQYCOMBV-UHFFFAOYSA-N
850	105047	bromfenvinphos		ORDKAVSHIKNMAN-UHFFFAOYSA-N
851	10197984	LY 379268		YASVRZWVUGJELU-MDASVERJSA-N
852	24293	cesium chloride		AIYUHDOJVYHVIT-UHFFFAOYSA-M
853	480775	dehydroglyasperin C		UACNRZUVCUEUPY-UHFFFAOYSA-N
854	10030106			BYTPMMJRDFCGKX-CZDRXDAJSA-N
855	32490	propamocarb		WZZLDXDUQPOXNW-UHFFFAOYSA-N
856
857	9803828	ONO4819		FBQUXLIJKPWCAO-AZIFJQEOSA-N
858	5320686	tiliroside		DVGGLGXQSFURLP-VWMSDXGPSA-N
859	6857422			JWMFYGXQPXQEEM-WZBAXQLOSA-N
860	73755113	tin protoporphyrin IX	Molecular Mechanisms of Pharmacological Action;Pharmacologic Actions;Enzyme Inhibitors;Chemical Actions and Uses	VWEYNEFKXXWVHZ-IBPJAKCHSA-N
861	643976	Flavin Mononucleotide	Nutrients;Physiological Effects of Drugs;Vitamins;Pharmacologic Actions;Growth Substances;Micronutrients;Vitamin B Complex;Chemical Actions and Uses	FVTCRASFADXXNN-SCRDCRAPSA-N
862	15096	tributyltin		GCTFWCDSFPMHHS-UHFFFAOYSA-M
863	5702613	N-caproylsphingosine		NPRJSFWNFTXXQC-QFWQFVLDSA-N
864	150310	Eplerenone	Antihypertensive Agents;Therapeutic Uses;Hormones, Hormone Substitutes, and Hormone Antagonists;Physiological Effects of Drugs;Cardiovascular Agents;Diuretics, Potassium Sparing;Hormone Antagonists;Natriuretic Agents;Diuretics;Mineralocorticoid Receptor Antagonists;Pharmacologic Actions;Chemical Actions and Uses	JUKPWJGBANNWMW-MKKQDWMASA-N
865	46937261			YZMHNNLDUWRZFW-UHFFFAOYSA-N
866	188224			SIXHCCPAJIVTOY-UHFFFAOYSA-N
867	996	Phenol	Disinfectants;Pharmaceutical Solutions;Cardiovascular Agents;Chemical Actions and Uses;Therapeutic Uses;Anti-Infective Agents;Anti-Infective Agents, Local;Specialty Uses of Chemicals;Pharmaceutical Preparations;Pharmacologic Actions;Sclerosing Solutions;Solutions	ISWSIDIOOBJBQZ-UHFFFAOYSA-N
868	4962	prostratin		BOJKFRKNLSCGHY-UHFFFAOYSA-N
869	9285	Methylphenazonium Methosulfate		RXGJTUSBYWCRBK-UHFFFAOYSA-M
870	33344	5-chloro-2-methyl-4-isothiazolin-3-one	Chemical Actions and Uses;Specialty Uses of Chemicals;Anti-Infective Agents;Disinfectants;Pharmacologic Actions;Therapeutic Uses	DHNRXBZYEKSXIM-UHFFFAOYSA-N
871	439551	gibberellic acid	Pharmacologic Actions;Plant Growth Regulators;Physiological Effects of Drugs;Chemical Actions and Uses;Growth Substances	IXORZMNAPKEEDV-QTWFBFKQSA-N
872	16136245	acetyl-2-naphthylalanyl-3-chlorophenylalanyl-1-oxohexadecyl-seryl-4-aminophenylalanyl(hydroorotyl)-4-aminophenylalanyl(carbamoyl)-leucyl-ILys-prolyl-alaninamide		MEUCPCLKGZSHTA-XYAYPHGZSA-N
873	446849			MASYAWHPJCQLSW-ZIAGYGMSSA-N
874	483			YXWOAJXNVLXPMU-UHFFFAOYSA-N
875	5894	Dichlororibofuranosylbenzimidazole	Chemical Actions and Uses;Enzyme Inhibitors;Molecular Mechanisms of Pharmacological Action;Pharmacologic Actions;Nucleic Acid Synthesis Inhibitors	XHSQDZXAVJRBMX-DDHJBXDOSA-N
876	5462310			OKTJSMMVPCPJKN-UHFFFAOYSA-N
877	8129	Heptanol		BBMCTIGTTCKYKF-UHFFFAOYSA-N
878	442793	gingerol		NLDDIKRKFXEWBK-AWEZNQCLSA-N
879	6437855	1,25-dihydroxyergocalciferol		ZGLHBRQAEXKACO-ZUDASBLMSA-N
880	30533	3,4,3',4'-tetrachloroazoxybenzene		BCOVXBPXQLIGEV-UHFFFAOYSA-N
881	14833	ferric oxide		LIKBJVNGSGBSGK-UHFFFAOYSA-N
882	50516	fluvalinate	Chemical Actions and Uses;Pesticides;Agrochemicals;Specialty Uses of Chemicals;Toxic Actions;Insecticides	INISTDXBRIBGOC-UHFFFAOYSA-N
883	6344	Methylene Chloride		YMWUJEATGCHHMB-UHFFFAOYSA-N
884	15487	denatonium	Aversive Agents;Chemical Actions and Uses;Specialty Uses of Chemicals;Molecular Mechanisms of Pharmacological Action;Physiological Effects of Drugs;Peripheral Nervous System Agents;Central Nervous System Agents;Therapeutic Uses;Abuse-Deterrent Formulations;Pharmaceutical Preparations;Sensory System Agents;Pharmacologic Actions;Pharmaceutic Aids	YNQALPDYZRNHNK-UHFFFAOYSA-N
885	9815559			XRZWVSXEDRYQGC-ZJUUUORDSA-N
886	449219			XKMGDFKROIEADD-CIOUUCGESA-N
887	549976			VUZNLSBZRVZGIK-UHFFFAOYSA-N
888	697993	captax	Chemical Actions and Uses;Anti-Infective Agents;Pharmacologic Actions;Therapeutic Uses;Antifungal Agents	YXIWHUQXZSMYRE-UHFFFAOYSA-N
889	4868	Polymyxin B	Anti-Bacterial Agents;Therapeutic Uses;Pharmacologic Actions;Chemical Actions and Uses;Anti-Infective Agents	WQVJHHACXVLGBL-UHFFFAOYSA-N
890	5255			OPVPGKGADVGKTG-UHFFFAOYSA-N
891	1424	13-hydroxy-9,11-octadecadienoic acid		HNICUWMFWZBIFP-UHFFFAOYSA-N
892	5327	Sulfamethazine	Therapeutic Uses;Chemical Actions and Uses;Pharmacologic Actions;Anti-Infective Agents	ASWVTGNCAZCNNR-UHFFFAOYSA-N
893	6351	cyclopropane	Pharmacologic Actions;Chemical Actions and Uses;Central Nervous System Depressants;Central Nervous System Agents;Anesthetics;Therapeutic Uses;Physiological Effects of Drugs	LVZWSLJZHVFIQJ-UHFFFAOYSA-N
894	444266	maleic acid	Chemical Actions and Uses;Enzyme Inhibitors;Molecular Mechanisms of Pharmacological Action;Pharmacologic Actions	VZCYOOQTPOCHFL-UPHRSURJSA-N
895	9821754	bicyclol		KXMTXZACPVCDMH-UHFFFAOYSA-N
896	5280723	Alprostadil	Pharmacologic Actions;Therapeutic Uses;Chemical Actions and Uses;Hematologic Agents;Cardiovascular Agents;Vasodilator Agents;Platelet Aggregation Inhibitors;Urological Agents	GMVPRGQOIOIIMI-DWKJAMRDSA-N
897	104735	p-Methoxy-N-methylphenethylamine		JCMWSVNNSPUNER-UHFFFAOYSA-N
898	37248	2,5,2',5'-tetrachlorobiphenyl		HCWZEPKLWVAEOV-UHFFFAOYSA-N
899	2826718	Caspofungin	Chemical Actions and Uses;Pharmacologic Actions;Antifungal Agents;Enzyme Inhibitors;Molecular Mechanisms of Pharmacological Action;Therapeutic Uses;Anti-Infective Agents	JYIKNQVWKBUSNH-OGZDCFRISA-N
900	3907	Leukotriene C4		GWNVDXQDILPJIG-UHFFFAOYSA-N
901	10453764	KMUP 1	Potassium Ionophores;Pharmacologic Actions;Ionophores;Chemical Actions and Uses;Molecular Mechanisms of Pharmacological Action;Specialty Uses of Chemicals;Membrane Transport Modulators	NIDVDYQCGWISJZ-UHFFFAOYSA-N
902	4169	metolachlor	Agrochemicals;Toxic Actions;Chemical Actions and Uses;Specialty Uses of Chemicals;Herbicides;Pesticides	WVQBLGZPHOPPFO-UHFFFAOYSA-N
903	29539	N-hydroxyphenacetin		GPMYDZBSYQUDJZ-UHFFFAOYSA-N
904	8947	monomethylarsonic acid	Noxae;Toxic Actions;Pesticides;Teratogens;Agrochemicals;Chemical Actions and Uses;Herbicides;Specialty Uses of Chemicals	SDIXRDNYIMOKSG-UHFFFAOYSA-L
905	3780			MOYKHGMNXAOIAT-UHFFFAOYSA-N
906	70695640	Cholestyramine Resin	Anticholesteremic Agents;Anion Exchange Resins;Molecular Mechanisms of Pharmacological Action;Antimetabolites;Laboratory Chemicals;Specialty Uses of Chemicals;Chemical Actions and Uses;Ion Exchange Resins;Pharmacologic Actions;Lipid Regulating Agents;Hypolipidemic Agents;Therapeutic Uses	KNDHRUPPBXRELB-UHFFFAOYSA-M
907	1866	6-Ketoprostaglandin F1 alpha		KFGOFTHODYBSGM-UHFFFAOYSA-N
908	31275	1,4-dioxane		RYHBNJHYFVUHQT-UHFFFAOYSA-N
909	36523	Gonadotropin-Releasing Hormone		XLXSAKCOAKORKW-UHFFFAOYSA-N
910	872	Isomaltose		DLRVVLDZNNYCBX-UHFFFAOYSA-N
911	1684	pleconaril	Anti-Infective Agents;Therapeutic Uses;Chemical Actions and Uses;Antiviral Agents;Pharmacologic Actions	KQOXLKOJHVFTRN-UHFFFAOYSA-N
912	45100487			CRIPFXSBMSGPKB-LVBGKUAWSA-N
913
914	13783824			MUOHJTRCBBDUOW-BFXFFQJBSA-N
915	126315			KABCFARPAMSXCC-UHFFFAOYSA-N
916	65864	flomoxef		UHRBTBZOWWGKMK-DOMZBBRYSA-N
917	4799			UFZTZBNSLXELAL-UHFFFAOYSA-N
918	2194	Anethole Trithione		KYLIZBIRMBGUOP-UHFFFAOYSA-N
919	5326566	7,8-dimethylalloxazine		ZJTJUVIJVLLGSP-UHFFFAOYSA-N
920	6883	Isosorbide Dinitrate	Molecular Mechanisms of Pharmacological Action;Pharmacologic Actions;Chemical Actions and Uses;Nitric Oxide Donors;Cardiovascular Agents;Therapeutic Uses;Vasodilator Agents	MOYKHGMNXAOIAT-JGWLITMVSA-N
921	98176	1,5-bis(2-hydroxyphenyl)-1,4-pentadien-3-one		YNVAHBUBGBLIEY-UHFFFAOYSA-N
922	16158207	linaclotide	Pharmacologic Actions;Chemical Actions and Uses;Therapeutic Uses;Enzyme Activators;Molecular Mechanisms of Pharmacological Action;Gastrointestinal Agents;Guanylyl Cyclase C Agonists	KWFNVZFWXXEJKL-YZDVLOIKSA-N
923	10935	maleimide		PEEHTFAAVSWFBL-UHFFFAOYSA-N
924	5040205	3,5-dihydroxy-4'-methoxystilbene		IHVRWFJGOIWMGC-UHFFFAOYSA-N
925
926	877	methacrylyl-coenzyme A		NPALUEYCDZWBOV-UHFFFAOYSA-N
927	15942660			FQMDEUNIBMBEIC-DTNONLPWSA-N
928	9853654	Pentagastrin		NEYNJQRKHLUJRU-DZUOILHNSA-N
929	408895			YLWVQFBYKLFJMB-UHFFFAOYSA-N
930	8174	n-decyl alcohol		MWKFXSUHUHTGQN-UHFFFAOYSA-N
931	5852	Penicillamine	Physiological Effects of Drugs;Sequestering Agents;Chemical Actions and Uses;Antidotes;Protective Agents;Antirheumatic Agents;Molecular Mechanisms of Pharmacological Action;Specialty Uses of Chemicals;Pharmacologic Actions;Chelating Agents;Therapeutic Uses	VVNCNSJFMMFHPL-VKHMYHEASA-N
932	88719	sophorose		HIWPGCMGAMJNRG-NCFXGAEVSA-N
933	105065			DUYSYHSSBDVJSM-ZWKOTPCHSA-N
934	5164	SB 220025		VSPFURGQAYMVAN-UHFFFAOYSA-N
935	325714			FDWRIIDFYSUTDP-UHFFFAOYSA-N
936	94144	androstane		QZLYKIGBANMMBK-UGCZWRCOSA-N
937	5462328	Heroin	Peripheral Nervous System Agents;Narcotics;Therapeutic Uses;Analgesics, Opioid;Central Nervous System Agents;Physiological Effects of Drugs;Sensory System Agents;Central Nervous System Depressants;Chemical Actions and Uses;Pharmacologic Actions;Analgesics	GVGLGOZIDCSQPN-PVHGPHFFSA-N
938	853433	isoeugenol		BJIOGJUNALELMI-ONEGZZNKSA-N
939	107698	1,2,3,4,6,7-hexachlorinated naphthalene		ZRNSVEOEIWQEMU-UHFFFAOYSA-N
940	11050	phenalen-1-one		WWBGWPHHLRSTFI-UHFFFAOYSA-N
941
942	67111			RGNXWPVNPFAADO-UHFFFAOYSA-N
943	12547			JWMFYGXQPXQEEM-UHFFFAOYSA-N
944	5622			LBGLGTAQLROFTM-UHFFFAOYSA-N
945	16666			NOOLISFMXDJSKH-KXUCPTDWSA-N
946	2083	Albuterol	Molecular Mechanisms of Pharmacological Action;Neurotransmitter Agents;Adrenergic beta-Agonists;Anti-Asthmatic Agents;Peripheral Nervous System Agents;Adrenergic beta-2 Receptor Agonists;Tocolytic Agents;Pharmacologic Actions;Respiratory System Agents;Chemical Actions and Uses;Reproductive Control Agents;Bronchodilator Agents;Therapeutic Uses;Adrenergic Agonists;Physiological Effects of Drugs;Aut…	NDAUXUAQIAJITI-UHFFFAOYSA-N
947	1927	9-hydroxy-10,12-octadecadienoic acid		NPDSHTNEKLQQIJ-UHFFFAOYSA-N
948	5880	Etiocholanolone		QGXBDMJGAMFCBF-BNSUEQOYSA-N
949	23915	schizandrin		YEFOAORQXAOVJQ-UHFFFAOYSA-N
950	7222	benzothiazole		IOJUPLGTWVMSFF-UHFFFAOYSA-N
951	5601	Thenoyltrifluoroacetone	Pharmacologic Actions;Chemical Actions and Uses;Chelating Agents;Molecular Mechanisms of Pharmacological Action;Specialty Uses of Chemicals;Sequestering Agents	TXBBUSUXYMIVOS-UHFFFAOYSA-N
952	56842239	Fatty Acids, Omega-3		QPEOIOLHJXXJFN-GNGJDXFDSA-N
953	104798			PWYYWQHXAPXYMF-UHFFFAOYSA-N
954	64727	mevinolinic acid		QLJODMDSTUBWDW-BXMDZJJMSA-N
955	105094			HFRLHSQAZLWVEE-UHFFFAOYSA-N
956	23057163			VCADPBMZUHCDGH-UHFFFAOYSA-N
957	127864	Pseudomonas aeruginosa autoinducer		PHSRRHGYXQCRPU-UHFFFAOYSA-N
958	2976			WOUOLAUOZXOLJQ-UHFFFAOYSA-N
959	6850753			WHJKCPTVEYZNOG-UHFFFAOYSA-N
960	8266	chlorendic acid		DJKGDNKYTKCJKD-UHFFFAOYSA-N
961	25227436	4-amino-N-(1-(4-chlorophenyl)-3-hydroxypropyl)-1-(7H-pyrrolo(2,3-d)pyrimidin-4-yl)piperidine-4-carboxamide		JDUBGYFRJFOXQC-KRWDZBQOSA-N
962	104766	1-amino-1,3-dicarboxycyclopentane	Central Nervous System Agents;Therapeutic Uses;Chemical Actions and Uses;Protective Agents;Pharmacologic Actions;Neuroprotective Agents;Physiological Effects of Drugs	YFYNOWXBIBKGHB-FBCQKBJTSA-N
963	15	Dihydrotestosterone	Androgens;Chemical Actions and Uses;Pharmacologic Actions;Physiological Effects of Drugs	NVKAWKQGWWIWPM-UHFFFAOYSA-N
964	16139713			WMUIYURBHSELFV-NZODMTSUSA-N
965	57274994			ZFCKWNAAMQBWJK-KYVYOHOSSA-N
966	19878	4-tert-butylpyridine		YSHMQTRICHYLGF-UHFFFAOYSA-N
967	119210			DOYKMKZYLAAOGH-CUDHKJQZSA-N
968	9916436	L-826,141		QJLFNDIEDQOREP-UHFFFAOYSA-N
969	44146714			COCFEDIXXNGUNL-RFKWWTKHSA-N
970	19777023			LIEVTTYXDCZXRG-UHFFFAOYSA-N
971	5287777			ABYBGJNJXSFLJJ-UHFFFAOYSA-N
972
973	5281227	Canthaxanthin	Protective Agents;Molecular Mechanisms of Pharmacological Action;Pharmacologic Actions;Physiological Effects of Drugs;Antioxidants;Chemical Actions and Uses;Specialty Uses of Chemicals	FDSDTBUPSURDBL-DKLMTRRASA-N
974	443295	N-Formylmethionine Leucyl-Phenylalanine		PRQROPMIIGLWRP-BZSNNMDCSA-N
975	643820	geraniol		GLZPCOQZEFWAFX-YFHOEESVSA-N
976	27661	isosorbide-5-mononitrate	Therapeutic Uses;Chemical Actions and Uses;Nitric Oxide Donors;Vasodilator Agents;Molecular Mechanisms of Pharmacological Action;Cardiovascular Agents;Pharmacologic Actions	YWXYYJSYQOXTPL-SLPGGIOYSA-N
977	5058			VYGQUTWHTHXGQB-UHFFFAOYSA-N
978	194301	1,3,5-tris((N,N',N''-2,3-dihydroxybenzoyl)aminomethyl)benzene		GCTFIRZGPIUOAK-UHFFFAOYSA-N
979	6365735	2-methyl-3-(4-(3-pyridinylmethyl)phenyl)-2-propenoic acid	Chemical Actions and Uses;Pharmacologic Actions;Enzyme Inhibitors;Molecular Mechanisms of Pharmacological Action	BTGWEKWSISKKFW-NBYYMMLRSA-N
980	261000	Metribolone		CCCIJQPRIXGQOE-XWSJACJDSA-N
981	12585			QMMOXUPEWRXHJS-UHFFFAOYSA-N
982	9848818	tauroursodeoxycholic acid	Cholagogues and Choleretics;Therapeutic Uses;Gastrointestinal Agents;Antiviral Agents;Anti-Infective Agents;Pharmacologic Actions;Chemical Actions and Uses	BHTRKEVKTKCXOH-LBSADWJPSA-N
983	5311080	endomorphin 1	Analgesics;Analgesics, Opioid;Central Nervous System Agents;Central Nervous System Depressants;Chemical Actions and Uses;Narcotics;Peripheral Nervous System Agents;Pharmacologic Actions;Physiological Effects of Drugs;Sensory System Agents;Therapeutic Uses	ZEXLJFNSKAHNFH-SYKYGTKKSA-N
984	162430			CNMFGFBWPBBGKX-UHFFFAOYSA-L
985	191147	2-amino-2-deoxyhexuronic acid		CRIPFXSBMSGPKB-UHFFFAOYSA-N
986	65752	rutecarpine	Cardiovascular Agents;Chemical Actions and Uses;Pharmacologic Actions;Therapeutic Uses;Vasodilator Agents	ACVGWSKVRYFWRP-UHFFFAOYSA-N
987	186	acetyl phosphate		LIPOUNRJVLNBCD-UHFFFAOYSA-N
988	2724354	Succimer	Molecular Mechanisms of Pharmacological Action;Chemical Actions and Uses;Antidotes;Chelating Agents;Specialty Uses of Chemicals;Protective Agents;Sequestering Agents;Pharmacologic Actions;Physiological Effects of Drugs	ACTRVOBWPAIOHC-XIXRPRMCSA-N
989	66603	2,3,5,6-tetrachlorohydroquinone		STOSPPMGXZPHKP-UHFFFAOYSA-N
990	135	4-hydroxybenzoic acid		FJKROLUGYXJWQN-UHFFFAOYSA-N
991	10342449			VTGXLCZUWFYELR-UHFFFAOYSA-N
992	4812	Vitamin K 1	Chemical Actions and Uses;Molecular Mechanisms of Pharmacological Action;Fibrin Modulating Agents;Coagulants;Antifibrinolytic Agents;Therapeutic Uses;Micronutrients;Vitamins;Growth Substances;Hemostatics;Hematologic Agents;Physiological Effects of Drugs;Nutrients;Pharmacologic Actions	MBWXNTAXLNYFJB-UHFFFAOYSA-N
993	6081	Methoxamine	Cardiovascular Agents;Adrenergic Agonists;Peripheral Nervous System Agents;Adrenergic alpha-Agonists;Chemical Actions and Uses;Therapeutic Uses;Neurotransmitter Agents;Adrenergic alpha-1 Receptor Agonists;Molecular Mechanisms of Pharmacological Action;Pharmacologic Actions;Autonomic Agents;Sympathomimetics;Adrenergic Agents;Physiological Effects of Drugs;Vasoconstrictor Agents	YGRFXPCHZBRUKP-UHFFFAOYSA-N
994	122292	SAN 202791	Calcium-Regulating Hormones and Agents;Calcium Channel Blockers;Cardiovascular Agents;Vasoconstrictor Agents;Calcium Channel Agonists;Therapeutic Uses;Molecular Mechanisms of Pharmacological Action;Chemical Actions and Uses;Pharmacologic Actions;Membrane Transport Modulators;Physiological Effects of Drugs	LYFZEFDZKPJBJK-CQSZACIVSA-N
995	447693			GQQZXRPXBDJABR-BDZNYNMQSA-N
996	5458189			AVBOKMGDTOZFMW-GYMDHWDQSA-N
997	5283205	14,15-epoxy-5,8,11-eicosatrienoic acid	Chemical Actions and Uses;Pharmacologic Actions;Therapeutic Uses;Cardiovascular Agents;Vasodilator Agents	JBSCUHKPLGKXKH-ILYOTBPNSA-N
998	5280724	15-hydroxy-5,8,11,13-eicosatetraenoic acid		JSFATNQSLKRBCI-VAEKSGALSA-N
999	11	ethylene dichloride		WSLDOOZREJYCGB-UHFFFAOYSA-N
1000	65944	pidotimod	Physiological Effects of Drugs;Immunologic Factors;Pharmacologic Actions;Adjuvants, Immunologic;Chemical Actions and Uses	UUTKICFRNVKFRG-WDSKDSINSA-N
1001	25091945			WDOKVEXPLYPSRE-UHFFFAOYSA-N
1002	5930	N-methyl-4-aminophenol		ZVNPWFOVUDMGRP-UHFFFAOYSA-N
1003	6434544	15-Hydroxy-11 alpha,9 alpha-(epoxymethano)prosta-5,13-dienoic Acid	Pharmacologic Actions;Vasoconstrictor Agents;Therapeutic Uses;Cardiovascular Agents;Chemical Actions and Uses	LQANGKSBLPMBTJ-WTPHSRJXSA-N
1004	24836924			YJISHJVIRFPGGN-UHFFFAOYSA-N
1005	121396	N-carbamylglutamate		LCQLHJZYVOQKHU-VKHMYHEASA-N
1006	2751			HHHKFGXWKKUNCY-UHFFFAOYSA-N
1007	4984			RXWNCPJZOCPEPQ-UHFFFAOYSA-N
1008	54886	benfuracarb		FYZBOYWSHKHDMT-UHFFFAOYSA-N
1009	3645619	N-((4-(2-cyanophenyl)-1-piperazinyl)methyl)-3-methylbenzamide		DNULYRGWTFLJQL-UHFFFAOYSA-N
1010	1209			ASNFTDCKZKHJSW-UHFFFAOYSA-N
1011	3476986	blebbistatin		LZAXPYOBKSJSEX-UHFFFAOYSA-N
1012	12540	triphenyltin chloride		NJVOZLGKTAPUTQ-UHFFFAOYSA-M
1013	6328106	triethyllead		CBTNQWNORLDNTB-UHFFFAOYSA-N
1014	6205			GGLZPLKKBSSKCX-UHFFFAOYSA-N
1015	2832	Demecolcine	Antineoplastic Agents;Tubulin Modulators;Pharmacologic Actions;Mitosis Modulators;Molecular Mechanisms of Pharmacological Action;Antimitotic Agents;Chemical Actions and Uses;Therapeutic Uses;Antineoplastic Agents, Phytogenic	NNJPGOLRFBJNIW-UHFFFAOYSA-N
1016	44176376	Sphingomyelins		LRYZPFWEZHSTHD-HEFFAWAOSA-O
1017	15991574	3-hydroxyasparagine		VQTLPSCRBFYDNX-LWMBPPNESA-N
1018	5280493	Leukotriene C4		GWNVDXQDILPJIG-NXOLIXFESA-N
1019	3035454	bis(maltolato)oxovanadium(IV)		XUOLEICXAPEOSI-UHFFFAOYSA-L
1020	12118082	monascin		XXKNHBAFFJINCK-RVEJDSBJSA-N
1021	46915213			LQRJAEQXMSMEDP-BXWXCLBKSA-N
1022	17757205			ZDFOCDTXDPKJKA-WJOKGBTCSA-N
1023	9369	Papain		CQOVPNPJLQNMDC-UHFFFAOYSA-N
1024	5702287	Glycyrrhetinic Acid	Pharmacologic Actions;Chemical Actions and Uses;Therapeutic Uses;Anti-Inflammatory Agents	MPDGHEJMBKOTSU-VOPRYAMFSA-N
1025	24848394			XAUDJQYHKZQPEU-YSLANXFLSA-N
1026	6249	Ampicillin	Anti-Bacterial Agents;Anti-Infective Agents;Chemical Actions and Uses;Pharmacologic Actions;Therapeutic Uses	AVKUERGKIZMTKX-NJBDSQKTSA-N
1027	25674	Ethionine	Noxae;Molecular Mechanisms of Pharmacological Action;Antimetabolites;Pharmacologic Actions;Toxic Actions;Chemical Actions and Uses	GGLZPLKKBSSKCX-YFKPBYRVSA-N
1028	4533			APSUXPSYBJVPPS-UHFFFAOYSA-N
1029	16738692			GUBXYMKIJFOYOA-YMGPVYFXSA-N
1030	5358116	trimethyltin		LYRCQNDYYRPFMF-UHFFFAOYSA-N
1031	24121	6-nitrochrysene		UAWLTQJFZUYROA-UHFFFAOYSA-N
1032	104933	U 74389F	Pharmacologic Actions;Immunologic Factors;Antioxidants;Chemical Actions and Uses;Immunosuppressive Agents;Specialty Uses of Chemicals;Neuroprotective Agents;Protective Agents;Physiological Effects of Drugs;Molecular Mechanisms of Pharmacological Action;Radiation-Protective Agents;Central Nervous System Agents;Therapeutic Uses	QZGBZPCDCMUFCW-FRVIMOPGSA-N
1033	154656	amediplase		YQINXCSNGCDFCQ-CMOCDZPBSA-N
1034	6849	1-nitronaphthalene	Noxae;Toxic Actions;Chemical Actions and Uses;Carcinogens	RJKGJBPXVHTNJL-UHFFFAOYSA-N
1035	637760	Chalcone		DQFBYFPFKXHELB-VAWYXSNFSA-N
1036	124687	thiamine thiazolone pyrophosphate		ZGJUYGIRPQSCFA-UHFFFAOYSA-N
1037	3159			ZWAOHEXOSAUJHY-UHFFFAOYSA-N
1038	242994	stevioside	Chemical Actions and Uses;Food Ingredients;Specialty Uses of Chemicals;Sweetening Agents;Flavoring Agents;Food Additives	UEDUENGHJMELGK-DROKWKKMSA-N
1039	5281969	anandamide	Therapeutic Uses;Pharmacologic Actions;Chemical Actions and Uses;Hormones, Hormone Substitutes, and Hormone Antagonists;Cardiovascular Agents;Molecular Mechanisms of Pharmacological Action;Neurotransmitter Agents;Cannabinoid Receptor Modulators;Physiological Effects of Drugs;Cannabinoid Receptor Agonists;Calcium-Regulating Hormones and Agents;Membrane Transport Modulators;Calcium Channel Blockers…	LGEQQWMQCRIYKG-DOFZRALJSA-N
1040	55466	Gadolinium DTPA	Diagnostic Uses of Chemicals;Contrast Media;Chemical Actions and Uses;Specialty Uses of Chemicals;Pharmacologic Actions	LGMLJQFQKXPRGA-VPVMAENOSA-K
1041	73298			QJVXKWHHAMZTBY-GAGVYUBLSA-N
1042	5202	Serotonin	Physiological Effects of Drugs;Pharmacologic Actions;Molecular Mechanisms of Pharmacological Action;Neurotransmitter Agents;Serotonin Receptor Agonists;Chemical Actions and Uses;Serotonin Agents	QZAYGJVTTNCVMB-UHFFFAOYSA-N
1043	5310984	4-aminopyrrolidine-2,4-dicarboxylic acid		XZFMJVJDSYRWDQ-AWFVSMACSA-N
1044	9833274			JYKWMJBUIXNJOG-GSDHHJKMSA-N
1045	216304	N-phenacyl-4,5-dimethylthiazolium bromide		NWYBJPXXICNVLX-UHFFFAOYSA-M
1046	31423	pyrene	Fluorescent Dyes;Specialty Uses of Chemicals;Laboratory Chemicals;Coloring Agents;Luminescent Agents;Chemical Actions and Uses;Indicators and Reagents	BBEAQIROQSPTKN-UHFFFAOYSA-N
1047	9829111			DOGIDQKFVLKMLQ-MDEXZRIVSA-N
1048	445433			ZYZCGGRZINLQBL-GWRQVWKTSA-O
1049	443055	brassinolide	Chemical Actions and Uses;Pharmacologic Actions;Growth Substances;Plant Growth Regulators;Physiological Effects of Drugs	IXVMHGVQKLDRKH-QHBHMFGVSA-N
1050	115114	2-(2,3-dicarboxycyclopropyl)glycine	Pharmacologic Actions;Anticonvulsants;Central Nervous System Agents;Chemical Actions and Uses;Therapeutic Uses	MATPZHBYOVDBLI-IDPZHQIBSA-N
1051	443652	malvidin-3-glucoside		PXUQTDZNOHRWLI-OXUVVOBNSA-O
1052	73087	3-deazaneplanocin		OMKHWTRUYNAGFG-IEBDPFPHSA-N
1053	5318980	icaritin		TUUXBSASAQJECY-UHFFFAOYSA-N
1054	1271	(alpha-carboxycyclopropyl)glycine	Chemical Actions and Uses;Excitatory Amino Acid Agents;Excitatory Amino Acid Agonists;Molecular Mechanisms of Pharmacological Action;Neurotransmitter Agents;Pharmacologic Actions;Physiological Effects of Drugs	GZOVEPYOCJWRFC-UHFFFAOYSA-N
1055	24154	Galactosamine		MSWZFWKMSRAUBD-GASJEMHNSA-N
1056	32800			IZTQOLKUZKXIRV-UHFFFAOYSA-N
1057	8252	propylene		QQONPFPTGQHPMA-UHFFFAOYSA-N
1058	1365101			YISGMOZSGOGYOU-NTUHNPAUSA-N
1059	3081033	1-(3-chloro-2,6-dihydroxy-4-methoxyphenyl)-1-hexanone		JWBMZIJMSBFBIY-UHFFFAOYSA-N
1060	61253	octyl gallate	Chemical Actions and Uses;Food Ingredients;Food Preservatives;Specialty Uses of Chemicals;Food Additives	NRPKURNSADTHLJ-UHFFFAOYSA-N
1061	3423	FPL 64176	Calcium Channel Agonists;Calcium-Regulating Hormones and Agents;Physiological Effects of Drugs;Cardiovascular Agents;Vasoconstrictor Agents;Chemical Actions and Uses;Membrane Transport Modulators;Therapeutic Uses;Pharmacologic Actions;Molecular Mechanisms of Pharmacological Action	MDMWHKZANMNXTF-UHFFFAOYSA-N
1062	637394	hirsutanone		VWHYFMQKJYFLCC-DUXPYHPUSA-N
1063	6604880			SXJDCULZDFWMJC-DGCLKSJQSA-N
1064
1065	44593851			ZCXQDNWIQSAJIR-GPFHXOFOSA-N
1066
1067	9870304	GW 9578		KYQNYMXQHLMADB-UHFFFAOYSA-N
1068	57199466			HTTJABKRGRZYRN-RDIQSYKISA-N
1069	44448167	stemofoline		DTVYAHOULQCSMS-JQANZLKUSA-N
1070	2173			AVKUERGKIZMTKX-UHFFFAOYSA-M
1071	91109778			AEELGNFHWGJDHG-UHFFFAOYSA-N
1072	5480230	norbinaltorphimine	Peripheral Nervous System Agents;Sensory System Agents;Pharmacologic Actions;Chemical Actions and Uses;Therapeutic Uses;Narcotic Antagonists;Physiological Effects of Drugs;Central Nervous System Agents	APSUXPSYBJVPPS-YAUKWVCOSA-N
1073	60825	Lamivudine	Anti-HIV Agents;Molecular Mechanisms of Pharmacological Action;Reverse Transcriptase Inhibitors;Therapeutic Uses;Nucleic Acid Synthesis Inhibitors;Antiviral Agents;Chemical Actions and Uses;Enzyme Inhibitors;Pharmacologic Actions;Anti-Infective Agents;Anti-Retroviral Agents	JTEGQNOMFQHVDC-NKWVEPMBSA-N
1074	77319			FMDTUZFOCQKSFX-UHFFFAOYSA-N
1075	2687	CGP 12177	Adrenergic Agents;Adrenergic beta-Antagonists;Adrenergic Antagonists;Molecular Mechanisms of Pharmacological Action;Pharmacologic Actions;Adrenergic beta-Agonists;Physiological Effects of Drugs;Adrenergic Agonists;Chemical Actions and Uses;Neurotransmitter Agents	UMQUQWCJKFOUGV-UHFFFAOYSA-N
1076	54909	cicletanine	Pharmacologic Actions;Diuretics;Physiological Effects of Drugs;Antihypertensive Agents;Anti-Arrhythmia Agents;Cardiovascular Agents;Chemical Actions and Uses;Natriuretic Agents;Therapeutic Uses	QLMBAIRFQQLJJX-UHFFFAOYSA-N
1077	10221200			QLZOWJNFLXSDSH-UHFFFAOYSA-N
1078	2477	Buspirone	Anti-Anxiety Agents;Central Nervous System Agents;Central Nervous System Depressants;Chemical Actions and Uses;Molecular Mechanisms of Pharmacological Action;Neurotransmitter Agents;Pharmacologic Actions;Physiological Effects of Drugs;Psychotropic Drugs;Serotonin Agents;Serotonin Receptor Agonists;Therapeutic Uses;Tranquilizing Agents	QWCRAEMEVRGPNT-UHFFFAOYSA-N
1079	11966249	Carrageenan		ZNOZWUKQPJXOIG-XSBHQQIPSA-L
1080	1032	propionic acid		XBDQKXXYIPTUBI-UHFFFAOYSA-N
1081	291			RZZPDXZPRHQOCG-UHFFFAOYSA-O
1082	11401613	4-chlorobenzo(f)isoquinoline		SHQLTRRYZVBEMR-UHFFFAOYSA-N
1083	131343	isoleucyl-lysyl-valyl-alanyl-valine		XQQUSYWGKLRJRA-RABCQHRBSA-N
1084	16131215	abarelix	Pharmacologic Actions;Chemical Actions and Uses;Hormones, Hormone Substitutes, and Hormone Antagonists;Hormone Antagonists;Physiological Effects of Drugs	AIWRTTMUVOZGPW-HSPKUQOVSA-N
1085	11158353	N-(2-(3-chloro-5-(trifluoromethyl)-2-pyridyl)ethyl)-alpha,alpha,alpha-trifluoro-o-toluamide		KVDJTXBXMWJJEF-UHFFFAOYSA-N
1086	114924	1-(carboxymethylthio)tetradecane	Molecular Mechanisms of Pharmacological Action;Chemical Actions and Uses;Physiological Effects of Drugs;Antioxidants;Pharmacologic Actions;Specialty Uses of Chemicals;Protective Agents;Free Radical Scavengers	IPBCWPPBAWQYOO-UHFFFAOYSA-N
1087	6508	Quinic Acid		AAWZDTNXLSGCEK-LNVDRNJUSA-N
1088	18343	doxifluridine	Antimetabolites, Antineoplastic;Physiological Effects of Drugs;Therapeutic Uses;Central Nervous System Agents;Appetite Stimulants;Chemical Actions and Uses;Antimetabolites;Noxae;Pharmacologic Actions;Toxic Actions;Immunologic Factors;Central Nervous System Stimulants;Immunosuppressive Agents;Antineoplastic Agents;Molecular Mechanisms of Pharmacological Action	ZWAOHEXOSAUJHY-ZIYNGMLESA-N
1089	5537	trequinsin	Pharmacologic Actions;Hematologic Agents;Chemical Actions and Uses;Platelet Aggregation Inhibitors;Therapeutic Uses	MCMSJVMUSBZUCN-UHFFFAOYSA-N
1090	65079	fluorexon	Luminescent Agents;Coloring Agents;Chemical Actions and Uses;Specialty Uses of Chemicals;Indicators and Reagents;Fluorescent Dyes;Laboratory Chemicals	DEGAKNSWVGKMLS-UHFFFAOYSA-N
1091	230			PPQRONHOSHZGFQ-UHFFFAOYSA-N
1092	5282259	10-nitro-9,12-octadecadienoic acid		LELVHAQTWXTCLY-XYWKCAQWSA-N
1093	73581	bilobalide		MOLPUWBMSBJXER-YDGSQGCISA-N
1094	73400	dauricine	Sensory System Agents;Therapeutic Uses;Calcium Channel Blockers;Pharmacologic Actions;Anti-Inflammatory Agents, Non-Steroidal;Antihypertensive Agents;Cardiovascular Agents;Molecular Mechanisms of Pharmacological Action;Platelet Aggregation Inhibitors;Anti-Arrhythmia Agents;Physiological Effects of Drugs;Chemical Actions and Uses;Anti-Inflammatory Agents;Antirheumatic Agents;Hematologic Agents;Per…	AQASRZOCERRGBL-ROJLCIKYSA-N
1095	2551	Carbachol	Analgesics;Peripheral Nervous System Agents;Miotics;Cardiovascular Agents;Cholinergic Agonists;Molecular Mechanisms of Pharmacological Action;Autonomic Agents;Protective Agents;Cholinergic Agents;Analgesics, Non-Narcotic;Pharmacologic Actions;Central Nervous System Agents;Physiological Effects of Drugs;Sensory System Agents;Neurotransmitter Agents;Therapeutic Uses;Cardiotonic Agents;Chemical Acti…	VPJXQGSRWJZDOB-UHFFFAOYSA-O
1096	2342	benzquinamide		JSZILQVIPPROJI-UHFFFAOYSA-N
1097	65014	plerixafor octahydrochloride	Pharmacologic Actions;Therapeutic Uses;Chemical Actions and Uses;Anti-Infective Agents;Anti-Retroviral Agents;Anti-HIV Agents;Antiviral Agents	UEUPDYPUTTUXLJ-UHFFFAOYSA-N
1098	46184563			JSTZMWXBGOXHSZ-CGHXCNIISA-N
1099	185617	scutellarin		DJSISFGPUUYILV-ZFORQUDYSA-N
1100	2545			DHZBEENLJMYSHQ-UHFFFAOYSA-N
1101	5311263	lysophosphatidic acid		WRGQSWVCFNIUNZ-GDCKJWNLSA-N
1102	6857436			GJJVAFUKOBZPCB-HQLRYZJNSA-N
1103	5280506	prostaglandin F2beta		PXGPLTODNUVGFL-JZFBHDEDSA-N
1104	26105	Misonidazole	Pharmacologic Actions;Radiation-Sensitizing Agents;Antiparasitic Agents;Antiprotozoal Agents;Antineoplastic Agents;Therapeutic Uses;Anti-Infective Agents;Chemical Actions and Uses	OBBCSXFCDPPXOL-UHFFFAOYSA-N
1105	82146	Bexarotene	Antineoplastic Agents;Chemical Actions and Uses;Pharmacologic Actions;Therapeutic Uses	NAVMQTYZDKMPEU-UHFFFAOYSA-N
1106	12303203	cyanidin 3-O-glucoside		RKWHWFONKJEUEF-AVPDHNOJSA-O
1107	123861	CGP 28392	Membrane Transport Modulators;Physiological Effects of Drugs;Pharmacologic Actions;Molecular Mechanisms of Pharmacological Action;Calcium-Regulating Hormones and Agents;Cardiovascular Agents;Calcium Channel Agonists;Chemical Actions and Uses;Therapeutic Uses;Vasoconstrictor Agents	CBPBJKQTVKFOOQ-UHFFFAOYSA-N
1108	19920	isopropyl glycidyl ether		NWLUZGJDEZBBRH-UHFFFAOYSA-N
1109	27993			YJBYRYVLFAUXBJ-UHFFFAOYSA-N
1110	2826713	KRN 7000	Chemical Actions and Uses;Adjuvants, Immunologic;Physiological Effects of Drugs;Immunologic Factors;Antineoplastic Agents;Therapeutic Uses;Pharmacologic Actions	VQFKFAKEUMHBLV-BYSUZVQFSA-N
1111	56494	fluorodopa F 18		PAXWQORCRCBOCU-RPDRGXCHSA-N
1112	3006315	3-aminopyridine-2-carboxaldehyde thiosemicarbazone		XMYKNCNAZKMVQN-UHFFFAOYSA-N
1113	9161	acenaphthylene		HXGDTGSAIMULJN-UHFFFAOYSA-N
1114	56678049	Istaroxime		MPYLDWFDPHRTEG-YDZHTSKRSA-N
1115	108192	testosterone glucuronate		NIKZPECGCSUSBV-HMAFJQTKSA-N
1116	2236	aristolochic acid I	Pharmacologic Actions;Therapeutic Uses;Noxae;Mutagens;Toxic Actions;Chemical Actions and Uses;Antiviral Agents;Anti-Infective Agents;Carcinogens	BBFQZRXNYIEMAW-UHFFFAOYSA-N
1117	40828	diisopropanolnitrosamine	Toxic Actions;Carcinogens;Mutagens;Noxae;Chemical Actions and Uses	MNIGYIKCFSPQRJ-UHFFFAOYSA-N
1118	5819	Thyroxine		XUIIKFGFIJCVMT-LBPRGKRZSA-N
1119	94431	1-(heptafluorobutyryl)imidazole		MSYHGYDAVLDKCE-UHFFFAOYSA-N
1120	270757	fusicoccin		KXTYBXCEQOANSX-UHFFFAOYSA-N
1121	4616	Oxazepam	Central Nervous System Depressants;GABA Modulators;Molecular Mechanisms of Pharmacological Action;Tranquilizing Agents;Chemical Actions and Uses;Therapeutic Uses;Pharmacologic Actions;Neurotransmitter Agents;Hypnotics and Sedatives;Psychotropic Drugs;Central Nervous System Agents;GABA Agents;Physiological Effects of Drugs;Anti-Anxiety Agents	ADIMAYPTOBDMTL-UHFFFAOYSA-N
1122	2246			MQZIGYBFDRPAKN-UHFFFAOYSA-N
1123	1445			QAOBBBBDJSWHMU-UHFFFAOYSA-N
1124	2303	3-Pyridinecarboxylic acid, 1,4-dihydro-2,6-dimethyl-5-nitro-4-(2-(trifluoromethyl)phenyl)-, Methyl ester	Calcium Channel Agonists;Calcium-Regulating Hormones and Agents;Cardiovascular Agents;Chemical Actions and Uses;Membrane Transport Modulators;Molecular Mechanisms of Pharmacological Action;Pharmacologic Actions;Physiological Effects of Drugs;Therapeutic Uses;Vasoconstrictor Agents	ZFLWDHHVRRZMEI-UHFFFAOYSA-N
1125	26177	tris(1,3-dichloro-2-propyl)phosphate		ASLWPAWFJZFCKF-UHFFFAOYSA-N
1126	56329	Cilazapril	Angiotensin-Converting Enzyme Inhibitors;Protease Inhibitors;Pharmacologic Actions;Enzyme Inhibitors;Molecular Mechanisms of Pharmacological Action;Cardiovascular Agents;Chemical Actions and Uses;Therapeutic Uses;Antihypertensive Agents	JQRZBPFGBRIWSN-YOTVLOEGSA-N
1127	586	Creatine		CVSVTCORWBXHQV-UHFFFAOYSA-N
1128	27924	Tetradecanoylphorbol Acetate	Chemical Actions and Uses;Toxic Actions;Noxae;Carcinogens	PHEDXBVPIONUQT-RGYGYFBISA-N
1129	16129675	Ceruletide		YRALAIOMGQZKOW-HYAOXDFASA-N
1130	37907	climbazole		OWEGWHBOCFMBLP-UHFFFAOYSA-N
1131	287064	methyl 3,4-dihydroxybenzoate		CUFLZUDASVUNOE-UHFFFAOYSA-N
1132	17701	bromotriethylstannane		KQPIFPBKXYBDGV-UHFFFAOYSA-M
1133	1599	Puromycin Aminonucleoside	Antibiotics, Antineoplastic;Antimetabolites;Antimetabolites, Antineoplastic;Antineoplastic Agents;Chemical Actions and Uses;Molecular Mechanisms of Pharmacological Action;Noxae;Pharmacologic Actions;Therapeutic Uses;Toxic Actions	RYSMHWILUNYBFW-UHFFFAOYSA-N
1134	6338	Vinyl Chloride	Carcinogens;Chemical Actions and Uses;Toxic Actions;Noxae	BZHJMEDXRYGGRV-UHFFFAOYSA-N
1135	2023			RENVITLQVBEFDT-UHFFFAOYSA-N
1136	445049	Prostaglandin H2		YIBNHAJFJUQSRA-YNNPMVKQSA-N
1137	75729	tutin		CCAZWUJBLXKBAY-ULZPOIKGSA-N
1138	362	1,2-dihydroxy-1,2-dihydronaphthalene		QPUHWUSUBHNZCG-UHFFFAOYSA-N
1139	7276	styrene oxide	Carcinogens;Chemical Actions and Uses;Mutagens;Toxic Actions;Noxae	AWMVMTVKBNGEAK-UHFFFAOYSA-N
1140	3691			JJWITJNSXCXULM-UHFFFAOYSA-N
1141	443614	soyasaponin II		IBZLICPLPYSFNZ-IVWMTKFPSA-N
1142	5462471	Enkephalin, Ala(2)-MePhe(4)-Gly(5)-	Analgesics;Analgesics, Opioid;Anti-Arrhythmia Agents;Cardiovascular Agents;Central Nervous System Agents;Central Nervous System Depressants;Chemical Actions and Uses;Molecular Mechanisms of Pharmacological Action;Narcotics;Neurotransmitter Agents;Peripheral Nervous System Agents;Pharmacologic Actions;Physiological Effects of Drugs;Sensory System Agents;Therapeutic Uses	HPZJMUBDEAMBFI-WTNAPCKOSA-N
1143	114831	trans-1,2-dihydro-1,2-naphthalenediol		QPUHWUSUBHNZCG-UWVGGRQHSA-N
1144	123129			XDTMQSROBMDMFD-LBTWDOQPSA-N
1145	23963	Titanium		RTAQQCXQSZGOHL-UHFFFAOYSA-N
1146	124062	rubiadin		IRZTUXPRIUZXMP-UHFFFAOYSA-N
1147	3035635	1-(2-pyrrolidinylcarbonyl)-2-pyrrolidinylboronic acid		XSBZZZGVAIXJLD-UHFFFAOYSA-N
1148	9354	Succimer	Pharmacologic Actions;Specialty Uses of Chemicals;Molecular Mechanisms of Pharmacological Action;Protective Agents;Sequestering Agents;Physiological Effects of Drugs;Chelating Agents;Antidotes;Chemical Actions and Uses	ACTRVOBWPAIOHC-UHFFFAOYSA-N
1149	4931	propachlor	Chemical Actions and Uses;Specialty Uses of Chemicals;Herbicides;Agrochemicals;Pesticides;Toxic Actions	MFOUDYKPLGXPGO-UHFFFAOYSA-N
1150	442786			FSBUXLDOLNLABB-WZJPPVJYSA-N
1151	454217	prostratin		BOJKFRKNLSCGHY-HXGSDTCMSA-N
1152	77982	ribose-5-phosphate		PPQRONHOSHZGFQ-LMVFSUKVSA-N
1153	5196	carbamylhydrazine	Toxic Actions;Chemical Actions and Uses;Carcinogens;Noxae	DUIOPKIIICUYRZ-UHFFFAOYSA-N
1154	1743			QOZFCKXEVSGWGS-UHFFFAOYSA-N
1155	5315892	cinnamyl alcohol		OOCCDEMITAIZTP-QPJJXVBHSA-N
1156	5318650	isorhapontigenin		ANNNBEZJTNCXHY-NSCUHMNNSA-N
1157	10198228	1-(2-pyrrolidinylcarbonyl)-2-pyrrolidinylboronic acid		XSBZZZGVAIXJLD-YUMQZZPRSA-N
1158	5288643			AJEPKWPHKPETBM-MRVPVSSYSA-N
1159	5771750			RBPJJMOOGOJVHL-OSEDHQMGSA-N
1160	123960	isotocin		XMINXPSYULINQV-WZONHCQSSA-N
1161	2524	Calcitriol	Vitamins;Therapeutic Uses;Micronutrients;Calcium-Regulating Hormones and Agents;Molecular Mechanisms of Pharmacological Action;Cardiovascular Agents;Membrane Transport Modulators;Pharmacologic Actions;Growth Substances;Nutrients;Chemical Actions and Uses;Physiological Effects of Drugs;Bone Density Conservation Agents;Calcium Channel Agonists;Vasoconstrictor Agents	GMRQFYUYWCNGIN-UHFFFAOYSA-N
1162	21956122			XTYREEWEUTUYMJ-UHFFFAOYSA-N
1163	5249			GFWRVVCDTLRWPK-UHFFFAOYSA-N
1164	5293			UZHDGDDPOPDJGM-UHFFFAOYSA-N
1165	2825690	3-nitrobenzanthrone		QAJOWHGESRCVLY-UHFFFAOYSA-N
1166	9842708			WGVPSTQRQHGEEP-UHFFFAOYSA-N
1167	104857			GGCUJPCCTQNTJF-UHFFFAOYSA-N
1168	24755493			JACRVMAFUDKXJP-DEKDTTDGSA-N
1169	100572	eremanthin		BWRZDLYJNURUHS-XUXIUFHCSA-N
1170	4273754	JHW 015	Cannabinoid Receptor Modulators;Chemical Actions and Uses;Physiological Effects of Drugs;Molecular Mechanisms of Pharmacological Action;Cannabinoid Receptor Agonists;Pharmacologic Actions;Neurotransmitter Agents;Hormones;Hormones, Hormone Substitutes, and Hormone Antagonists	LJSBBBWQTLXQEN-UHFFFAOYSA-N
1171	442089	stevioside	Specialty Uses of Chemicals;Food Ingredients;Sweetening Agents;Flavoring Agents;Chemical Actions and Uses;Food Additives	UEDUENGHJMELGK-HYDKPPNVSA-N
1172
1173	656894	Isopropyl Thiogalactoside		BPHPUYQFMNQIOC-NXRLNHOXSA-N
1174
1175	42128	2,3,4,7,8-pentachlorodibenzofuran		OGBQILNBLMPPDP-UHFFFAOYSA-N
1176
1177	22871601			BPHPUYQFMNQIOC-QLLBTKBPSA-N
1178
1179	37632	adinazolam	Pharmacologic Actions;Psychotropic Drugs;Therapeutic Uses;Chemical Actions and Uses;Antidepressive Agents;Central Nervous System Agents	GJSLOMWRLALDCT-UHFFFAOYSA-N
1180	156665	eglumetad	Neurotransmitter Agents;Excitatory Amino Acid Agonists;Central Nervous System Agents;Tranquilizing Agents;Excitatory Amino Acid Agents;Central Nervous System Depressants;Pharmacologic Actions;Physiological Effects of Drugs;Molecular Mechanisms of Pharmacological Action;Psychotropic Drugs;Therapeutic Uses;Anti-Anxiety Agents;Chemical Actions and Uses	XJPQOSJARVVBIU-PLFKSMQJSA-N
1181	62652	cuprous chloride		OXBLHERUFWYNTN-UHFFFAOYSA-M
1182	5283731	Calcifediol	Nutrients;Bone Density Conservation Agents;Physiological Effects of Drugs;Micronutrients;Pharmacologic Actions;Chemical Actions and Uses;Vitamins;Growth Substances	JWUBBDSIWDLEOM-DTOXIADCSA-N
1183	39929	2,3,7,8-tetrachlorodibenzofuran	Toxic Actions;Chemical Actions and Uses;Environmental Pollutants	KSMVNVHUTQZITP-UHFFFAOYSA-N
1184	135926	2,3-bis(palmitoyloxy)-2-propyl-1-palmitoylcysteine		PZFZLRNAOHUQPH-GOOVXGPGSA-N
1185	6912	Xylitol	Sweetening Agents;Specialty Uses of Chemicals;Food Additives;Food Ingredients;Chemical Actions and Uses;Flavoring Agents	HEBKCHPVOIAQTA-NGQZWQHPSA-N
1186	66558601			ALKHFUPBQSAGMS-MAUKXSAKSA-N
1187	71819586			YCPLHXLUOSXDJD-BSDSXHPESA-N
1188	5280427	Epoprostenol	Platelet Aggregation Inhibitors;Hematologic Agents;Therapeutic Uses;Pharmacologic Actions;Chemical Actions and Uses;Cardiovascular Agents;Antihypertensive Agents	KAQKFAOMNZTLHT-VVUHWYTRSA-N
1189	5462311	Boron	Micronutrients;Nutrients;Physiological Effects of Drugs;Trace Elements;Chemical Actions and Uses;Pharmacologic Actions;Growth Substances	ZOXJGFHDIHLPTG-UHFFFAOYSA-N
1190	100373			SPWSUFUPTSJWNG-RBDMOPTHSA-N
1191	6321355			VJLLLMIZEJJZTE-BFZYYLOBSA-N
1192	2132	Ambroxol	Chemical Actions and Uses;Therapeutic Uses;Expectorants;Respiratory System Agents;Pharmacologic Actions	JBDGDEWWOUBZPM-UHFFFAOYSA-N
1193	3015678			XNZJTLSFOOXUAS-UHFFFAOYSA-M
1194	68296	1,2-dithiol-3-thione	Pharmacologic Actions;Chemical Actions and Uses;Therapeutic Uses;Antineoplastic Agents	LZENMJMJWQSSNJ-UHFFFAOYSA-N
1195	71485	trichlorosucrose	Specialty Uses of Chemicals;Food Ingredients;Sweetening Agents;Food Additives;Chemical Actions and Uses;Flavoring Agents	BAQAVOSOZGMPRM-QBMZZYIRSA-N
1196
1197	5502	tofisopam	Antidepressive Agents;Central Nervous System Agents;Chemical Actions and Uses;Pharmacologic Actions;Psychotropic Drugs;Therapeutic Uses	RUJBDQSFYCKFAA-UHFFFAOYSA-N
1198	6953	Picryl Chloride		HJRJRUMKQCMYDL-UHFFFAOYSA-N
1199	5280483	Vitamin K 1	Antifibrinolytic Agents;Micronutrients;Pharmacologic Actions;Physiological Effects of Drugs;Coagulants;Molecular Mechanisms of Pharmacological Action;Chemical Actions and Uses;Nutrients;Hematologic Agents;Growth Substances;Vitamins;Hemostatics;Fibrin Modulating Agents;Therapeutic Uses	MBWXNTAXLNYFJB-LKUDQCMESA-N
1200	72276	Catechin		PFTAWBLQPZVEMU-UKRRQHHQSA-N
1201	2078	alachlor	Pesticides;Toxic Actions;Herbicides;Specialty Uses of Chemicals;Chemical Actions and Uses;Agrochemicals	XCSGPAVHZFQHGE-UHFFFAOYSA-N
1202	108007	cobaltiprotoporphyrin		AQTFKGDWFRRIHR-UHFFFAOYSA-L
1203	134071	KM 1146		AUPNGGXXLZJAHC-UHFFFAOYSA-N
1204	7047	quinoline		SMWDFEZZVXVKRB-UHFFFAOYSA-N
1205	5353364	8,9-epoxyeicosatrienoic acid	Chemical Actions and Uses;Cardiovascular Agents;Vasodilator Agents;Pharmacologic Actions;Therapeutic Uses	DBWQSCSXHFNTMO-QPZDSRGTSA-N
1206	107693	1,2,3,5,6,7-hexachloronaphthalene		XZLJCGGEQLNWDT-UHFFFAOYSA-N
1207	31100	Bromocriptine	Anti-Dyskinesia Agents;Antiparkinson Agents;Central Nervous System Agents;Chemical Actions and Uses;Dopamine Agents;Dopamine Agonists;Hormone Antagonists;Hormones, Hormone Substitutes, and Hormone Antagonists;Molecular Mechanisms of Pharmacological Action;Neurotransmitter Agents;Pharmacologic Actions;Physiological Effects of Drugs;Therapeutic Uses	NOJMTMIRQRDZMT-GSPXQYRGSA-N
1208	115010			MSLKMRUEVOYOOZ-UHFFFAOYSA-L
1209	6743	stigmastanol	Anticholesteremic Agents;Antimetabolites;Chemical Actions and Uses;Hypolipidemic Agents;Lipid Regulating Agents;Molecular Mechanisms of Pharmacological Action;Pharmacologic Actions;Therapeutic Uses	LGJMUZUPVCAVPU-UHFFFAOYSA-N
1210	8299	acetol		XLSMFKSTNGKWQX-UHFFFAOYSA-N
1211	6518	Pentaerythritol Tetranitrate	Chemical Actions and Uses;Therapeutic Uses;Vasodilator Agents;Cardiovascular Agents;Pharmacologic Actions	TZRXHJWUDPFEEY-UHFFFAOYSA-N
1212	3180	dyclonine	Anesthetics;Chemical Actions and Uses;Peripheral Nervous System Agents;Pharmacologic Actions;Physiological Effects of Drugs;Central Nervous System Depressants;Sensory System Agents;Anesthetics, Local;Central Nervous System Agents;Therapeutic Uses	BZEWSEKUUPWQDQ-UHFFFAOYSA-N
1213	105079	2-hydroxyamino-3-methylimidazolo(4,5-f)quinoline		QYFQSQCBYZOECM-UHFFFAOYSA-N
1214	9756	nickel acetate		AIYYMMQIMJOTBM-UHFFFAOYSA-L
1215	56841897	microcystin	Chemical Actions and Uses;Enzyme Inhibitors;Molecular Mechanisms of Pharmacological Action;Pharmacologic Actions	SRUWWOSWHXIIIA-UKPGNTDSSA-N
1216
1217	25429	carbendazim	Pharmacologic Actions;Toxic Actions;Chemical Actions and Uses;Anti-Infective Agents;Anthelmintics;Pesticides;Fungicides, Industrial;Antinematodal Agents;Therapeutic Uses;Noxae;Antiparasitic Agents;Mutagens;Specialty Uses of Chemicals;Agrochemicals	TWFZGCMQGLPBSX-UHFFFAOYSA-N
1218	91768	fluvalinate	Pesticides;Insecticides;Toxic Actions;Agrochemicals;Specialty Uses of Chemicals;Chemical Actions and Uses	INISTDXBRIBGOC-XMMISQBUSA-N
1219	3477			FIVPIPIDMRVLAY-UHFFFAOYSA-N
1220	11516715			RUDATBOHQWOJDD-YMMRGBCXSA-N
1221	155773	Xamoterol	Adrenergic Agonists;Adrenergic beta-Agonists;Molecular Mechanisms of Pharmacological Action;Physiological Effects of Drugs;Adrenergic beta-1 Receptor Agonists;Chemical Actions and Uses;Pharmacologic Actions;Adrenergic Agents;Neurotransmitter Agents	QEDVGROSOZBGOZ-UHFFFAOYSA-N
1222	24404	phosphine	Chemical Actions and Uses;Agrochemicals;Pesticides;Toxic Actions;Insecticides;Specialty Uses of Chemicals	XYFCBTPGUUZFHI-UHFFFAOYSA-N
1223	8982	Nafcillin	Anti-Bacterial Agents;Pharmacologic Actions;Therapeutic Uses;Anti-Infective Agents;Chemical Actions and Uses	GPXLMGHLHQJAGZ-JTDSTZFVSA-N
1224	64708	5-hydroxymethylflucloxacillin		ZUBWLMQDPXVIGD-JKIFEVAISA-N
1225	529865	ligustilide		IQVQXVFMNOFTMU-UHFFFAOYSA-N
1226	439285			SUHOQUVVVLNYQR-MRVPVSSYSA-O
1227	9949093	PS1145		JZRMBDHPALEPDM-UHFFFAOYSA-N
1228	1374	1-deoxy-nojirimycin		LXBIFEVIBLOUGU-UHFFFAOYSA-N
1229	21121535	N-methyl-N-2-(methylsulfinyl)ethylpropionic acid amide		HMKYTULYJHRKEA-UHFFFAOYSA-N
1230	31745			SVCNNZDUGWLODJ-UHFFFAOYSA-N
1231	5472495	sulindac sulfone	Enzyme Inhibitors;Protective Agents;Antineoplastic Agents;Peripheral Nervous System Agents;Anti-Inflammatory Agents, Non-Steroidal;Molecular Mechanisms of Pharmacological Action;Pharmacologic Actions;Analgesics, Non-Narcotic;Analgesics;Specialty Uses of Chemicals;Cyclooxygenase Inhibitors;Therapeutic Uses;Sensory System Agents;Anticarcinogenic Agents;Antirheumatic Agents;Anti-Inflammatory Agents;…	MVGSNCBCUWPVDA-MFOYZWKCSA-N
1232	440646	tautomycin	Molecular Mechanisms of Pharmacological Action;Therapeutic Uses;Pharmacologic Actions;Hematologic Agents;Enzyme Inhibitors;Platelet Aggregation Inhibitors;Chemical Actions and Uses	RFCWHQNNCOJYTR-IRCAEPKSSA-N
1233	10438	phorone		MTZWHHIREPJPTG-UHFFFAOYSA-N
1234	9861304	YS 49		YGCQFKVNIBDJFW-SFHVURJKSA-N
1235	6433212			GMVPRGQOIOIIMI-ZWLIRFKBSA-N
1236
1237	25892	benzo(a)pyrene 7,8-dihydrodiol		YDXRLMMGARHIIC-UHFFFAOYSA-N
1238	11282394	aspalathin		VCPUQYKWJRESOC-VJXVFPJBSA-N
1239	47528	Nicorandil	Cardiovascular Agents;Chemical Actions and Uses;Vitamins;Antihypertensive Agents;Therapeutic Uses;Growth Substances;Anti-Arrhythmia Agents;Nutrients;Vasodilator Agents;Micronutrients;Pharmacologic Actions;Vitamin B Complex;Physiological Effects of Drugs	LBHIOVVIQHSOQN-UHFFFAOYSA-N
1240	5284371	Codeine	Pharmacologic Actions;Analgesics;Central Nervous System Depressants;Peripheral Nervous System Agents;Antitussive Agents;Narcotics;Physiological Effects of Drugs;Sensory System Agents;Therapeutic Uses;Chemical Actions and Uses;Central Nervous System Agents;Respiratory System Agents;Analgesics, Opioid	OROGSEYTTFOCAN-DNJOTXNNSA-N
1241	6443013	13-hydroxy-9,11-octadecadienoic acid		HNICUWMFWZBIFP-IRQZEAMPSA-N
1242	9639	perflexane		ZJIJAJXFLBMLCK-UHFFFAOYSA-N
1243	446284	Eicosapentaenoic Acid		JAZBEHYOTPTENJ-JLNKQSITSA-N
1244	10364	carvacrol		RECUKUPTGUEGMW-UHFFFAOYSA-N
1245	91469	Equol	Pharmacologic Actions;Estrogens;Hormones;Physiological Effects of Drugs;Hormones, Hormone Substitutes, and Hormone Antagonists;Estrogens, Non-Steroidal;Chemical Actions and Uses;Phytoestrogens	ADFCQWZHKCXPAJ-GFCCVEGCSA-N
1246	9600409	6-(4-chlorophenyl)imidazo(2,1-b)(1,3)thiazole-5-carbaldehyde O-(3,4-dichlorobenzyl)oxime		ZQWBOKJVVYNKTL-AUEPDCJTSA-N
1247	16098255			YCPLHXLUOSXDJD-BRSBDYLESA-N
1248	81533	2,3,6,7-tetrachlorobiphenylene		WOCSOSVVVSBRCE-UHFFFAOYSA-N
1249	2727594	N-hydroxy-N'-(4-butyl-2-methylphenyl)formamidine		LYNOGBKNFIHKLE-UHFFFAOYSA-N
1250	157920	Lubiprostone	Chloride Channel Agonists;Pharmacologic Actions;Membrane Transport Modulators;Chemical Actions and Uses;Molecular Mechanisms of Pharmacological Action	WGFOBBZOWHGYQH-MXHNKVEKSA-N
1251	5281707	Coumestrol	Estrogens;Chemical Actions and Uses;Estrogens, Non-Steroidal;Pharmacologic Actions;Hormones;Hormones, Hormone Substitutes, and Hormone Antagonists;Physiological Effects of Drugs;Phytoestrogens	ZZIALNLLNHEQPJ-UHFFFAOYSA-N
1252	44721303			CKTSBUTUHBMZGZ-OHEWIBQUSA-N
1253	3033825	Simendan	Molecular Mechanisms of Pharmacological Action;Pharmacologic Actions;Chemical Actions and Uses;Phosphodiesterase Inhibitors;Therapeutic Uses;Phosphodiesterase 3 Inhibitors;Specialty Uses of Chemicals;Enzyme Inhibitors;Vasodilator Agents;Protective Agents;Cardiovascular Agents;Cardiotonic Agents	WHXMKTBCFHIYNQ-SECBINFHSA-N
1254
1255	6439662			RESLHFYHWOMQJU-SKDLNQQGSA-N
1256	9804719			LNDPHUOSLCCHHY-PYJNHQTQSA-N
1257	114827	eglumetad	Neurotransmitter Agents;Psychotropic Drugs;Pharmacologic Actions;Excitatory Amino Acid Agents;Central Nervous System Depressants;Central Nervous System Agents;Physiological Effects of Drugs;Therapeutic Uses;Anti-Anxiety Agents;Chemical Actions and Uses;Excitatory Amino Acid Agonists;Molecular Mechanisms of Pharmacological Action;Tranquilizing Agents	VTAARTQTOOYTES-UHFFFAOYSA-N
1258	42948	2,4,5,2',4',5'-hexabromobiphenyl		HMBBJSKXDBUNNT-UHFFFAOYSA-N
1259	242065	4'-chloroflavanone		WPHGNXFETYBHNT-UHFFFAOYSA-N
1260	6989	Thymol	Pharmacologic Actions;Anti-Infective Agents, Local;Antifungal Agents;Chemical Actions and Uses;Anti-Infective Agents;Therapeutic Uses	MGSRCZKZVOBKFT-UHFFFAOYSA-N
1261	739			MSWZFWKMSRAUBD-UHFFFAOYSA-N
1262	56603730			UPSXYNJDCKOCFD-DEGUGSHBSA-N
1263	6354	Ethylene Oxide	Chemical Actions and Uses;Disinfectants;Anti-Infective Agents;Therapeutic Uses;Pharmacologic Actions;Specialty Uses of Chemicals	IAYPIBMASNFSPL-UHFFFAOYSA-N
1264	5312115	disodium (R,R)-5-(2-((2-(3-chlorophenyl)-2-hydroxyethyl)-amino)propyl)-1,3-benzodioxole-2,3-dicarboxylate	Adrenergic beta-3 Receptor Agonists;Neurotransmitter Agents;Physiological Effects of Drugs;Molecular Mechanisms of Pharmacological Action;Hypoglycemic Agents;Chemical Actions and Uses;Adrenergic Agonists;Adrenergic beta-Agonists;Pharmacologic Actions;Adrenergic Agents	FUZBPOHHSBDTJQ-CFOQQKEYSA-L
1265	6306	Isoleucine		AGPKZVBTJJNPAG-WHFBIAKZSA-N
1266	123677	fluorescein glucuronide		RSSKCAKCONQQRX-XADSOVDISA-N
1267	5934	Methyldimethylaminoazobenzene		LVTFSVIRYMXRSR-UHFFFAOYSA-N
1268	3246390	cambinol		RVNSQVIUFZVNAU-UHFFFAOYSA-N
1269	1427			VKTIONYPMSCHQI-UHFFFAOYSA-N
1270	1598	2-aminoethyl diphenylborinate		BLZVCIGGICSWIG-UHFFFAOYSA-N
1271
1272	64947	methylglucoside		HOVAGTYPODGVJG-ZFYZTMLRSA-N
1273
1274	16132042	Alamethicin	Pharmacologic Actions;Uncoupling Agents;Membrane Transport Modulators;Chemical Actions and Uses;Therapeutic Uses;Specialty Uses of Chemicals;Anti-Bacterial Agents;Enzyme Inhibitors;Molecular Mechanisms of Pharmacological Action;Anti-Infective Agents;Ionophores	LGHSQOCGTJHDIL-UTXLBGCNSA-N
1275	2879	4-cresol		IWDCLRJOBJJRNH-UHFFFAOYSA-N
1276	5460104			YOMDOOYNZDMRMW-UHFFFAOYSA-N
1277	54459	Idazoxan	Physiological Effects of Drugs;Adrenergic alpha-Antagonists;Chemical Actions and Uses;Adrenergic Agents;Neurotransmitter Agents;Pharmacologic Actions;Adrenergic alpha-2 Receptor Antagonists;Molecular Mechanisms of Pharmacological Action;Adrenergic Antagonists	HPMRFMKYPGXPEP-UHFFFAOYSA-N
1278	71311215			HKJOYARIOKGODS-UHFFFAOYSA-N
1279	14777	cyclohexamethylene carbamide		AXCZMVOFGPJBDE-UHFFFAOYSA-L
1280	5282219	sofalcone	Gastrointestinal Agents;Therapeutic Uses;Chemical Actions and Uses;Pharmacologic Actions;Anti-Ulcer Agents	GFWRVVCDTLRWPK-KPKJPENVSA-N
1281	15139	fluanisone	Pharmacologic Actions;Tranquilizing Agents;Hypnotics and Sedatives;Central Nervous System Agents;Antipsychotic Agents;Central Nervous System Depressants;Chemical Actions and Uses;Physiological Effects of Drugs;Therapeutic Uses;Psychotropic Drugs	IRYFCWPNDIUQOW-UHFFFAOYSA-N
1282	9833651			HFMDLUQUEXNBOP-GXQQPDGLSA-N
1283	3822	Ketanserin	Antihypertensive Agents;Cardiovascular Agents;Chemical Actions and Uses;Hematologic Agents;Molecular Mechanisms of Pharmacological Action;Neurotransmitter Agents;Pharmacologic Actions;Physiological Effects of Drugs;Platelet Aggregation Inhibitors;Serotonin Agents;Serotonin Antagonists;Therapeutic Uses	FPCCSQOGAWCVBH-UHFFFAOYSA-N
1284	11979316	Pituitary Hormones, Posterior	Hematologic Agents;Vasoconstrictor Agents;Natriuretic Agents;Pharmacologic Actions;Chemical Actions and Uses;Hemostatics;Coagulants;Antidiuretic Agents;Physiological Effects of Drugs;Cardiovascular Agents;Therapeutic Uses	JLTCWSBVQSZVLT-UHFFFAOYSA-N
1285	246598	2,2-(2-chlorophenyl-4'-chlorophenyl)-1,1-dichloroethene		ZDYJWDIWLRZXDB-UHFFFAOYSA-N
1286	6564	propylene dichloride		KNKRKFALVUDBJE-UHFFFAOYSA-N
1287	119371			JEDJMKTVUPSHFW-NHYWBVRUSA-N
1288	7000	2-anisidine		VMPITZXILSNTON-UHFFFAOYSA-N
1289	9140	benzo(g)chrysene		JZOIZKBKSZMVRV-UHFFFAOYSA-N
1290	176457	cyanidin 3-galactoside		YTMNONATNXDQJF-QSLGVYCOSA-N
1291	593			PCDQPRRSZKQHHS-UHFFFAOYSA-N
1292	53735	oxadixyl		UWVQIROCRJWDKL-UHFFFAOYSA-N
1293	107730	fluorodopa F 18		PAXWQORCRCBOCU-LURJTMIESA-N
1294	1014	Phosphorylcholine		YHHSONZFOIEMCP-UHFFFAOYSA-O
1295	76			FMGSKLZLMKYGDP-UHFFFAOYSA-N
1296	83944	acetaminophen glucuronide		IPROLSVTVHAQLE-BYNIDDHOSA-N
1297	121892	ezogabine	Central Nervous System Agents;Anticonvulsants;Molecular Mechanisms of Pharmacological Action;Pharmacologic Actions;Therapeutic Uses;Chemical Actions and Uses;Membrane Transport Modulators	PCOBBVZJEWWZFR-UHFFFAOYSA-N
1298	778682			SACPALZHGDYLNH-UHFFFAOYSA-N
1299	445956			UUISESFNPSRBFN-IBGZPJMESA-N
1300
1301	160512	ar-turmerone		NAAJVHHFAXWBOK-ZDUSSCGKSA-N
1302	5281800	acteoside	Antineoplastic Agents, Phytogenic;Anti-Infective Agents;Pharmacologic Actions;Specialty Uses of Chemicals;Antioxidants;Physiological Effects of Drugs;Therapeutic Uses;Chelating Agents;Antineoplastic Agents;Chemical Actions and Uses;Molecular Mechanisms of Pharmacological Action;Immunosuppressive Agents;Protective Agents;Immunologic Factors;Sequestering Agents	FBSKJMQYURKNSU-ZLSOWSIRSA-N
1303	28936	isopropyl 4,4'-dibromobenzilate		FOANIXZHAMJWOI-UHFFFAOYSA-N
1304	5289542			KOQFIXLULDPZLM-ODQFIEKDSA-L
1305	445929	polygalacturonic acid		AEMOLEFTQBMNLQ-BKBMJHBISA-N
1306	5283454	N-oleoylethanolamine	Cannabinoid Receptor Modulators;Physiological Effects of Drugs;Neurotransmitter Agents;Cannabinoid Receptor Agonists;Hormones, Hormone Substitutes, and Hormone Antagonists;Chemical Actions and Uses;Molecular Mechanisms of Pharmacological Action;Hormones;Pharmacologic Actions	BOWVQLFMWHZBEF-KTKRTIGZSA-N
1307	1642612			LCOIAYJMPKXARU-TZZQJPOUSA-N
1308	68077	tangeretin		ULSUXBXHSYSGDT-UHFFFAOYSA-N
1309	1436	15-hydroxy-5,8,11,13-eicosatetraenoic acid		JSFATNQSLKRBCI-UHFFFAOYSA-N
1310	6324617	ginkgolide B	Chemical Actions and Uses;Fibrin Modulating Agents;Hematologic Agents;Cardiovascular Agents;Therapeutic Uses;Molecular Mechanisms of Pharmacological Action;Fibrinolytic Agents;Pharmacologic Actions	SQOJOAFXDQDRGF-MMQTXUMRSA-N
1311	9732	4-fluorophenol		RHMPLDJJXGPMEX-UHFFFAOYSA-N
1312	3616	hexamethylene bisacetamide	Pharmacologic Actions;Chemical Actions and Uses;Therapeutic Uses;Antineoplastic Agents;Hematologic Agents;Hematinics	BNQSTAOJRULKNX-UHFFFAOYSA-N
1313	9128	benzo(e)pyrene		TXVHTIQJNYSSKO-UHFFFAOYSA-N
1314	5038			HDACQVRGBOVJII-UHFFFAOYSA-N
1315	6169	Yohimbine	Adrenergic alpha-Antagonists;Physiological Effects of Drugs;Peripheral Nervous System Agents;Adrenergic Agents;Urological Agents;Adrenergic Antagonists;Adrenergic alpha-2 Receptor Antagonists;Neurotransmitter Agents;Chemical Actions and Uses;Autonomic Agents;Molecular Mechanisms of Pharmacological Action;Therapeutic Uses;Mydriatics;Pharmacologic Actions	PIPZGJSEDRMUAW-VJDCAHTMSA-N
1316	6398969	diacetylmonoxime	Pharmacologic Actions;Enzyme Reactivators;Chromogenic Compounds;Laboratory Chemicals;Cholinesterase Reactivators;Chemical Actions and Uses;Specialty Uses of Chemicals;Neurotransmitter Agents;Cholinergic Agents;Physiological Effects of Drugs;Coloring Agents;Enzyme Inhibitors;Molecular Mechanisms of Pharmacological Action;Indicators and Reagents	FSEUPUDHEBLWJY-UHFFFAOYSA-N
1317
1318	2787	clinofibrate		BMOVQUBVGICXQN-UHFFFAOYSA-N
1319
1320	10413	4-hydroxybutyric acid		SJZRECIVHVDYJC-UHFFFAOYSA-N
1321	161597	methylselenic acid		UEQANLFPOFICBH-UHFFFAOYSA-N
1322	3934			IXAQOQZEOGMIQS-UHFFFAOYSA-N
1323	1381			YBCDZAGHRGXDRX-UHFFFAOYSA-N
1324	6852148			MCYCMAVHVQGDNE-UHFFFAOYSA-N
1325	1593	Calcifediol	Nutrients;Pharmacologic Actions;Chemical Actions and Uses;Physiological Effects of Drugs;Vitamins;Micronutrients;Bone Density Conservation Agents;Growth Substances	JWUBBDSIWDLEOM-UHFFFAOYSA-N
1326	5789	Thymidine		IQFYYKKMVGJFEH-XLPZGREQSA-N
1327	2459			VUAFHZCUKUDDBC-UHFFFAOYSA-N
1328	2777391	T 0070907		FRPJSHKMZHWJBE-UHFFFAOYSA-N
1329	54536560			ZAEPIMJLBOBTAD-NFUVCMCGSA-N
1330	637858	piperlonguminine		VABYUUZNAVQNPG-BQYQJAHWSA-N
1331	6641	dicumyl peroxide		XMNIXWIUMCBBBL-UHFFFAOYSA-N
1332	31234	3-phenylpropanol-1		VAJVDSVGBWFCLW-UHFFFAOYSA-N
1333	1549778	geranylacetone		HNZUNIKWNYHEJJ-FMIVXFBMSA-N
1334	148431	Bz-423	Pharmacologic Actions;Physiological Effects of Drugs;Immunologic Factors;Chemical Actions and Uses	GUJAGMICFDYKNR-UHFFFAOYSA-N
1335	24480	manganese chloride		GLFNIEUTAYBVOC-UHFFFAOYSA-L
1336	7896	1,3-butylene glycol		PUPZLCDOIYMWBV-UHFFFAOYSA-N
1337	7057	2-Naphthylamine	Noxae;Toxic Actions;Chemical Actions and Uses;Carcinogens	JBIJLHTVPXGSAM-UHFFFAOYSA-N
1338	5484731	morphine-3-glucuronide	Pharmacologic Actions;Central Nervous System Agents;Chemical Actions and Uses;Central Nervous System Stimulants;Physiological Effects of Drugs;Therapeutic Uses	WAEXKFONHRHFBZ-ZXDZBKESSA-N
1339	4858	N-(oxo-5,6-dihydrophenanthridin-2-yl)-N,N-dimethylacetamide hydrochloride		UYJZZVDLGDDTCL-UHFFFAOYSA-N
1340	11226684	epoxomicin	Proteasome Inhibitors;Enzyme Inhibitors;Chemical Actions and Uses;Pharmacologic Actions;Protease Inhibitors;Molecular Mechanisms of Pharmacological Action	DOGIDQKFVLKMLQ-JTHVHQAWSA-N
1341	3052762	prucalopride	Pharmacologic Actions;Therapeutic Uses;Physiological Effects of Drugs;Laxatives;Serotonin Agents;Gastrointestinal Agents;Serotonin Receptor Agonists;Molecular Mechanisms of Pharmacological Action;Serotonin 5-HT4 Receptor Agonists;Chemical Actions and Uses;Neurotransmitter Agents	ZPMNHBXQOOVQJL-UHFFFAOYSA-N
1342	2802	Clonazepam	GABA Agents;Therapeutic Uses;Physiological Effects of Drugs;GABA Modulators;Molecular Mechanisms of Pharmacological Action;Pharmacologic Actions;Anticonvulsants;Chemical Actions and Uses;Central Nervous System Agents;Neurotransmitter Agents	DGBIGWXXNGSACT-UHFFFAOYSA-N
1343	62453	4-vinylphenol		FUGYGGDSWSUORM-UHFFFAOYSA-N
1344	9929901	Tocotrienols	Antioxidants;Protective Agents;Molecular Mechanisms of Pharmacological Action;Growth Substances;Micronutrients;Pharmacologic Actions;Physiological Effects of Drugs;Chemical Actions and Uses;Vitamins;Nutrients;Specialty Uses of Chemicals	GJJVAFUKOBZPCB-ZGRPYONQSA-N
1345	6020	Puromycin Aminonucleoside	Antibiotics, Antineoplastic;Antineoplastic Agents;Molecular Mechanisms of Pharmacological Action;Chemical Actions and Uses;Antimetabolites;Antimetabolites, Antineoplastic;Noxae;Pharmacologic Actions;Therapeutic Uses;Toxic Actions	RYSMHWILUNYBFW-GRIPGOBMSA-N
1346	214	isoprostaglandin E1		GMVPRGQOIOIIMI-UHFFFAOYSA-N
1347	8461	2,4-dinitrotoluene	Toxic Actions;Carcinogens;Noxae;Chemical Actions and Uses	RMBFBMJGBANMMK-UHFFFAOYSA-N
1348	60809	xanomeline	Pharmacologic Actions;Chemical Actions and Uses;Therapeutic Uses;Cholinergic Agonists;Molecular Mechanisms of Pharmacological Action;Cholinergic Agents;Muscarinic Agonists;Physiological Effects of Drugs;Parasympathomimetics;Autonomic Agents;Central Nervous System Agents;Peripheral Nervous System Agents;Psychotropic Drugs;Neurotransmitter Agents	JOLJIIDDOBNFHW-UHFFFAOYSA-N
1349	71120	isospaglumic acid	Noxae;Autonomic Agents;Pharmacologic Actions;Histamine H1 Antagonists;Bronchodilator Agents;Neurotoxins;Toxic Actions;Histamine Antagonists;Physiological Effects of Drugs;Therapeutic Uses;Neuroprotective Agents;Neurotransmitter Agents;Histamine Agents;Molecular Mechanisms of Pharmacological Action;Anti-Asthmatic Agents;Central Nervous System Agents;Anti-Allergic Agents;Peripheral Nervous System A…	OPVPGKGADVGKTG-NKWVEPMBSA-N
1350	34040	Nicergoline	Physiological Effects of Drugs;Therapeutic Uses;Adrenergic alpha-Antagonists;Central Nervous System Agents;Pharmacologic Actions;Chemical Actions and Uses;Adrenergic Agents;Nootropic Agents;Vasodilator Agents;Adrenergic Antagonists;Cardiovascular Agents;Molecular Mechanisms of Pharmacological Action;Neurotransmitter Agents	YSEXMKHXIOCEJA-FVFQAYNVSA-N
1351	8413	2-tolidine		NUIURNJTPRWVAP-UHFFFAOYSA-N
1352	1218	SK and F 81297	Chemical Actions and Uses;Dopamine Agents;Dopamine Agonists;Molecular Mechanisms of Pharmacological Action;Neurotransmitter Agents;Pharmacologic Actions;Physiological Effects of Drugs	GHWJEDJMOVUXEC-UHFFFAOYSA-N
1353	123623			OGUJBRYAAJYXQP-CPYUAZPCSA-N
1354	12989303	salsoline	Chemical Actions and Uses;Neurotoxins;Toxic Actions;Noxae	RKMGOUZXGHZLBJ-SSDOTTSWSA-N
1355	104787	Enkephalin, D-Penicillamine (2,5)-	Chemical Actions and Uses;Neurotransmitter Agents;Molecular Mechanisms of Pharmacological Action;Analgesics, Opioid;Peripheral Nervous System Agents;Sensory System Agents;Analgesics;Central Nervous System Depressants;Central Nervous System Agents;Therapeutic Uses;Pharmacologic Actions;Narcotics;Physiological Effects of Drugs	MCMMCRYPQBNCPH-WMIMKTLMSA-N
1356	443023	syringaresinol		KOWMJRJXZMEZLD-HCIHMXRSSA-N
1357	5952	Desoxycorticosterone Acetate	Chemical Actions and Uses;Pharmacologic Actions;Physiological Effects of Drugs;Mineralocorticoids	VPGRYOFKCNULNK-ACXQXYJUSA-N
1358	93091	titanium nitride		NRTOMJZYCJJWKI-UHFFFAOYSA-N
1359	8528			HKODIGSRFALUTA-XKLVTHTNSA-N
1360	213			DSNBHJFQCNUKMA-UHFFFAOYSA-N
1361	114944	1,2-dimyristoylphosphatidylethanolamine		NEZDNQCXEZDCBI-UHFFFAOYSA-N
1362	52944803			LQRJAEQXMSMEDP-XCHBZYMASA-N
1363	3343	Fenoterol	Anti-Asthmatic Agents;Molecular Mechanisms of Pharmacological Action;Tocolytic Agents;Adrenergic beta-2 Receptor Agonists;Chemical Actions and Uses;Physiological Effects of Drugs;Therapeutic Uses;Adrenergic Agents;Autonomic Agents;Pharmacologic Actions;Neurotransmitter Agents;Respiratory System Agents;Adrenergic beta-Agonists;Peripheral Nervous System Agents;Bronchodilator Agents;Sympathomimetics…	LSLYOANBFKQKPT-UHFFFAOYSA-N
1364	4364			PRQROPMIIGLWRP-UHFFFAOYSA-N
1365	1	Acetylcarnitine	Central Nervous System Agents;Pharmacologic Actions;Vitamin B Complex;Therapeutic Uses;Vitamins;Physiological Effects of Drugs;Growth Substances;Nutrients;Micronutrients;Nootropic Agents;Chemical Actions and Uses	RDHQFKQIGNGIED-UHFFFAOYSA-N
1366	115271	DDB		YNPIDJWKKHGXAK-UHFFFAOYSA-N
1367	107778	HU 211	Chemical Actions and Uses;Autonomic Agents;Neuroprotective Agents;Molecular Mechanisms of Pharmacological Action;Excitatory Amino Acid Antagonists;Pharmacologic Actions;Physiological Effects of Drugs;Neurotransmitter Agents;Anti-Arrhythmia Agents;Peripheral Nervous System Agents;Protective Agents;Antiemetics;Gastrointestinal Agents;Cardiovascular Agents;Therapeutic Uses;Central Nervous System Age…	SSQJFGMEZBFMNV-PMACEKPBSA-N
1368	4689	Paromomycin	Anti-Bacterial Agents;Anti-Infective Agents;Antiparasitic Agents;Antiprotozoal Agents;Chemical Actions and Uses;Pharmacologic Actions;Therapeutic Uses	UOZODPSAJZTQNH-UHFFFAOYSA-N
1369	1054	Pyridoxine	Chemical Actions and Uses;Vitamins;Micronutrients;Physiological Effects of Drugs;Vitamin B Complex;Pharmacologic Actions;Nutrients;Growth Substances	LXNHXLLTXMVWPM-UHFFFAOYSA-N
1370	14236	monotributyltin trichloride		YMLFYGFCXGNERH-UHFFFAOYSA-K
1371	5283387	oleylamide	Food Ingredients;Chemical Actions and Uses;Therapeutic Uses;Pharmacologic Actions;Central Nervous System Agents;Specialty Uses of Chemicals;Hypnotics and Sedatives;Physiological Effects of Drugs;Food Additives;Central Nervous System Depressants	FATBGEAMYMYZAF-KTKRTIGZSA-N
1372	204	Allantoin	Pharmacologic Actions;Dermatologic Agents;Therapeutic Uses;Chemical Actions and Uses	POJWUDADGALRAB-UHFFFAOYSA-N
1373	5995	Testosterone Propionate		PDMMFKSKQVNJMI-BLQWBTBKSA-N
1374	68289	sesamol	Antioxidants;Specialty Uses of Chemicals;Protective Agents;Physiological Effects of Drugs;Pharmacologic Actions;Molecular Mechanisms of Pharmacological Action;Chemical Actions and Uses	LUSZGTFNYDARNI-UHFFFAOYSA-N
1375	9844194	Nebivolol	Adrenergic beta-1 Receptor Agonists;Adrenergic Agonists;Physiological Effects of Drugs;Vasodilator Agents;Adrenergic beta-Agonists;Cardiovascular Agents;Chemical Actions and Uses;Therapeutic Uses;Neurotransmitter Agents;Antihypertensive Agents;Adrenergic Agents;Pharmacologic Actions;Molecular Mechanisms of Pharmacological Action	KOHIRBRYDXPAMZ-YHDSQAASSA-N
1376	104842	Irinotecan	Chemical Actions and Uses;Topoisomerase I Inhibitors;Enzyme Inhibitors;Antineoplastic Agents;Pharmacologic Actions;Therapeutic Uses;Topoisomerase Inhibitors;Molecular Mechanisms of Pharmacological Action	FJHBVJOVLFPMQE-QFIPXVFZSA-N
1377	323959			QJVXKWHHAMZTBY-UHFFFAOYSA-N
1378	101937			RQOJAEOLGNQGJD-UHFFFAOYSA-M
1379	114757	6-phenylhexyl isothiocyanate		VJNWEQGIPZMBMA-UHFFFAOYSA-N
1380	69512	malvidin		KQIKOUUKQBTQBE-UHFFFAOYSA-N
1381	57345799			HPVHQRPZOZZZFA-UHFFFAOYSA-H
1382	42607304	14-cysteinylglycyl-15-hydroxy-5,8,10,12-eicosatetraenoic acid		BUTLPEVGZIRJOA-SPCGXPCUSA-N
1383	1732	chlorocresol	Chemical Actions and Uses;Pesticides;Specialty Uses of Chemicals;Agrochemicals;Toxic Actions;Fungicides, Industrial	CFKMVGJGLGKFKI-UHFFFAOYSA-N
1384	60877	Emtricitabine	Therapeutic Uses;Reverse Transcriptase Inhibitors;Nucleic Acid Synthesis Inhibitors;Enzyme Inhibitors;Molecular Mechanisms of Pharmacological Action;Pharmacologic Actions;Anti-Retroviral Agents;Antiviral Agents;Chemical Actions and Uses;Anti-HIV Agents;Anti-Infective Agents	XQSPYNMVSIKCOC-NTSWFWBYSA-N
1385	17532	DDMS		CHBOSHOWERDCMH-UHFFFAOYSA-N
1386	1064			AAWZDTNXLSGCEK-UHFFFAOYSA-N
1387	807	Iodine	Trace Elements;Anti-Infective Agents;Therapeutic Uses;Chemical Actions and Uses;Physiological Effects of Drugs;Micronutrients;Anti-Infective Agents, Local;Nutrients;Growth Substances;Pharmacologic Actions	PNDPGZBMCMUPRI-UHFFFAOYSA-N
1388
1389	65249	N-acetylserine		JJIHLJJYMXLCOY-BYPYZUCNSA-N
1390	6853	fluorene	Chemical Actions and Uses;Toxic Actions;Noxae;Carcinogens	NIHNNTQXNPWCJQ-UHFFFAOYSA-N
1391	104838	Imipenem	Chemical Actions and Uses;Therapeutic Uses;Anti-Infective Agents;Anti-Bacterial Agents;Pharmacologic Actions	ZSKVGTPCRGIANV-ZXFLCMHBSA-N
1392	123695	adenophostin A	Calcium-Regulating Hormones and Agents;Cardiovascular Agents;Pharmacologic Actions;Physiological Effects of Drugs;Therapeutic Uses;Vasoconstrictor Agents;Chemical Actions and Uses;Calcium Channel Agonists;Membrane Transport Modulators;Molecular Mechanisms of Pharmacological Action	RENVITLQVBEFDT-MZQFDOALSA-N
1393	5282253	domoic acid	Chemical Actions and Uses;Neuromuscular Blocking Agents;Pharmacologic Actions;Neuromuscular Agents;Physiological Effects of Drugs;Peripheral Nervous System Agents;Neuromuscular Depolarizing Agents	VZFRNCSOCOPNDB-AOKDLOFSSA-N
1394	65093	2,2'-dipyridyl disulfide	Chemical Actions and Uses;Oxidants;Noxae;Specialty Uses of Chemicals;Toxic Actions	HAXFWIACAGNFHA-UHFFFAOYSA-N
1395	5362129	Ramipril	Pharmacologic Actions;Cardiovascular Agents;Enzyme Inhibitors;Molecular Mechanisms of Pharmacological Action;Therapeutic Uses;Antihypertensive Agents;Chemical Actions and Uses;Angiotensin-Converting Enzyme Inhibitors;Protease Inhibitors	HDACQVRGBOVJII-JBDAPHQKSA-N
1396	40539	Quisqualic Acid	Excitatory Amino Acid Agents;Neurotransmitter Agents;Physiological Effects of Drugs;Molecular Mechanisms of Pharmacological Action;Excitatory Amino Acid Agonists;Pharmacologic Actions;Chemical Actions and Uses	ASNFTDCKZKHJSW-REOHCLBHSA-N
1397	114739	2,3-bis(3'-hydroxybenzyl)butyrolactone	Estrogens, Non-Steroidal;Physiological Effects of Drugs;Hormones, Hormone Substitutes, and Hormone Antagonists;Phytoestrogens;Pharmacologic Actions;Hormones;Chemical Actions and Uses;Estrogens	HVDGDHBAMCBBLR-PBHICJAKSA-N
1398	73148	sanchinoside E1		GZYPWOGIYAIIPV-NGBMAODDSA-N
1399	2729	Chlorprothixene	Antipsychotic Agents;Central Nervous System Depressants;Chemical Actions and Uses;Molecular Mechanisms of Pharmacological Action;Pharmacologic Actions;Tranquilizing Agents;Dopamine Antagonists;Central Nervous System Agents;Physiological Effects of Drugs;Psychotropic Drugs;Therapeutic Uses;Dopamine Agents;Neurotransmitter Agents	WSPOMRSOLSGNFJ-UHFFFAOYSA-N
1400	6436082	9-cis-retinal		NCYCYZXNIZJOKI-MKOSUFFBSA-N
1401	8778	dodecyl sulfate	Chemical Actions and Uses;Surface-Active Agents;Specialty Uses of Chemicals	MOTZDAYCYVMXPC-UHFFFAOYSA-N
1402	3345	Fentanyl	Analgesics, Opioid;Adjuvants, Anesthesia;Therapeutic Uses;Anesthetics, Intravenous;Narcotics;Central Nervous System Agents;Pharmacologic Actions;Physiological Effects of Drugs;Anesthetics;Chemical Actions and Uses;Central Nervous System Depressants;Peripheral Nervous System Agents;Analgesics;Anesthetics, General;Sensory System Agents	PJMPHNIQZUBGLI-UHFFFAOYSA-N
1403	10044792			RTMFZNZPHCZAFG-UHFFFAOYSA-N
1404	24755482			NLSGUPWFZCWUGR-QVKCEAGUSA-N
1405	739516	GSK 4716		IKPPIUNQWSRCOZ-UHFFFAOYSA-N
1406	7839	Ethylene Dibromide		PAAZPARNPHGIKF-UHFFFAOYSA-N
1407	24479	stannous chloride		AXZWODMDQAVCJE-UHFFFAOYSA-L
1408	2811	clotiazepam		CHBRHODLKOZEPZ-UHFFFAOYSA-N
1409	49837849			PZWLRHOIUSLISO-XKZIYDEJSA-N
1410	862			KVJWZTLXIROHIL-UHFFFAOYSA-N
1411	755			RFDAIACWWDREDC-UHFFFAOYSA-N
1412	9834591	4-aminho-2-thiabicyclo(3.1.0)hexane-4,6-dicarboxylic acid		AVDUGNCTZRCAHH-MDASVERJSA-N
1413	6466	gibberellic acid	Pharmacologic Actions;Growth Substances;Plant Growth Regulators;Physiological Effects of Drugs;Chemical Actions and Uses	IXORZMNAPKEEDV-OBDJNFEBSA-N
1414	441199	Cefoxitin	Pharmacologic Actions;Anti-Bacterial Agents;Anti-Infective Agents;Chemical Actions and Uses;Therapeutic Uses	WZOZEZRFJCJXNZ-ZBFHGGJFSA-N
1415	1569			WNGMMIYXPIAYOB-UHFFFAOYSA-M
1416
1417	134141	fluphenazine-N-mustard		WHVNGICQKYBDDP-UHFFFAOYSA-N
1418	5410			PDMMFKSKQVNJMI-UHFFFAOYSA-N
1419	9297	Allylisopropylacetamide		HINLFAQOKAHXOD-UHFFFAOYSA-N
1420	42016	methyl(acetoxymethyl)nitrosamine	Toxic Actions;Carcinogens;Chemical Actions and Uses;Noxae	WBXQXRXMGCOVHA-UHFFFAOYSA-N
1421
1422	5484385	pachymic acid	Enzyme Inhibitors;Pharmacologic Actions;Chemical Actions and Uses;Molecular Mechanisms of Pharmacological Action;Phospholipase A2 Inhibitors	VDYCLYGKCGVBHN-DRCQUEPLSA-N
1423	5364545			RNVJQUPAEIQUTC-UHFFFAOYSA-N
1424	656636			KVIZNNVXXNFLMU-UHFFFAOYSA-N
1425	124148	1,2-dimethyl-6,7-dihydroxy-1,2,3,4-tetrahydroisoquinoline		RKMGOUZXGHZLBJ-ZETCQYMHSA-N
1426	11973122	ginkgolide B	Fibrinolytic Agents;Chemical Actions and Uses;Therapeutic Uses;Cardiovascular Agents;Fibrin Modulating Agents;Molecular Mechanisms of Pharmacological Action;Pharmacologic Actions;Hematologic Agents	SQOJOAFXDQDRGF-ZMVGXLHTSA-N
1427	9547087			AJFWREUFUPEYII-PAHWMLEVSA-N
1428	119403	2-chloroethyl butyl sulfide		FVONCKXELOJWPR-UHFFFAOYSA-N
1429	5311035	butaprost		XRISENIKJUKIHD-LHQZMKCDSA-N
1430	5318185			MBGBQHRAJPLAPN-CYRDGOERSA-N
1431	115205	3'-O-(4-benzoyl)benzoyladenosine 5'-triphosphate	Pharmacologic Actions;Laboratory Chemicals;Hematologic Agents;Therapeutic Uses;Affinity Labels;Platelet Aggregation Inhibitors;Chemical Actions and Uses;Specialty Uses of Chemicals;Indicators and Reagents	AWJJLYZBWRIBCZ-UGTJMOTHSA-N
1432
1433	10947	muscone		ALHUZKCOMYUFRB-UHFFFAOYSA-N
1434	68930			DUHUCHOQIDJXAT-CSXWOMMHSA-N
1435	16132398	oenothein B		SHYSVHSGJVNSLX-MQPGLQCDSA-N
1436	4116	Methoxyflurane	Anesthetics, Inhalation;Central Nervous System Depressants;Anesthetics, General;Anesthetics;Pharmacologic Actions;Therapeutic Uses;Chemical Actions and Uses;Central Nervous System Agents;Physiological Effects of Drugs	RFKMCNOHBTXSMU-UHFFFAOYSA-N
1437	390798	7,8-diacetoxy-4-methylcoumarin		BENRIKOGQFXSRY-UHFFFAOYSA-N
1438	366	4-methylumbelliferyl acetate		HXVZGASCDAGAPS-UHFFFAOYSA-N
1439	439174	Acetylglucosamine		OVRNDRQMDRJTHS-RTRLPJTCSA-N
1440	5282337	Ro 61-8048		NDPBMCKQJOZAQX-UHFFFAOYSA-N
1441	9649			RRKTZKIUPZVBMF-PLNGPGDESA-N
1442
1443	115056	epomediol	Pharmacologic Actions;Chemical Actions and Uses;Cholagogues and Choleretics;Gastrointestinal Agents;Therapeutic Uses	JSNQSLSBBZFGBM-UHFFFAOYSA-N
1444	179337	LY 353381		MCGDSOGUHLTADD-UHFFFAOYSA-N
1445	5310983	2-methylthio-ATP	Molecular Mechanisms of Pharmacological Action;Neurotransmitter Agents;Purinergic Agents;Purinergic Agonists;Physiological Effects of Drugs;Pharmacologic Actions;Chemical Actions and Uses	XNOBOKJVOTYSJV-KQYNXXCUSA-N
1446	688651			RCHZRAFPHKCWRI-BJDJZHNGSA-N
1447	7239	2-dichlorobenzene	Agrochemicals;Chemical Actions and Uses;Insecticides;Pesticides;Toxic Actions;Specialty Uses of Chemicals	RFFLAFLAYFXFSW-UHFFFAOYSA-N
1448	65243	ginkgolide B	Fibrin Modulating Agents;Therapeutic Uses;Cardiovascular Agents;Chemical Actions and Uses;Hematologic Agents;Fibrinolytic Agents;Molecular Mechanisms of Pharmacological Action;Pharmacologic Actions	SQOJOAFXDQDRGF-UHFFFAOYSA-N
1449	4496	nimetazepam	Hypnotics and Sedatives;Pharmacologic Actions;Chemical Actions and Uses;Physiological Effects of Drugs;Therapeutic Uses;Molecular Mechanisms of Pharmacological Action;Anticonvulsants;Neurotransmitter Agents;Psychotropic Drugs;Tranquilizing Agents;GABA Agents;Central Nervous System Depressants;Anti-Anxiety Agents;GABA Modulators;Central Nervous System Agents	GWUSZQUVEVMBPI-UHFFFAOYSA-N
1450	448991	purvalanol B		ZKDXRFMOHZVXSG-HNNXBMFYSA-N
1451	9568077	arimoclomol		SGEIEGAXKLMUIZ-XUVDNFPMSA-N
1452	171347	methyl protodioscin		HSSJYSJXBOCKQM-LXNCCRCLSA-N
1453	35319	asperlin		SPKNARKFCOPTSY-UHFFFAOYSA-N
1454	6291	Mestranol	Physiological Effects of Drugs;Estrogens;Pharmacologic Actions;Chemical Actions and Uses	IMSSROKUHAOUJS-MJCUULBUSA-N
1455	2028			NLTUCYMLOPLUHL-UHFFFAOYSA-N
1456	5280888	6-Ketoprostaglandin F1 alpha		KFGOFTHODYBSGM-ZUNNJUQCSA-N
1457	442070	phorbol		QGVLYPPODPLXMB-UBTYZVCOSA-N
1458	3453			VZCCETWTMQHEPK-UHFFFAOYSA-N
1459	5281523	juvenile hormone III		QVJMXSGZTCGLHZ-HONBPKQLSA-N
1460	26295	3-phenoxybenzylalcohol		KGANAERDZBAECK-UHFFFAOYSA-N
1461	612	Lactic Acid		JVTAAEKCZFNVCJ-UHFFFAOYSA-N
1462
1463	54029067			LEHFETIRKVQYSA-UHFFFAOYSA-N
1464
1465	25423	chloramine		QDHHCQZDFGDHMP-UHFFFAOYSA-N
1466	9815648	6-(Methylsulfinyl)hexyl isothiocyanate		XQZVZULJKVALRI-UHFFFAOYSA-N
1467	189460			MGBKJKDRMRAZKC-UHFFFAOYSA-N
1468	94287			SNKAWJBJQDLSFF-WBCKFURZSA-O
1469	6858006	avermectin	Excitatory Amino Acid Agents;Chemical Actions and Uses;Insecticides;Molecular Mechanisms of Pharmacological Action;Neurotransmitter Agents;Anti-Infective Agents;Specialty Uses of Chemicals;Anthelmintics;Pesticides;Antiprotozoal Agents;Agrochemicals;Antiparasitic Agents;Excitatory Amino Acid Agonists;Pharmacologic Actions;Toxic Actions;Physiological Effects of Drugs;Therapeutic Uses	RRZXIRBKKLTSOM-VDYLCOMISA-N
1470
1471	4056	Vitamin K 2	Antifibrinolytic Agents;Chemical Actions and Uses;Coagulants;Fibrin Modulating Agents;Growth Substances;Hematologic Agents;Hemostatics;Micronutrients;Molecular Mechanisms of Pharmacological Action;Nutrients;Pharmacologic Actions;Physiological Effects of Drugs;Therapeutic Uses;Vitamins	DKHGMERMDICWDU-UHFFFAOYSA-N
1472	6328166			PBHCGFAQTBPLFW-UHFFFAOYSA-N
1473	4391007			AJBMJMMLWNUEAC-UHFFFAOYSA-N
1474	638015	Retinaldehyde		NCYCYZXNIZJOKI-OVSJKPMPSA-N
1475	5193	Secobarbital	Central Nervous System Agents;Adjuvants, Anesthesia;GABA Modulators;Molecular Mechanisms of Pharmacological Action;Hypnotics and Sedatives;GABA Agents;Pharmacologic Actions;Chemical Actions and Uses;Physiological Effects of Drugs;Neurotransmitter Agents;Therapeutic Uses;Central Nervous System Depressants	KQPKPCNLIDLUMF-UHFFFAOYSA-N
1476	78357784	AP20187		NSBGUMKAXUXKGI-BPNHAYRBSA-N
1477	93131	glycylsarcosine		VYAMLSCELQQRAE-UHFFFAOYSA-N
1478	441401	Linezolid	Chemical Actions and Uses;Anti-Bacterial Agents;Therapeutic Uses;Pharmacologic Actions;Protein Synthesis Inhibitors;Enzyme Inhibitors;Anti-Infective Agents;Molecular Mechanisms of Pharmacological Action	TYZROVQLWOKYKF-ZDUSSCGKSA-N
1479	11556427	anacetrapib	Antimetabolites;Pharmacologic Actions;Hypolipidemic Agents;Molecular Mechanisms of Pharmacological Action;Anticholesteremic Agents;Lipid Regulating Agents;Chemical Actions and Uses;Therapeutic Uses	MZZLGJHLQGUVPN-HAWMADMCSA-N
1480	122028	PD 81723		KKDKAWKYGCUOGR-UHFFFAOYSA-N
1481	4472717			HUHBNNVFLMYFIE-UHFFFAOYSA-P
1482	527	propionaldehyde		NBBJYMSMWIIQGU-UHFFFAOYSA-N
1483	109474			AYECNEQRBSXESR-UHFFFAOYSA-L
1484	92763	colchicoside		UXAFRQPVHYZDED-ZZEDUEFDSA-N
1485	4952			BGKHCLZFGPIKKU-UHFFFAOYSA-N
1486	1070	13-cis-retinal		NCYCYZXNIZJOKI-UHFFFAOYSA-N
1487	53319374	retigeric acid B		XVMVGCGRZAZPIF-QOYIRNJZSA-N
1488	442504	(1R,5S)-4-methyl-1-propan-2-ylbicyclo(3.1.0)hex-3-en-2-one		LTTVJAQLCIHAFV-WCBMZHEXSA-N
1489	9795307			JLQNXWHJIQWBMH-UHFFFAOYSA-N
1490	114770			VAGXZGJKNUNLHK-UHFFFAOYSA-N
1491	4607			UWYHMGVUTGAWSP-UHFFFAOYSA-M
1492	387042	NSC 680410		YJZSUCFGHXQWDM-UHFFFAOYSA-N
1493	6420504	10-hydroxynortriptyline		VAGXZGJKNUNLHK-WJDWOHSUSA-N
1494	7858	allyl alcohol		XXROGKLTLUQVRX-UHFFFAOYSA-N
1495	5265	Spiperone	Antipsychotic Agents;Central Nervous System Agents;Central Nervous System Depressants;Chemical Actions and Uses;Dopamine Agents;Dopamine Antagonists;Molecular Mechanisms of Pharmacological Action;Neurotransmitter Agents;Pharmacologic Actions;Physiological Effects of Drugs;Psychotropic Drugs;Therapeutic Uses;Tranquilizing Agents	DKGZKTPJOSAWFA-UHFFFAOYSA-N
1496	433580			MSFSPUZXLOGKHJ-UHFFFAOYSA-N
1497	94715	Glucuronic Acid		AEMOLEFTQBMNLQ-AQKNRBDQSA-N
1498	11089330			QUTVJEWHGONWDR-YCIWZXPNSA-N
1499	141112			MDROPVLMRLHTDK-UHFFFAOYSA-N
1500	421	dihydrolipoic acid	Chemical Actions and Uses;Pharmacologic Actions;Physiological Effects of Drugs;Protective Agents;Antioxidants;Molecular Mechanisms of Pharmacological Action;Specialty Uses of Chemicals	IZFHEQBZOYJLPK-UHFFFAOYSA-N
1501	7184	butylparaben		QFOHBWFCKVYLES-UHFFFAOYSA-N
1502	9870336			IVLLCOIRTMZBID-SAOMGISSSA-N
1503
1504	162750	NS 004		XMLOIYSWTZRHNS-UHFFFAOYSA-N
1505	86664385			ABIGASPCHXKGDP-UHFFFAOYSA-N
1506	8830	2,4-dinitrofluorobenzene sulfonic acid		YUXIBTJKHLUKBD-UHFFFAOYSA-N
1507	71300770			BJRCFZKVYNDCJE-WBSNEMHCSA-N
1508	451756			IQFYYKKMVGJFEH-SPDVFEMOSA-N
1509	11228183	ABT-737		HPLNQCPCUACXLM-PGUFJCEWSA-N

## Sheet: path_inbi_bene_acti
	ID	Name	PharmaActions	InChIKey
0
1	493570	Riboflavin	Chemical Actions and Uses;Vitamins;Dermatologic Agents;Vitamin B Complex;Photosensitizing Agents;Micronutrients;Pharmacologic Actions;Growth Substances;Therapeutic Uses;Nutrients;Radiation-Sensitizing Agents;Physiological Effects of Drugs	AUNGANRZJHBGPY-SCRDCRAPSA-N
2	74607	9,11-linoleic acid		JBYXPOFIGCOSSB-UHFFFAOYSA-N
3	263366			YHXKXVFQHWJYOD-UHFFFAOYSA-N
4	16760619			ZJFMARHFPUZEKI-KMKOMSMNSA-N
5	5372405	propetamphos		BZNDWPRGXNILMS-VQHVLOKHSA-N
6	5924208	5-iodo-3-((3,5-dibromo-4-hydroxyphenyl)methylene)-2-indolinone		LMXYVLFTZRPNRV-KMKOMSMNSA-N
7	66628	2,3-pyrazinedicarboxylic acid		ZUCRGHABDDWQPY-UHFFFAOYSA-N
8	3118	Disulfoton	Insecticides;Toxic Actions;Chemical Actions and Uses;Agrochemicals;Specialty Uses of Chemicals;Pesticides	DOFZAZXDOSGAJZ-UHFFFAOYSA-N
9	9961434	1-(2-(2-(2-(2-methoxyethoxy)ethoxy)ethoxy)ethoxycarbonyloxymethyl)-4-(N'-cyano-N''-(6-(4-chlorophenoxy)hexyl)-N-guanidino)pyridinium		DAHMXVAETAAQOZ-UHFFFAOYSA-N
10	165339	cysteinesulfenic acid		FXIRVRPOOYSARH-REOHCLBHSA-N
11	3037035			GPMJXXKWHSIAOU-KARCIKCVSA-N
12	16129627	Melitten		VDXZNPDIRNWWCW-UHFFFAOYSA-N
13	122327	PD 128042	Pharmacologic Actions;Enzyme Inhibitors;Molecular Mechanisms of Pharmacological Action;Chemical Actions and Uses	WAFNZAURAWBNDZ-UHFFFAOYSA-N
14	18348162			MRGWUDKEBPXDJX-UHFFFAOYSA-O
15	20527	N-hydroxy-4-acetylaminobiphenyl		UNHSJQXRZCIATF-UHFFFAOYSA-N
16	6419712	Uridine Diphosphate N-Acetylgalactosamine		LFTYTUAZOPRMMI-LDDHHVEYSA-N
17	36339	Etomidate	Anesthetics;Anesthetics, General;Anesthetics, Intravenous;Central Nervous System Agents;Central Nervous System Depressants;Chemical Actions and Uses;Hypnotics and Sedatives;Pharmacologic Actions;Physiological Effects of Drugs;Therapeutic Uses	NPUKDXXFDDZOKR-UHFFFAOYSA-N
18	20770	diphenylarsinic acid		SKYRWWOGLYJNCD-UHFFFAOYSA-N
19	121966	thymidine diphosphate rhamnose		ZOSQFDVXNQFKBY-CGAXJHMRSA-N
20	446598	Clindamycin	Anti-Bacterial Agents;Anti-Infective Agents;Chemical Actions and Uses;Enzyme Inhibitors;Molecular Mechanisms of Pharmacological Action;Pharmacologic Actions;Protein Synthesis Inhibitors;Therapeutic Uses	KDLRVYVGXIQJDK-AWPVFWJPSA-N
21	4369491	PD 407824		IAUZTOZLTFSMIE-UHFFFAOYSA-N
22	1541			RCRCTBLIHCHWDZ-UHFFFAOYSA-N
23	1816			HFEKDTCAMMOLQP-UHFFFAOYSA-N
24	5280383	Leukotriene A4		UFPQIRYSPUYQHK-WAQVJNLQSA-N
25	112871			YTSYXEDYBAQECZ-UHFFFAOYSA-N
26	1329	1,3-dipropyl-8-cyclopentylxanthine	Adenosine A1 Receptor Antagonists;Chemical Actions and Uses;Molecular Mechanisms of Pharmacological Action;Neurotransmitter Agents;Pharmacologic Actions;Physiological Effects of Drugs;Purinergic Agents;Purinergic Antagonists;Purinergic P1 Receptor Antagonists	FFBDFADSZUINTG-UHFFFAOYSA-N
27	647	3,3-dimethylallyl pyrophosphate		CBIDRCWHNCKSTO-UHFFFAOYSA-N
28	3291	Ethosuximide	Anticonvulsants;Pharmacologic Actions;Central Nervous System Agents;Therapeutic Uses;Chemical Actions and Uses	HAPOVYFOVVWLRS-UHFFFAOYSA-N
29	548275			BKJFDZSBZWHRNH-UHFFFAOYSA-N
30	44421641	ent-1,3,6,11-tetrahydroxykaur-16-ene-15-one 3,11-diacetate		ZMYDEPIDSFWDLQ-AZPRSEESSA-N
31	24014	cupric chloride		ORTQZVOHEJQUHG-UHFFFAOYSA-L
32	3830	Kinetin	Chemical Actions and Uses;Physiological Effects of Drugs;Pharmacologic Actions;Growth Substances;Plant Growth Regulators	QANMHLXAZMSUEX-UHFFFAOYSA-N
33	69711	5-fluoroorotic acid		SEHFUALWMUWDKS-UHFFFAOYSA-N
34	92153	acetoacetyl CoA		OJFDKHTZOUZBOS-CITAKDKDSA-N
35	5284584	loracarbef	Anti-Bacterial Agents;Anti-Infective Agents;Chemical Actions and Uses;Therapeutic Uses;Pharmacologic Actions	GPYKKBAAPVOCIW-HSASPSRMSA-N
36	24459	lead chloride		HWSZZLVAJGOAAY-UHFFFAOYSA-L
37	10028772			QBMSTEZXAMABFF-UEARNRKISA-N
38	52099	17-N,N-diethylcarbamoyl-4-methyl-4-azaandrostane-3-one	Hormone Antagonists;Pharmacologic Actions;Chemical Actions and Uses;Enzyme Inhibitors;Molecular Mechanisms of Pharmacological Action;Physiological Effects of Drugs;Androgen Antagonists;5-alpha Reductase Inhibitors;Steroid Synthesis Inhibitors	GNWBLLYJQXKPIP-ZBMGENLXSA-N
39	5353	sulmazole	Therapeutic Uses;Specialty Uses of Chemicals;Enzyme Inhibitors;Molecular Mechanisms of Pharmacological Action;Cardiovascular Agents;Phosphodiesterase Inhibitors;Chemical Actions and Uses;Protective Agents;Cardiotonic Agents;Pharmacologic Actions	XMFCOYRWYYXZMY-UHFFFAOYSA-N
40	33042	Ribostamycin	Pharmacologic Actions;Chemical Actions and Uses;Anti-Bacterial Agents;Anti-Infective Agents;Therapeutic Uses	NSKGQURZWSPSBC-VVPCINPTSA-N
41	216235	sitaxsentan	Chemical Actions and Uses;Endothelin Receptor Antagonists;Pharmacologic Actions;Molecular Mechanisms of Pharmacological Action	PHWXUGHIIBDVKD-UHFFFAOYSA-N
42	6443223	NB 598		KIRGLCXNEVICOG-SOFGYWHQSA-N
43	3585	Hemicholinium 3	Molecular Mechanisms of Pharmacological Action;Membrane Transport Modulators;Neurotransmitter Uptake Inhibitors;Cholinergic Agents;Neurotransmitter Agents;Physiological Effects of Drugs;Chemical Actions and Uses;Pharmacologic Actions	JIWUESGGKYLPPG-UHFFFAOYSA-N
44	24779773	4-fluoro-1-(((4-methyl-1-(methylsulfonyl)piperidin-4-yl)amino)acetyl)pyrrolidine-2-carbonitrile		YZYBLEWOKAXTOL-QPPPMHOJSA-N
45	46937073			MBHBRRBLXCXQKV-UHFFFAOYSA-N
46	1514			FBBLOSCXOZYUSS-UHFFFAOYSA-N
47	56604881			DXQNDKQUHKVTTC-UHFFFAOYSA-N
48	3107			JNTMAZFVYNDPLB-UHFFFAOYSA-N
49	62959	trovafloxacin	Enzyme Inhibitors;Topoisomerase Inhibitors;Therapeutic Uses;Antineoplastic Agents;Pharmacologic Actions;Molecular Mechanisms of Pharmacological Action;Topoisomerase II Inhibitors;Chemical Actions and Uses;Anti-Infective Agents	WVPSKSLAZQPAKQ-SOSAQKQKSA-N
50	5289228			BWLWUGBHOXIUBP-UHFFFAOYSA-N
51	12314120	cannogenin thevetoside	Protective Agents;Specialty Uses of Chemicals;Cardiotonic Agents;Chemical Actions and Uses;Cardiovascular Agents;Pharmacologic Actions;Therapeutic Uses	PMTSPAGBAFCORP-HBUONDEYSA-N
52	60943	relcovaptan	Platelet Aggregation Inhibitors;Physiological Effects of Drugs;Pharmacologic Actions;Chemical Actions and Uses;Hormone Antagonists;Hematologic Agents;Therapeutic Uses;Hormones, Hormone Substitutes, and Hormone Antagonists	CEBYCSRFKCEUSW-NAYZPBBASA-N
53	60781	efegatran	Chemical Actions and Uses;Hematologic Agents;Anticoagulants;Pharmacologic Actions;Therapeutic Uses;Platelet Aggregation Inhibitors	BISKEOIROPAOGY-RXQQAGQTSA-N
54	177865	YM 511		GGPPBTSXFROGAE-UHFFFAOYSA-N
55	2734117	tetraoctylammonium bromide		QBVXKDJEZKEASM-UHFFFAOYSA-M
56	67821	perfluoro-n-nonanoic acid		UZUFPBIDKMEQEQ-UHFFFAOYSA-N
57	12082365	6',7'-dihydroxybergamottin	Molecular Mechanisms of Pharmacological Action;Cytochrome P-450 Enzyme Inhibitors;Enzyme Inhibitors;Chemical Actions and Uses;Metabolic Side Effects of Drugs and Substances;Pharmacologic Actions	IXZUPBUEKFXTSD-INMULRNOSA-N
58	86747	fucosterol		OSELKOCHBMDKEJ-UHFFFAOYSA-N
59	53973759			JTLBOCIRURPVQN-DPVSGNNYSA-N
60	40589	etoperidone		IZBNNCFOBMGTQX-UHFFFAOYSA-N
61	65351	pyrrolidine dithiocarbamic acid	Protective Agents;Pharmacologic Actions;Antioxidants;Chemical Actions and Uses;Specialty Uses of Chemicals;Physiological Effects of Drugs;Molecular Mechanisms of Pharmacological Action	VSWDORGPIHIGNW-UHFFFAOYSA-N
62	644087			RZFHLOLGZPDCHJ-GDLZYMKVSA-N
63	72403			RPFYDENHBPRCTN-NRFANRHFSA-N
64	62852	octyl-beta-D-glucoside	Specialty Uses of Chemicals;Chemical Actions and Uses;Detergents;Surface-Active Agents	HEGSGKPQLMEBJL-RKQHYHRCSA-N
65	3229	Enoxacin	Cytochrome P-450 CYP1A2 Inhibitors;Chemical Actions and Uses;Anti-Bacterial Agents;Pharmacologic Actions;Antineoplastic Agents;Topoisomerase Inhibitors;Therapeutic Uses;Topoisomerase II Inhibitors;Molecular Mechanisms of Pharmacological Action;Cytochrome P-450 Enzyme Inhibitors;Enzyme Inhibitors;Metabolic Side Effects of Drugs and Substances;Anti-Infective Agents	IDYZIJYBMGIQMJ-UHFFFAOYSA-N
66	45789647	methylone		VKEQBMCRQDSRET-UHFFFAOYSA-N
67	108062	asiaticoside	Anti-Infective Agents;Therapeutic Uses;Pharmacologic Actions;Chemical Actions and Uses	WYQVAPGDARQUBT-UHFFFAOYSA-N
68	5467200	Silybin	Protective Agents;Physiological Effects of Drugs;Therapeutic Uses;Chemical Actions and Uses;Antineoplastic Agents, Phytogenic;Pharmacologic Actions;Specialty Uses of Chemicals;Antineoplastic Agents	BVKQRAYKLBRNIK-UHFFFAOYSA-N
69	64965	thiazolyl blue	Coloring Agents;Chemical Actions and Uses;Specialty Uses of Chemicals	AZKSAVLVSZKNRD-UHFFFAOYSA-M
70	64684	methionine methyl ester		UIHPNZDZCOEZEN-YFKPBYRVSA-N
71	3082717	ICI 199441		VFLWVWZSDBTGQJ-VEIFNGETSA-N
72	10340	sodium carbonate		CDBYLPFSWZWCQE-UHFFFAOYSA-L
73	24748573	5-(3-chlorophenylamino)benzo(c)(2,6)naphthyridine-8-carboxylic acid		MUOKSQABCJCOPU-UHFFFAOYSA-N
74	5280804	isoquercitrin		OVSQVDMCBVZWGM-QSOFNFLRSA-N
75	516896	potassium periodate		FJVZDOGVDJCCCR-UHFFFAOYSA-M
76	4673			CEYUIFJWVHOCPP-UHFFFAOYSA-L
77	37768	Amikacin	Therapeutic Uses;Anti-Infective Agents;Anti-Bacterial Agents;Chemical Actions and Uses;Pharmacologic Actions	LKCWBDHBTVXHDL-RMDFUYIESA-N
78	9797370	(6,7-dimethoxy-2,4-dihydroindeno(1,2-c)pyrazol-3-yl)(3-fluorophenyl)amine		ZDNURMVOKAERHZ-UHFFFAOYSA-N
79
80	4834			IVBHGBMCVLDMKU-UHFFFAOYSA-M
81	146570	Citalopram	Antidepressive Agents;Antidepressive Agents, Second-Generation;Central Nervous System Agents;Chemical Actions and Uses;Membrane Transport Modulators;Molecular Mechanisms of Pharmacological Action;Neurotransmitter Agents;Neurotransmitter Uptake Inhibitors;Pharmacologic Actions;Physiological Effects of Drugs;Psychotropic Drugs;Serotonin Agents;Serotonin Uptake Inhibitors;Therapeutic Uses	WSEQXVZVJXJVFP-FQEVSTJZSA-N
82	5462501	Enalaprilat	Angiotensin-Converting Enzyme Inhibitors;Protease Inhibitors;Pharmacologic Actions;Antihypertensive Agents;Therapeutic Uses;Cardiovascular Agents;Enzyme Inhibitors;Molecular Mechanisms of Pharmacological Action;Chemical Actions and Uses	LZFZMUMEGBBDTC-QEJZJMRPSA-N
83	46937178			CLDDOKCDXBMMKZ-LIRRHRJNSA-N
84	612746			JGAGHIIOCADQOV-UHFFFAOYSA-N
85	24197550			VWEYNEFKXXWVHZ-QPPPNFCJSA-N
86	5494	8-(N,N-diethylamino)octyl-3,4,5-trimethoxybenzoate	Calcium Channel Blockers;Calcium-Regulating Hormones and Agents;Physiological Effects of Drugs;Therapeutic Uses;Cardiovascular Agents;Membrane Transport Modulators;Pharmacologic Actions;Chemical Actions and Uses;Molecular Mechanisms of Pharmacological Action	IBQMHBGFMLHHLE-UHFFFAOYSA-N
87	18808443			UENKSVGEBXJETK-NVNXTCNLSA-N
88	162327	SK and F 550		NERVJFDGDIPHLJ-UHFFFAOYSA-N
89	8761	N,N-bis(2-hydroxyethyl)glycine		FSVCELGFZIQNCK-UHFFFAOYSA-N
90	11665831			ODZGYELAMAOARP-UHFFFAOYSA-N
91	2518			QAIPRVGONGVQAS-UHFFFAOYSA-N
92	213043	iclaprim	Pharmacologic Actions;Chemical Actions and Uses;Folic Acid Antagonists;Enzyme Inhibitors;Molecular Mechanisms of Pharmacological Action	HWJPWWYTGBZDEG-UHFFFAOYSA-N
93	114903			VXLBSYHAEKDUSU-UHFFFAOYSA-N
94	3003129			QBYWKABDYAEEIS-MQOLKSCCSA-N
95	3363	5-fluoro-2'-deoxyuridine		ODKNJVUHOIMIIZ-UHFFFAOYSA-N
96	6437356	SDZ EAA 494	Excitatory Amino Acid Antagonists;Physiological Effects of Drugs;Excitatory Amino Acid Agents;Chemical Actions and Uses;Neurotransmitter Agents;Pharmacologic Actions;Molecular Mechanisms of Pharmacological Action	VZXMZMJSGLFKQI-ORCRQEGFSA-N
97	16659841	AZD 1480		PDOQBOJDRPLBQU-QMMMGPOBSA-N
98	5280896	Abscisic Acid	Chemical Actions and Uses;Physiological Effects of Drugs;Pharmacologic Actions;Growth Substances;Plant Growth Regulators	JLIDBLDQVAYHNE-YKALOCIXSA-N
99	115237	Paliperidone Palmitate	Antipsychotic Agents;Central Nervous System Agents;Central Nervous System Depressants;Chemical Actions and Uses;Dopamine Agents;Dopamine Antagonists;Dopamine D2 Receptor Antagonists;Molecular Mechanisms of Pharmacological Action;Neurotransmitter Agents;Pharmacologic Actions;Physiological Effects of Drugs;Psychotropic Drugs;Serotonin 5-HT2 Receptor Antagonists;Serotonin Agents;Serotonin Antagonist…	PMXMIIMHBWHSKN-UHFFFAOYSA-N
100	2390			TUCIOBMMDDOEMM-UHFFFAOYSA-N
101	5532	trapoxin B		LLOKIGWPNVSDGJ-UHFFFAOYSA-N
102	9981001	eutigoside C		QOMDZDCUSAVCSJ-LPIGZASCSA-N
103	6433119			KGFYHTZWPPHNLQ-UHFFFAOYSA-N
104	4790	Phorate	Chemical Actions and Uses;Physiological Effects of Drugs;Neurotransmitter Agents;Toxic Actions;Cholinesterase Inhibitors;Pharmacologic Actions;Insecticides;Specialty Uses of Chemicals;Enzyme Inhibitors;Agrochemicals;Cholinergic Agents;Molecular Mechanisms of Pharmacological Action;Pesticides	BULVZWIRKLYCBC-UHFFFAOYSA-N
105	9819927	LY 341495	Physiological Effects of Drugs;Pharmacologic Actions;Chemical Actions and Uses;Excitatory Amino Acid Antagonists;Excitatory Amino Acid Agents;Neurotransmitter Agents;Molecular Mechanisms of Pharmacological Action	VLZBRVJVCCNPRJ-KPHUOKFYSA-N
106	6917998			YGPYJEFIYYPEEE-LIDAZEJRSA-N
107	440118			DQTRACMFIGDHSN-IVMDWMLBSA-N
108	2668			HOKIDJSKDBPKTQ-UHFFFAOYSA-M
109	25027363	IPI-926		HZLFFNCLTRVYJG-WWGOJCOQSA-N
110	441305	Gentamicins	Therapeutic Uses;Enzyme Inhibitors;Molecular Mechanisms of Pharmacological Action;Chemical Actions and Uses;Pharmacologic Actions;Protein Synthesis Inhibitors;Anti-Bacterial Agents;Anti-Infective Agents	CEAZRRDELHUEMR-URQXQFDESA-N
111	3032451			MKJASEJKPLYLRF-UHFFFAOYSA-N
112	91529	isomalathion		LPQDGVLVYVULMX-UHFFFAOYSA-N
113	447027			JVAZJLFFSJARQM-YBXAARCKSA-N
114	47640			OLUNPKFOFGZHRT-UHFFFAOYSA-N
115	5406			JOAHPSVPXZTVEP-UHFFFAOYSA-N
116	443433	N-butyrylhomoserine lactone		VFFNZZXXTGXBOG-UHFFFAOYSA-N
117	122128	(2S)-2-(4-(((3S)-1-acetimidoyl-3-pyrrolidinyl)oxy)phenyl)-3-(7-amidino-2-naphtyl)propanoic acid	Hematologic Agents;Platelet Aggregation Inhibitors;Chemical Actions and Uses;Serine Proteinase Inhibitors;Therapeutic Uses;Anticoagulants;Protease Inhibitors;Enzyme Inhibitors;Molecular Mechanisms of Pharmacological Action;Pharmacologic Actions	LJCBAPRMNYSDOP-LVCYMWGESA-N
118	2320	benphothiamine	Adjuvants, Immunologic;Immunologic Factors;Physiological Effects of Drugs;Specialty Uses of Chemicals;Chemical Actions and Uses;Chelating Agents;Sequestering Agents;Molecular Mechanisms of Pharmacological Action;Pharmacologic Actions	BTNNPSLJPBRMLZ-UHFFFAOYSA-N
119	121891	mitiglinide	Physiological Effects of Drugs;Hypoglycemic Agents;Pharmacologic Actions;Chemical Actions and Uses	WPGGHFDDFPHPOB-BBWFWOEESA-N
120	68995	cresolphthalein		CPBJMKMKNCRKQB-UHFFFAOYSA-N
121	4768	Phenoxybenzamine	Physiological Effects of Drugs;Chemical Actions and Uses;Neurotransmitter Agents;Molecular Mechanisms of Pharmacological Action;Adrenergic Antagonists;Adrenergic alpha-Antagonists;Adrenergic Agents;Pharmacologic Actions;Cardiovascular Agents;Therapeutic Uses;Antihypertensive Agents;Vasodilator Agents	QZVCTJOXCFMACW-UHFFFAOYSA-N
122	9796290	1-(((2-((5-cyanopyridin-2-yl)amino)ethyl)amino)acetyl)-2-cyano-(S)-pyrrolidine	Dipeptidyl-Peptidase IV Inhibitors;Enzyme Inhibitors;Molecular Mechanisms of Pharmacological Action;Pharmacologic Actions;Hypoglycemic Agents;Protease Inhibitors;Chemical Actions and Uses;Physiological Effects of Drugs	VFFZWMWTUSXDCB-ZDUSSCGKSA-N
123	604519	amiridine		YLUSMKAJIQOXPV-UHFFFAOYSA-N
124	119112	schizandrin C		HTBWBWWADZJXID-UHFFFAOYSA-N
125	4507	Nitrendipine	Calcium Channel Blockers;Membrane Transport Modulators;Physiological Effects of Drugs;Chemical Actions and Uses;Therapeutic Uses;Pharmacologic Actions;Calcium-Regulating Hormones and Agents;Cardiovascular Agents;Antihypertensive Agents;Molecular Mechanisms of Pharmacological Action;Vasodilator Agents	PVHUJELLJLJGLN-UHFFFAOYSA-N
126	176166			UUADYKVKJIMIPA-UHFFFAOYSA-N
127	105104	U 69593	Pharmacologic Actions;Chemical Actions and Uses;Analgesics;Physiological Effects of Drugs;Central Nervous System Agents;Sensory System Agents;Therapeutic Uses;Diuretics;Natriuretic Agents;Peripheral Nervous System Agents	PGZRDDYTKFZSFR-ONTIZHBOSA-N
128	10154438			IVTKCTFTVKYWIQ-WEVVVXLNSA-N
129	1249836			NBJOUCGADPALIB-XFXZXTDPSA-N
130	150868	pyrrole-2,3,5-tricarboxylic acid		UGSAVTSXHXRENH-UHFFFAOYSA-N
131	16219535	iodoresiniferatoxin		TZUJORCXGLGWDV-RYACRXIZSA-N
132	5281302	lithospermic acid		UJZQBMQZMKFSRV-UJVFRBSWSA-N
133	105011			MTGFYEHKPMOVNE-LYVDORBWSA-N
134	91337375			DPBXVKTZTUXJGI-MOAUOYLISA-N
135
136	28620	Deslanoside	Molecular Mechanisms of Pharmacological Action;Pharmacologic Actions;Specialty Uses of Chemicals;Cardiovascular Agents;Enzyme Inhibitors;Chemical Actions and Uses;Cardiotonic Agents;Anti-Arrhythmia Agents;Therapeutic Uses;Protective Agents	OBATZBGFDSVCJD-LALPQLPRSA-N
137	255	bis(4-nitrophenyl)phosphate	Enzyme Inhibitors;Molecular Mechanisms of Pharmacological Action;Pharmacologic Actions;Chemical Actions and Uses	MHSVUSZEHNVFKW-UHFFFAOYSA-N
138	124579			BDOBMVIEWHZYDL-UHFFFAOYSA-N
139	3837			LLLQTDSSHZREGW-UHFFFAOYSA-N
140	115325	4-bromo-A-23187		LDXQFZZGVTWFCF-DWUXPROESA-N
141	441928	cauloside A	Molecular Mechanisms of Pharmacological Action;Chemical Actions and Uses;Therapeutic Uses;Enzyme Inhibitors;Topoisomerase I Inhibitors;Pharmacologic Actions;Topoisomerase Inhibitors;Antineoplastic Agents	QUBNLZCADIYAFW-RITZIESXSA-N
142	4632704			QYFGPQQSJQOGEO-UHFFFAOYSA-N
143	1922	8-phenyltheophylline		PJFMAVHETLRJHJ-UHFFFAOYSA-N
144	4369524	tanaproget		PYVFWTPEBMRKSR-UHFFFAOYSA-N
145	9966051	Vortioxetine	Physiological Effects of Drugs;Membrane Transport Modulators;Serotonin 5-HT3 Receptor Antagonists;Serotonin Antagonists;Psychotropic Drugs;Therapeutic Uses;Serotonin 5-HT1 Receptor Agonists;Central Nervous System Agents;Central Nervous System Depressants;Serotonin Agents;Pharmacologic Actions;Tranquilizing Agents;Serotonin Receptor Agonists;Neurotransmitter Uptake Inhibitors;Neurotransmitter Agen…	YQNWZWMKLDQSAC-UHFFFAOYSA-N
146	122175	6-heptyne-2,5-diamine	Antineoplastic Agents;Pharmacologic Actions;Ornithine Decarboxylase Inhibitors;Enzyme Inhibitors;Chemical Actions and Uses;Therapeutic Uses;Molecular Mechanisms of Pharmacological Action	QIADQCOYEFCREQ-UHFFFAOYSA-N
147	5210	sibutramine	Anti-Obesity Agents;Antidepressive Agents;Appetite Depressants;Central Nervous System Agents;Chemical Actions and Uses;Pharmacologic Actions;Psychotropic Drugs;Therapeutic Uses	UNAANXDKBXWMLN-UHFFFAOYSA-N
148	161823	madecassoside		BNMGUJRJUUDLHW-UHFFFAOYSA-N
149	10299753			YTMNONATNXDQJF-IKMIHYQTSA-N
150	65076	cholesteryl sulfate	Pharmacologic Actions;Molecular Mechanisms of Pharmacological Action;Physiological Effects of Drugs;Protective Agents;Chemical Actions and Uses;Protease Inhibitors;Specialty Uses of Chemicals;Enzyme Inhibitors;Anticarcinogenic Agents;Antineoplastic Agents;Serine Proteinase Inhibitors;Therapeutic Uses	BHYOQNUELFTYRT-DPAQBDIFSA-N
151	4811			PIJVFDBKTWXHHD-UHFFFAOYSA-N
152	57989740			XUORVRVRUPDXCP-UHFFFAOYSA-N
153	449241	N-(2-(4-bromocinnamylamino)ethyl)-5-isoquinolinesulfonamide	Chemical Actions and Uses;Enzyme Inhibitors;Molecular Mechanisms of Pharmacological Action;Pharmacologic Actions;Protein Kinase Inhibitors	ZKZXNDJNWUTGDK-NSCUHMNNSA-N
154	442136	tabernanthine		UCIDWKVIQZIKEK-NXWOVTFFSA-N
155	11994877			YSWASEHOLAIXPD-PGSIDBCDSA-L
156	490561	staurosporine aglycone	Chemical Actions and Uses;Molecular Mechanisms of Pharmacological Action;Pharmacologic Actions;Enzyme Inhibitors	KOZFSFOOLUUIGY-IYYJOCMQSA-N
157	5311382	PD 0166285		IFPPYSWJNWHOLQ-UHFFFAOYSA-N
158
159	194365	thermospermine		DODDBCGMRAFLEB-UHFFFAOYSA-N
160	11703255	ethyl 6-(N-(2-chloro-4-fluorophenyl)sulfamoyl)cyclohex-1-ene-1-carboxylate		LEEIJTHMHDMWLJ-CQSZACIVSA-N
161	2786	Clindamycin	Protein Synthesis Inhibitors;Enzyme Inhibitors;Chemical Actions and Uses;Pharmacologic Actions;Molecular Mechanisms of Pharmacological Action;Anti-Bacterial Agents;Anti-Infective Agents;Therapeutic Uses	KDLRVYVGXIQJDK-UHFFFAOYSA-N
162	3125	alpha-Methyltyrosine	Molecular Mechanisms of Pharmacological Action;Pharmacologic Actions;Enzyme Inhibitors;Chemical Actions and Uses	NHTGHBARYWONDQ-UHFFFAOYSA-N
163	9500	6-Aminonicotinamide	Noxae;Toxic Actions;Chemical Actions and Uses;Teratogens	ZLWYEPMDOUQDBW-UHFFFAOYSA-N
164	23087027	4-hydroxy-1-(1H-indol-3-ylcarbonyl)prolyl-N-(phenylmethyl)-N-methyl-tyrosineamide		QSMCGYTYMZQZDQ-UHFFFAOYSA-N
165	3025961	6-methyl-2-(phenylethynyl)pyridine	Anti-Anxiety Agents;Central Nervous System Agents;Central Nervous System Depressants;Chemical Actions and Uses;Excitatory Amino Acid Agents;Excitatory Amino Acid Antagonists;Molecular Mechanisms of Pharmacological Action;Neurotransmitter Agents;Pharmacologic Actions;Physiological Effects of Drugs;Psychotropic Drugs;Therapeutic Uses;Tranquilizing Agents	NEWKHUASLBMWRE-UHFFFAOYSA-N
166	330750	hippuristanol		HPHXKNOXVBFETI-FELJEYOCSA-N
167	123985	E 64	Antiparasitic Agents;Pharmacologic Actions;Enzyme Inhibitors;Molecular Mechanisms of Pharmacological Action;Chemical Actions and Uses;Anti-Infective Agents;Therapeutic Uses;Antiprotozoal Agents;Protease Inhibitors;Antimalarials;Cysteine Proteinase Inhibitors	LTLYEAJONXGNFG-DCAQKATOSA-N
168	735			OINNEUNVOZHBOX-UHFFFAOYSA-N
169	3777900			VCJHOFUOIQHNBC-UHFFFAOYSA-N
170	21501	5-nitroindazole		WSGURAYTCUVDQL-UHFFFAOYSA-N
171	7345	N-acetylalanine		KTHDTJVBEPMMGL-UHFFFAOYSA-N
172	1725	4-aminobenzamidine	Protease Inhibitors;Therapeutic Uses;Pharmacologic Actions;Chemical Actions and Uses;Trypsin Inhibitors;Serine Proteinase Inhibitors;Antineoplastic Agents;Enzyme Inhibitors;Molecular Mechanisms of Pharmacological Action	WPANETAWYGDRLL-UHFFFAOYSA-N
173	1613	zopolrestat	Chemical Actions and Uses;Hypoglycemic Agents;Enzyme Inhibitors;Molecular Mechanisms of Pharmacological Action;Physiological Effects of Drugs;Pharmacologic Actions	BCSVCWVQNOXFGL-UHFFFAOYSA-N
174	16129778	Tannins		LRBQNJMCXXYXIU-PPKXGCFTSA-N
175	452548	Teniposide	Chemical Actions and Uses;Antineoplastic Agents;Molecular Mechanisms of Pharmacological Action;Topoisomerase II Inhibitors;Topoisomerase Inhibitors;Therapeutic Uses;Pharmacologic Actions;Enzyme Inhibitors	NRUKOCRGYNPUPR-QBPJDGROSA-N
176	135052			SXZYCRORGALMIH-QPRFLPHOSA-N
177	22692237			QTWBKNVNGVYTNZ-UHFFFAOYSA-N
178	2999			SIGSPDASOTUPFS-UHFFFAOYSA-N
179	10483360	AMG 009		DKSKRBVXRDGYAS-UHFFFAOYSA-N
180	2954	DAPI	Trypanocidal Agents;Protease Inhibitors;Therapeutic Uses;Anti-Infective Agents;Chemical Actions and Uses;Specialty Uses of Chemicals;Indicators and Reagents;Coloring Agents;Antiparasitic Agents;Antiprotozoal Agents;Intercalating Agents;Pharmacologic Actions;Enzyme Inhibitors;Luminescent Agents;Fluorescent Dyes;Laboratory Chemicals;Molecular Mechanisms of Pharmacological Action;Serine Proteinase I…	FWBHETKCLVMNFS-UHFFFAOYSA-N
181	12004512	gedunin		YJXDGWUNRYLINJ-BHAPSIHVSA-N
182	10220841			UGNDECDRUGMFRQ-UHFFFAOYSA-N
183	6420138	4-methyl-5-(2-(4-morpholinophenylamino)pyrimidin-4-yl)thiazol-2-amine		GPSZYOIFQZPWEJ-UHFFFAOYSA-N
184	2948	damnacanthal		IPDMWUNUULAXLU-UHFFFAOYSA-N
185	17434	mecarbam		KLGMSAOQDHLCOS-UHFFFAOYSA-N
186	840			SHZGCJCMOBCMKK-UHFFFAOYSA-N
187
188	9803852	gamma-methylene-10-deazaaminopterin	Folic Acid Antagonists;Pharmacologic Actions;Chemical Actions and Uses;Enzyme Inhibitors;Molecular Mechanisms of Pharmacological Action	QCLDSHDOWCMFBV-AWEZNQCLSA-N
189	11064567			MQRCYOMQUQMVCH-RITPCOANSA-N
190	6917778	Milnacipran	Chemical Actions and Uses;Therapeutic Uses;Molecular Mechanisms of Pharmacological Action;Neurotransmitter Agents;Membrane Transport Modulators;Central Nervous System Agents;Serotonin and Noradrenaline Reuptake Inhibitors;Pharmacologic Actions;Physiological Effects of Drugs;Analgesics;Analgesics, Non-Narcotic;Peripheral Nervous System Agents;Neurotransmitter Uptake Inhibitors;Sensory System Agents	XNCDYJFPRPDERF-NQQJLSKUSA-N
191
192	6529			BOSMZFBHAYFUBJ-UHFFFAOYSA-N
193	17038	captafol	Toxic Actions;Specialty Uses of Chemicals;Fungicides, Industrial;Agrochemicals;Pesticides;Chemical Actions and Uses	JHRWWRDRBPCWTF-UHFFFAOYSA-N
194	145760			BFPYWIDHMRZLRN-SWBPCFCJSA-N
195	5459907			ZZXUAMCWBFFCJX-OUCXYWSSSA-L
196	4216	ML 7	Chemical Actions and Uses;Enzyme Inhibitors;Molecular Mechanisms of Pharmacological Action;Pharmacologic Actions	GEHJIACZUFWBTK-UHFFFAOYSA-N
197	447809	phosphoenol-2-ketobutyrate		FGYIHYXZLMDROB-IHWYPQMZSA-N
198	73755113	tin protoporphyrin IX	Molecular Mechanisms of Pharmacological Action;Pharmacologic Actions;Enzyme Inhibitors;Chemical Actions and Uses	VWEYNEFKXXWVHZ-IBPJAKCHSA-N
199	102399			FZWBNHMXJMCXLU-PPSBPDGWSA-N
200	23964	Tungsten		WFKWXMTUELFFGS-UHFFFAOYSA-N
201	2332	benzamidine	Protease Inhibitors;Molecular Mechanisms of Pharmacological Action;Pharmacologic Actions;Enzyme Inhibitors;Chemical Actions and Uses;Serine Proteinase Inhibitors	PXXJHWLDUBFPOL-UHFFFAOYSA-N
202	114810	monobromobimane	Indicators and Reagents;Coloring Agents;Luminescent Agents;Chemical Actions and Uses;Fluorescent Dyes;Laboratory Chemicals;Specialty Uses of Chemicals	AHEWZZJEDQVLOP-UHFFFAOYSA-N
203	114850	oxymatrine	Anti-Arrhythmia Agents;Cardiovascular Agents;Anti-Infective Agents;Therapeutic Uses;Pharmacologic Actions;Chemical Actions and Uses;Antiviral Agents	XVPBINOPNYFXID-LHDUFFHYSA-N
204	9812414			OHJKXVLJWUPWQG-PNRHKHKDSA-N
205	18232251			UDLYXGYWTVOIKU-UHFFFAOYSA-N
206	119830			JFVZFKDSXNQEJW-AWEZNQCLSA-N
207	119081	4,4'-(1,2-dimethyl-1,2-ethanediyl)bis-2,6-piperazinedione	Antineoplastic Agents;Topoisomerase II Inhibitors;Therapeutic Uses;Chemical Actions and Uses;Molecular Mechanisms of Pharmacological Action;Enzyme Inhibitors;Topoisomerase Inhibitors;Pharmacologic Actions	OBYGAPWKTPDTAS-OCAPTIKFSA-N
208	180936			GBDUPCKQTDKNLS-PORDUOSCSA-N
209	870	maltotetraose	Anti-Bacterial Agents;Anti-Infective Agents;Chemical Actions and Uses;Pharmacologic Actions;Therapeutic Uses	LUEWUZLMQUOBSB-UHFFFAOYSA-N
210	3374	flumequine	Antineoplastic Agents;Anti-Infective Agents;Chemical Actions and Uses;Topoisomerase II Inhibitors;Enzyme Inhibitors;Topoisomerase Inhibitors;Therapeutic Uses;Renal Agents;Pharmacologic Actions;Anti-Infective Agents, Urinary;Molecular Mechanisms of Pharmacological Action	DPSPPJIUMHPXMA-UHFFFAOYSA-N
211	5492			JIBZSTPMDKSJOX-UHFFFAOYSA-N
212	2378	bifonazole	Pharmacologic Actions;Chemical Actions and Uses;Anti-Infective Agents;Antifungal Agents;Therapeutic Uses	OCAPBUJLXMYKEJ-UHFFFAOYSA-N
213	9982	ethylamphetamine		YAGBSNMZQKEFCO-UHFFFAOYSA-N
214	1176	Urea		XSQUKJJJFZCRTK-UHFFFAOYSA-N
215	5625	Delavirdine	Anti-HIV Agents;Molecular Mechanisms of Pharmacological Action;Pharmacologic Actions;Antiviral Agents;Reverse Transcriptase Inhibitors;Chemical Actions and Uses;Therapeutic Uses;Anti-Retroviral Agents;Enzyme Inhibitors;Anti-Infective Agents;Nucleic Acid Synthesis Inhibitors	WHBIGIKBNXZKFE-UHFFFAOYSA-N
216	97297	5-iodotubercidin	Pharmacologic Actions;Molecular Mechanisms of Pharmacological Action;Enzyme Inhibitors;Chemical Actions and Uses	WHSIXKUPQCKWBY-IOSLPCCCSA-N
217	8955	Pregnenolone		ORNBQBCIOKFOEO-QGVNFLHTSA-N
218	122024	ICI 200355	Enzyme Inhibitors;Molecular Mechanisms of Pharmacological Action;Pharmacologic Actions;Protease Inhibitors;Chemical Actions and Uses;Serine Proteinase Inhibitors	UUWIYANOKPHUQZ-OTKIHZFJSA-N
219	2268	Azinphosmethyl	Insecticides;Molecular Mechanisms of Pharmacological Action;Specialty Uses of Chemicals;Agrochemicals;Pharmacologic Actions;Cholinesterase Inhibitors;Pesticides;Neurotransmitter Agents;Cholinergic Agents;Enzyme Inhibitors;Acaricides;Physiological Effects of Drugs;Chemical Actions and Uses;Toxic Actions	CJJOSEISRRTUQB-UHFFFAOYSA-N
220	9651	Galantamine	Parasympathomimetics;Pharmacologic Actions;Cholinergic Agents;Enzyme Inhibitors;Physiological Effects of Drugs;Chemical Actions and Uses;Nootropic Agents;Neurotransmitter Agents;Cholinesterase Inhibitors;Autonomic Agents;Peripheral Nervous System Agents;Molecular Mechanisms of Pharmacological Action;Central Nervous System Agents;Therapeutic Uses	ASUTZQLVASHGKV-JDFRZJQESA-N
221	68245	delphinidin		FFNDMZIBVDSQFI-UHFFFAOYSA-N
222	44137945			ZHAJWFHPSMIVQO-BOPOOPDGSA-M
223	3891			DDVBPZROPPMBLW-UHFFFAOYSA-N
224	10226546	AR C155858		ISIVOJWVBJIOFM-ZDUSSCGKSA-N
225	9871420	remogliflozin etabonate	Sodium-Glucose Transporter 2 Inhibitors;Molecular Mechanisms of Pharmacological Action;Pharmacologic Actions;Chemical Actions and Uses;Hypoglycemic Agents;Physiological Effects of Drugs	UAOCLDQAQNNEAX-ABMICEGHSA-N
226	6436023	citreoviridin		JLSVDPQAIKFBTO-OMCRQDLASA-N
227	92126			QURCVMIEKCOAJU-UHFFFAOYSA-N
228	7055	2-methylnaphthalene		QIMMUPPBPVKWKM-UHFFFAOYSA-N
229	2933	eritadenine	Chemical Actions and Uses;Enzyme Inhibitors;Molecular Mechanisms of Pharmacological Action;Pharmacologic Actions	LIEMBEWXEZJEEZ-UHFFFAOYSA-N
230	53275	flupirtine	Physiological Effects of Drugs;Therapeutic Uses;Analgesics;Peripheral Nervous System Agents;Central Nervous System Agents;Chemical Actions and Uses;Sensory System Agents;Pharmacologic Actions	DPYIXBFZUMCMJM-UHFFFAOYSA-N
231	174	Ethylene Glycol		LYCAIKOWRPUZTN-UHFFFAOYSA-N
232	448008			ONVZFCHLOZUXRP-UHFFFAOYSA-N
233	3985818			RHVPEFQDYMMNSY-UHFFFAOYSA-O
234	1352	1-(5-isoquinolinylsulfonyl)-3-methylpiperazine	Chemical Actions and Uses;Protein Kinase Inhibitors;Pharmacologic Actions;Enzyme Inhibitors;Molecular Mechanisms of Pharmacological Action	QGSCXAWTTISKLF-UHFFFAOYSA-N
235	9975530			GMTJIWUFFXGFHH-RRROMXSMSA-N
236	4096	methamidophos	Pesticides;Specialty Uses of Chemicals;Insecticides;Chemical Actions and Uses;Agrochemicals;Toxic Actions	NNKVPIKMPCQWCG-UHFFFAOYSA-N
237	1046	Pyrazinamide	Chemical Actions and Uses;Therapeutic Uses;Anti-Bacterial Agents;Antitubercular Agents;Anti-Infective Agents;Pharmacologic Actions	IPEHBUMCGVEMRF-UHFFFAOYSA-N
238	45357134			NMUSYJAQQFHJEW-YLZRJQLMSA-N
239	58842131	AZD 0837		XSNMGLZVFNDDPW-UHFFFAOYSA-N
240	3928	Lincomycin	Protein Synthesis Inhibitors;Anti-Infective Agents;Anti-Bacterial Agents;Enzyme Inhibitors;Molecular Mechanisms of Pharmacological Action;Chemical Actions and Uses;Therapeutic Uses;Pharmacologic Actions	OJMMVQQUTAEWLP-UHFFFAOYSA-N
241	5482	tioconazole	Metabolic Side Effects of Drugs and Substances;Antifungal Agents;Therapeutic Uses;Hormones, Hormone Substitutes, and Hormone Antagonists;Chemical Actions and Uses;Physiological Effects of Drugs;14-alpha Demethylase Inhibitors;Cytochrome P-450 Enzyme Inhibitors;Anti-Infective Agents;Hormone Antagonists;Steroid Synthesis Inhibitors;Pharmacologic Actions;Enzyme Inhibitors;Molecular Mechanisms of Pha…	QXHHHPZILQDDPS-UHFFFAOYSA-N
242	19190	Indocyanine Green	Coloring Agents;Specialty Uses of Chemicals;Chemical Actions and Uses	MOFVSTNWEDAEEK-UHFFFAOYSA-M
243	5486198	licostinel	Neurotransmitter Agents;Excitatory Amino Acid Antagonists;Physiological Effects of Drugs;Pharmacologic Actions;Excitatory Amino Acid Agents;Molecular Mechanisms of Pharmacological Action;Chemical Actions and Uses	CHFSOFHQIZKQCR-UHFFFAOYSA-N
244
245	5918	Amifampridine	Therapeutic Uses;Peripheral Nervous System Agents;Membrane Transport Modulators;Cardiovascular Agents;Pharmacologic Actions;Molecular Mechanisms of Pharmacological Action;Potassium Channel Blockers;Chemical Actions and Uses;Physiological Effects of Drugs;Neuromuscular Agents	OYTKINVCDFNREN-UHFFFAOYSA-N
246	4470972			IHBAVXVTGLANPI-UHFFFAOYSA-N
247	6324616	rifamycin SV	Antirheumatic Agents;Chemical Actions and Uses;Therapeutic Uses;Pharmacologic Actions	HJYYPODYNSCCOU-ODRIEIDWSA-N
248	8561	di-n-pentyl phthalate		IPKKHRVROFYTEK-UHFFFAOYSA-N
249	9807238	YM 60828	Therapeutic Uses;Pharmacologic Actions;Protease Inhibitors;Serine Proteinase Inhibitors;Hematologic Agents;Anticoagulants;Antithrombins;Factor Xa Inhibitors;Chemical Actions and Uses;Enzyme Inhibitors;Molecular Mechanisms of Pharmacological Action	NPBKHEMDWREFJJ-UHFFFAOYSA-N
250	2449	seratrodast	Prostaglandin Antagonists;Hormone Antagonists;Analgesics, Non-Narcotic;Physiological Effects of Drugs;Respiratory System Agents;Analgesics;Anti-Asthmatic Agents;Antirheumatic Agents;Hormones, Hormone Substitutes, and Hormone Antagonists;Anti-Inflammatory Agents;Chemical Actions and Uses;Therapeutic Uses;Sensory System Agents;Anti-Inflammatory Agents, Non-Steroidal;Pharmacologic Actions;Peripheral…	ZBVKEHDGYSLCCC-UHFFFAOYSA-N
251	3011322			NVGGDJFEKHWWOY-CHHQVBBHSA-N
252	6839	phensuximide		WLWFNJKHKGIJNW-UHFFFAOYSA-N
253	62344	Acridine Orange	Coloring Agents;Noxae;Chemical Actions and Uses;Laboratory Chemicals;Luminescent Agents;Mutagens;Specialty Uses of Chemicals;Fluorescent Dyes;Indicators and Reagents;Toxic Actions	DPKHZNPWBDQZCN-UHFFFAOYSA-N
254	4138			CJCSPKMFHVPWAR-UHFFFAOYSA-N
255	124225	ulifloxacin	Topoisomerase II Inhibitors;Chemical Actions and Uses;Molecular Mechanisms of Pharmacological Action;Enzyme Inhibitors;Therapeutic Uses;Antineoplastic Agents;Pharmacologic Actions;Topoisomerase Inhibitors;Anti-Bacterial Agents;Anti-Infective Agents	SUXQDLLXIBLQHW-UHFFFAOYSA-N
256	1249835			NBJOUCGADPALIB-FMIVXFBMSA-N
257	24380	ferric chloride	Toxic Actions;Noxae;Chemical Actions and Uses	RBTARNINKXHZNM-UHFFFAOYSA-K
258	177335			UABVCZHWRUGYSR-UHFFFAOYSA-N
259	7541	dyrene		IMHBYKMAHXWHRP-UHFFFAOYSA-N
260	62684			YBVKNHXQSRDWAA-UHFFFAOYSA-M
261	1291			XACIEZJJSXJZMD-UHFFFAOYSA-N
262	24847767			BVOZFCOTOYGLGD-VPQOAABJSA-N
263	14728929			MOLXDYACMRLMMF-UHFFFAOYSA-N
264	4956			BHMBVRSPMRCCGG-UHFFFAOYSA-N
265	5330797			NMFKDDRQSNVETB-UHFFFAOYSA-N
266	447791			UOOPRMYYAWVCCZ-GDLZYMKVSA-N
267	6369390	methylphosphinic acid		OFSFQGSFEXXHNH-UHFFFAOYSA-O
268	14300409			MHFCVNDHFSOKMK-UHFFFAOYSA-N
269	53248909			UQDFSVYFMLVDJK-UHFFFAOYSA-N
270	3483300			KUPPZVXLWANEJJ-UHFFFAOYSA-N
271	179837			HPFIYXJJZZWEPC-RTBURBONSA-N
272	29029	Clindamycin	Chemical Actions and Uses;Protein Synthesis Inhibitors;Therapeutic Uses;Molecular Mechanisms of Pharmacological Action;Anti-Infective Agents;Pharmacologic Actions;Enzyme Inhibitors;Anti-Bacterial Agents	KDLRVYVGXIQJDK-NOWPCOIGSA-N
273	52940094	salicortin	Physiological Effects of Drugs;Glycoside Hydrolase Inhibitors;Chemical Actions and Uses;Molecular Mechanisms of Pharmacological Action;Enzyme Inhibitors;Pharmacologic Actions;Hypoglycemic Agents	CZDNLUMNELLDDD-UMMHHTIASA-N
274	7500	ethylbenzene		YNQLUTRBYVCPMQ-UHFFFAOYSA-N
275	2341	Benzphetamine	Adrenergic Uptake Inhibitors;Neurotransmitter Uptake Inhibitors;Physiological Effects of Drugs;Molecular Mechanisms of Pharmacological Action;Peripheral Nervous System Agents;Therapeutic Uses;Pharmacologic Actions;Dopamine Agents;Neurotransmitter Agents;Chemical Actions and Uses;Dopamine Uptake Inhibitors;Sympathomimetics;Central Nervous System Agents;Autonomic Agents;Membrane Transport Modulator…	YXKTVDFXDRQTKV-UHFFFAOYSA-N
276	2267	azelastine	Chemical Actions and Uses;Respiratory System Agents;Peripheral Nervous System Agents;Autonomic Agents;Histamine H1 Antagonists, Non-Sedating;Lipoxygenase Inhibitors;Bronchodilator Agents;Neurotransmitter Agents;Histamine Agents;Histamine Antagonists;Molecular Mechanisms of Pharmacological Action;Therapeutic Uses;Physiological Effects of Drugs;Enzyme Inhibitors;Anti-Asthmatic Agents;Pharmacologic …	MBUVEWMHONZEQD-UHFFFAOYSA-N
277	100788	2-beta-arabinofuranosylthiazole-4-carboxamide		FVRDYQYEVDDKCR-MVIOUDGNSA-N
278	5281617	genkwanin		JPMYFOBNRRGFNO-UHFFFAOYSA-N
279	100016	pyrimidin-2-one beta-ribofuranoside		RPQZTTQVRYEKCR-WCTZXXKLSA-N
280	10320994	6-hydroxybenzbromarone		FEXBXMFVRKZOOZ-UHFFFAOYSA-N
281	65009			RPJPZDVUUKWPGT-UHFFFAOYSA-N
282	8293	cythioate	Agrochemicals;Pesticides;Chemical Actions and Uses;Specialty Uses of Chemicals;Insecticides;Toxic Actions	BSBSDQUZDZXGFN-UHFFFAOYSA-N
283	9037	octamethyl pyrophosphoramide	Insecticides;Specialty Uses of Chemicals;Neurotransmitter Agents;Enzyme Inhibitors;Pesticides;Toxic Actions;Cholinergic Agents;Molecular Mechanisms of Pharmacological Action;Chemical Actions and Uses;Physiological Effects of Drugs;Pharmacologic Actions;Cholinesterase Inhibitors;Agrochemicals	SZKKRCSOSQAJDE-UHFFFAOYSA-N
284	54697550	8-hydroxywarfarin		BHBOXPNWDGYJNB-UHFFFAOYSA-N
285
286
287	10315623			ZPUILNOHDOBYOB-UHFFFAOYSA-N
288	716312	p-Fluorophenylalanine		XWHHYOYVRVGJJY-QMMMGPOBSA-N
289	145949	isodibut		ZHXRDXTYPCPBTI-UHFFFAOYSA-N
290	72338			GRTOGORTSDXSFK-OYWVLEMYSA-N
291	18381	Dicloxacillin	Anti-Bacterial Agents;Anti-Infective Agents;Chemical Actions and Uses;Pharmacologic Actions;Therapeutic Uses	YFAGHNZHGGCZAX-JKIFEVAISA-N
292	71433508			BQQOSHHNUGWVJB-UHFFFAOYSA-N
293
294	5790	Floxuridine	Pharmacologic Actions;Toxic Actions;Antimetabolites, Antineoplastic;Noxae;Antimetabolites;Antineoplastic Agents;Molecular Mechanisms of Pharmacological Action;Therapeutic Uses;Chemical Actions and Uses	ODKNJVUHOIMIIZ-RRKCRQDMSA-N
295	61671	Vanadates		IHIXIJGXTJIKRB-UHFFFAOYSA-N
296	3035240			WYONTPMGUQWRKN-UHFFFAOYSA-N
297	446355	alpha-methyl-4-carboxyphenylglycine	Chemical Actions and Uses;Excitatory Amino Acid Agents;Excitatory Amino Acid Antagonists;Molecular Mechanisms of Pharmacological Action;Neurotransmitter Agents;Pharmacologic Actions;Physiological Effects of Drugs	DNCAZYRLRMTVSF-JTQLQIEISA-N
298	6475540	C4-mycophenolic adenine dinucleotide		MCYWJNDIVYMDSF-AWOYCZEKSA-N
299	2208			SPSGYTWOIGAABK-UHFFFAOYSA-N
300	790			FDGQSTZJBFJUBT-UHFFFAOYSA-N
301	9433	Aminophylline	Cardiotonic Agents;Purinergic Agents;Phosphodiesterase Inhibitors;Purinergic Antagonists;Physiological Effects of Drugs;Enzyme Inhibitors;Chemical Actions and Uses;Neurotransmitter Agents;Anti-Asthmatic Agents;Molecular Mechanisms of Pharmacological Action;Purinergic P1 Receptor Antagonists;Protective Agents;Autonomic Agents;Therapeutic Uses;Pharmacologic Actions;Peripheral Nervous System Agents;…	FQPFAHBPWDRTLU-UHFFFAOYSA-N
302	3595			DXVUYOAEDJXBPY-UHFFFAOYSA-M
303	5308			XLBQNZICMYZIQT-UHFFFAOYSA-N
304	25244225			OHJKXVLJWUPWQG-IUYNYSEKSA-J
305	9986	4-fluoroamphetamine	Central Nervous System Agents;Physiological Effects of Drugs;Chemical Actions and Uses;Therapeutic Uses;Pharmacologic Actions;Central Nervous System Stimulants	DGXWNDGLEOIEGT-UHFFFAOYSA-N
306	9560			GEPDYQSQVLXLEU-UHFFFAOYSA-N
307	5160	sarpogrelate	Serotonin Antagonists;Platelet Aggregation Inhibitors;Serotonin Agents;Molecular Mechanisms of Pharmacological Action;Chemical Actions and Uses;Cardiovascular Agents;Fibrinolytic Agents;Fibrin Modulating Agents;Pharmacologic Actions;Hematologic Agents;Physiological Effects of Drugs;Therapeutic Uses;Neurotransmitter Agents	FFYNAVGJSYHHFO-UHFFFAOYSA-N
308	115196	brassinolide	Pharmacologic Actions;Physiological Effects of Drugs;Chemical Actions and Uses;Growth Substances;Plant Growth Regulators	IXVMHGVQKLDRKH-KNBKMWSGSA-N
309	6445562	EKB 569	Therapeutic Uses;Pharmacologic Actions;Protein Kinase Inhibitors;Enzyme Inhibitors;Chemical Actions and Uses;Antineoplastic Agents;Molecular Mechanisms of Pharmacological Action	WVUNYSQLFKLYNI-AATRIKPKSA-N
310	10322450	3-(6-isobutyl-9-methoxy-1,4-dioxo-1,2,3,4,6,7,12,12a-octahydropyrazino(1',2'-1,6)pyrido(3,4-b)indol-3-yl)propionic acid tert-butyl ester		NXNRAECHCJZNRF-JBACZVJFSA-N
311	522834	2-acetyl-1-pyrroline		DQBQWWSFRPLIAX-UHFFFAOYSA-N
312	5281267	cassaine		GMHWATCMBXIANN-IOJUAHGHSA-N
313	147439			PREBVFJICNPEKM-UHFFFAOYSA-N
314	5479543	L 685458		MURCDOXDAHPNRQ-ZJKZPDEISA-N
315	4987			PMXCMJLOPOFPBT-UHFFFAOYSA-N
316	5282309	N,N-dimethylsphingosine	Molecular Mechanisms of Pharmacological Action;Chemical Actions and Uses;Enzyme Inhibitors;Pharmacologic Actions	YRXOQXUDKDCXME-YIVRLKKSSA-N
317	23690938			NXZIIQBUQPSNND-ZDCVYKBASA-M
318	100526	N-acetyldopamine		OFSAJYZMIPNPHE-UHFFFAOYSA-N
319	2904	Cyclopenthiazide	Diuretics;Pharmacologic Actions;Sodium Chloride Symporter Inhibitors;Physiological Effects of Drugs;Chemical Actions and Uses;Cardiovascular Agents;Therapeutic Uses;Membrane Transport Modulators;Antihypertensive Agents;Molecular Mechanisms of Pharmacological Action;Natriuretic Agents	BKYKPTRYDKTTJY-UHFFFAOYSA-N
320	1271002	5-(4-ethylbenzylidene)-2-thioxothiazolidin-4-one		SVXDHPADAXBMFB-JXMROGBWSA-N
321	1548885			MLKXDPUZXIRXEP-RQZCQDPDSA-N
322	73271			NQAUNZZEYKWTHM-UHFFFAOYSA-N
323	92340	molinate sulfoxide		AQZLABPGWGSAER-UHFFFAOYSA-N
324	11949652	3-(4-(4-(3-methyl-1-phenyl-1H-pyrazol-5-yl)piperazin-1-yl)pyrrolidin-2-ylcarbonyl)thiazolidine		WGRQANOPCQRCME-PMACEKPBSA-N
325	216238	nolomirole		OMMYLOLVPCCZQZ-UHFFFAOYSA-N
326	86279604			UWPURPBCANAIPV-BDPSOKNUSA-N
327	15730	4-octylphenol	Estrogens;Hormones, Hormone Substitutes, and Hormone Antagonists;Hormones;Pharmacologic Actions;Chemical Actions and Uses;Estrogens, Non-Steroidal;Physiological Effects of Drugs	NTDQQZYCCIDJRK-UHFFFAOYSA-N
328	219104	IV 2 compound		BPBPYQWMFCTCNG-UHFFFAOYSA-N
329	5284373	Cyclosporine	Molecular Mechanisms of Pharmacological Action;Pharmacologic Actions;Anti-Infective Agents;Calcineurin Inhibitors;Dermatologic Agents;Immunosuppressive Agents;Chemical Actions and Uses;Enzyme Inhibitors;Antirheumatic Agents;Physiological Effects of Drugs;Antifungal Agents;Therapeutic Uses;Immunologic Factors	PMATZTZNYRCHOR-CGLBZJNRSA-N
330	3077	Dimaprit	Neurotransmitter Agents;Histamine Agonists;Molecular Mechanisms of Pharmacological Action;Physiological Effects of Drugs;Pharmacologic Actions;Histamine Agents;Chemical Actions and Uses	OLHQOJYVQUNWPL-UHFFFAOYSA-N
331	9952916	cetilistat	Enzyme Inhibitors;Pharmacologic Actions;Molecular Mechanisms of Pharmacological Action;Therapeutic Uses;Anti-Obesity Agents;Lipid Regulating Agents;Chemical Actions and Uses	MVCQKIKWYUURMU-UHFFFAOYSA-N
332	5142	S-methylisothiopseudouronium	Molecular Mechanisms of Pharmacological Action;Chemical Actions and Uses;Enzyme Inhibitors;Pharmacologic Actions	SDDKIZNHOCEXTF-UHFFFAOYSA-N
333	148127			LUMKNAVTFCDUIE-UHFFFAOYSA-N
334	56842294	platelet factor 4 (59-70)		SVIMOXOHMCOIRM-UVKYVJJHSA-N
335	104937			IIQIEMHSDLLZQA-QZPVEUDVSA-N
336	9417	Opipramol	Chemical Actions and Uses;Therapeutic Uses;Membrane Transport Modulators;Central Nervous System Agents;Physiological Effects of Drugs;Neurotransmitter Agents;Psychotropic Drugs;Antidepressive Agents;Antidepressive Agents, Tricyclic;Molecular Mechanisms of Pharmacological Action;Adrenergic Agents;Neurotransmitter Uptake Inhibitors;Adrenergic Uptake Inhibitors;Pharmacologic Actions	YNZFUWZUGRBMHL-UHFFFAOYSA-N
337
338	5311021	BIBO 3304		FBMCYYWIBYEOST-GJFSDDNBSA-N
339	45356919	madecassoside		BNMGUJRJUUDLHW-CIZDPPTDSA-N
340	5459784			HHKPKXCSHMJWCF-WVBDSBKLSA-N
341	69186			MXOQNVMDKHLYCZ-UHFFFAOYSA-N
342	24417	S-methylcysteine		IDIDJDIHTAOVLG-VKHMYHEASA-N
343
344
345	4010	manumycin	Anti-Bacterial Agents;Anti-Infective Agents;Chemical Actions and Uses;Enzyme Inhibitors;Molecular Mechanisms of Pharmacological Action;Pharmacologic Actions;Therapeutic Uses	TWWQHCKLTXDWBD-UHFFFAOYSA-N
346	3918			JAQUASYNZVUNQP-UHFFFAOYSA-N
347	447877			HIVSMYZAMUNFKZ-PDQACDDGSA-N
348	611538			AGABNGOXUSXQDD-UHFFFAOYSA-N
349	8606	Captan	Agrochemicals;Pesticides;Specialty Uses of Chemicals;Toxic Actions;Fungicides, Industrial;Chemical Actions and Uses	LDVVMCZRFWMZSG-UHFFFAOYSA-N
350	5281081	entacapone	Chemical Actions and Uses;Antiparkinson Agents;Central Nervous System Agents;Enzyme Inhibitors;Therapeutic Uses;Molecular Mechanisms of Pharmacological Action;Anti-Dyskinesia Agents;Catechol O-Methyltransferase Inhibitors;Pharmacologic Actions	JRURYQJSLYLRLN-BJMVGYQFSA-N
351	2727	Chlorpropamide	Hypoglycemic Agents;Pharmacologic Actions;Physiological Effects of Drugs;Chemical Actions and Uses	RKWGIWYCVPQPMF-UHFFFAOYSA-N
352	10757	omega-Chloroacetophenone	Irritants;Riot Control Agents, Chemical;Tear Gases;Toxic Actions;Noxae;Chemical Actions and Uses;Specialty Uses of Chemicals	IMACFCSSMIZSPP-UHFFFAOYSA-N
353	107807	Perindopril	Therapeutic Uses;Angiotensin-Converting Enzyme Inhibitors;Pharmacologic Actions;Antihypertensive Agents;Cardiovascular Agents;Protease Inhibitors;Chemical Actions and Uses;Enzyme Inhibitors;Molecular Mechanisms of Pharmacological Action	IPVQLZZIHOAWMC-QXKUPLGCSA-N
354	19374994			JBDLPHRPJCCPSH-UHFFFAOYSA-N
355
356	54087045			MRFBVQCSZMKBFY-UHFFFAOYSA-N
357	456214	6-((3-chloro)anilino)-2-(isopropyl-2-hydroxyethylamino)-9-isopropylpurine		PMXCMJLOPOFPBT-HNNXBMFYSA-N
358	91493	6-phosphogluconic acid		BIRSGZKFKXLSJQ-SQOUGZDYSA-N
359	65884			VXMOONUMYLCFJD-XADRRFQNSA-N
360	1338	Benzenaminium, 4,4'-(3-oxo-1,5-pentanediyl)bis(N,N-dimethyl-N-2-propenyl-), Dibromide		ZAEXMNKDGJNLTA-UHFFFAOYSA-N
361	443314	Polysorbates	Specialty Uses of Chemicals;Surface-Active Agents;Pharmaceutic Aids;Pharmaceutical Vehicles;Pharmaceutical Preparations;Excipients;Chemical Actions and Uses	HMFKFHLTUCJZJO-UHFFFAOYSA-N
362	2611	Fuller's Earth		CZTQZXZIADLWOZ-UHFFFAOYSA-O
363	56487	rogletimide		QXKJWHWUDVQATH-UHFFFAOYSA-N
364	5287969	alvocidib	Growth Substances;Therapeutic Uses;Physiological Effects of Drugs;Enzyme Inhibitors;Pharmacologic Actions;Protein Kinase Inhibitors;Chemical Actions and Uses;Growth Inhibitors;Antineoplastic Agents;Molecular Mechanisms of Pharmacological Action	BIIVYFLTOXDAOV-YVEFUNNKSA-N
365	460612	Melphalan	Pharmacologic Actions;Molecular Mechanisms of Pharmacological Action;Chemical Actions and Uses;Physiological Effects of Drugs;Noxae;Alkylating Agents;Antineoplastic Agents;Toxic Actions;Immunologic Factors;Myeloablative Agonists;Immunosuppressive Agents;Therapeutic Uses;Antineoplastic Agents, Alkylating	SGDBTWWWUNNDEQ-LBPRGKRZSA-N
366	24795102			GTYTZCYUQFEJFM-UHFFFAOYSA-N
367	448022			BDSGOSWEKUGHOV-LLVKDONJSA-N
368	4121	Methyclothiazide	Sodium Chloride Symporter Inhibitors;Membrane Transport Modulators;Molecular Mechanisms of Pharmacological Action;Pharmacologic Actions;Diuretics;Chemical Actions and Uses;Physiological Effects of Drugs;Natriuretic Agents	CESYKOGBSMNBPD-UHFFFAOYSA-N
369	89105	tretazicar	Chemical Actions and Uses;Therapeutic Uses;Antineoplastic Agents;Pharmacologic Actions;Radiation-Sensitizing Agents	WOCXQMCIOTUMJV-UHFFFAOYSA-N
370	126565	lestaurtinib		UIARLYUEJFELEN-LROUJFHJSA-N
371	5326967			ROTFGKJJMRTWBD-MHZLTWQESA-N
372	94701	diprotin A	Chemical Actions and Uses;Enzyme Inhibitors;Physiological Effects of Drugs;Dipeptidyl-Peptidase IV Inhibitors;Protease Inhibitors;Hypoglycemic Agents;Pharmacologic Actions;Molecular Mechanisms of Pharmacological Action	JNTMAZFVYNDPLB-PEDHHIEDSA-N
373	204101	razaxaban		CASCTHHMARGRLB-UHFFFAOYSA-N
374	123977	tyrosyl-isoleucyl-glycyl-seryl-arginine	Antineoplastic Agents;Therapeutic Uses;Chemical Actions and Uses;Pharmacologic Actions	MWOGMBZGFFZBMK-LJZWMIMPSA-N
375
376	108001	3,5-dihydroxyphenylglycine	Neurotransmitter Agents;Molecular Mechanisms of Pharmacological Action;Excitatory Amino Acid Antagonists;Pharmacologic Actions;Chemical Actions and Uses;Excitatory Amino Acid Agents;Excitatory Amino Acid Agonists;Physiological Effects of Drugs	HOOWCUZPEFNHDT-UHFFFAOYSA-N
377	5329103	SU 11652		XPLJEFSRINKZLC-ATVHPVEESA-N
378	130936	ZK 119010		SACIXOLGIWUXTG-UHFFFAOYSA-N
379	3843	KT 5823	Chemical Actions and Uses;Enzyme Inhibitors;Molecular Mechanisms of Pharmacological Action;Pharmacologic Actions;Protein Kinase Inhibitors	QTYMDECKVKSGSM-UHFFFAOYSA-N
380	122225			BXKYFUGAAFLYJL-UHFFFAOYSA-N
381	11154925	brivanib		LTEJRLHKIYCEOX-OCCSQVGLSA-N
382	9797919			GGPZCOONYBPZEW-UHFFFAOYSA-N
383	9549289	TWS 119		VPVLEBIVXZSOMQ-UHFFFAOYSA-N
384	25227847	pyridostatin		VGHSATQVJCTKEF-UHFFFAOYSA-N
385	105102	urinastatin	Protease Inhibitors;Chemical Actions and Uses;Enzyme Inhibitors;Molecular Mechanisms of Pharmacological Action;Trypsin Inhibitors;Serine Proteinase Inhibitors;Pharmacologic Actions	ODVKSTFPQDVPJZ-UHFFFAOYSA-N
386	6536806	SU 5614		XLBQNZICMYZIQT-GHXNOFRVSA-N
387	2249	Atenolol	Molecular Mechanisms of Pharmacological Action;Pharmacologic Actions;Adrenergic beta-1 Receptor Antagonists;Chemical Actions and Uses;Therapeutic Uses;Autonomic Agents;Peripheral Nervous System Agents;Neurotransmitter Agents;Anti-Arrhythmia Agents;Physiological Effects of Drugs;Adrenergic beta-Antagonists;Antihypertensive Agents;Cardiovascular Agents;Sympatholytics;Adrenergic Antagonists;Adrenerg…	METKIMKYRPQLGS-UHFFFAOYSA-N
388
389	3277	Etazolate	Physiological Effects of Drugs;Chemical Actions and Uses;Central Nervous System Depressants;Therapeutic Uses;Enzyme Inhibitors;Pharmacologic Actions;Psychotropic Drugs;Antipsychotic Agents;Central Nervous System Agents;Tranquilizing Agents;Molecular Mechanisms of Pharmacological Action;Phosphodiesterase Inhibitors	OPQRBXUBWHDHPQ-UHFFFAOYSA-N
390	46228269			RDYUJGFQEZDAHR-NHXMWBNQSA-K
391	104625	1-Carboxyglutamic Acid		UHBYWPGGCSDKFX-VKHMYHEASA-N
392	5360			VAPNKLKDKUDFHK-UHFFFAOYSA-H
393	5311381	CGP 77675	Pharmacologic Actions;Enzyme Inhibitors;Protein Kinase Inhibitors;Chemical Actions and Uses;Molecular Mechanisms of Pharmacological Action	WUPXZZWTHIZICK-UHFFFAOYSA-N
394	7107	xanthan gum	Food Ingredients;Chemical Actions and Uses;Specialty Uses of Chemicals;Food Additives	GJCOSYZMQJWQCA-UHFFFAOYSA-N
395	47964	Cefadroxil	Pharmacologic Actions;Anti-Bacterial Agents;Chemical Actions and Uses;Anti-Infective Agents;Therapeutic Uses	NBFNMSULHIODTC-CYJZLJNKSA-N
396	72968	neplanocin A	Antibiotics, Antineoplastic;Enzyme Inhibitors;Therapeutic Uses;Pharmacologic Actions;Anti-Infective Agents;Antineoplastic Agents;Antiviral Agents;Chemical Actions and Uses;Molecular Mechanisms of Pharmacological Action	XUGWUUDOWNZAGW-VDAHYXPESA-N
397	3036505	Ospemifene		LUMKNAVTFCDUIE-VHXPQNKSSA-N
398	81225			KBHMEHLJSZMEMI-ROUYLAABSA-N
399	220502			BFZHCUBIASXHPK-UHFFFAOYSA-N
400	4062	Mepivacaine	Central Nervous System Agents;Chemical Actions and Uses;Therapeutic Uses;Anesthetics, Local;Physiological Effects of Drugs;Pharmacologic Actions;Central Nervous System Depressants;Anesthetics;Peripheral Nervous System Agents;Sensory System Agents	INWLQCZOYSRPNW-UHFFFAOYSA-N
401	10436	orcinol	Indicators and Reagents;Laboratory Chemicals;Specialty Uses of Chemicals;Chemical Actions and Uses	OIPPWFOQEKKFEE-UHFFFAOYSA-N
402	10256	indole-3-carbaldehyde		OLNJUISKUQQNIM-UHFFFAOYSA-N
403	126024	2-(fluoromethyl)dehydroornithine methyl ester	Ornithine Decarboxylase Inhibitors;Pharmacologic Actions;Chemical Actions and Uses;Enzyme Inhibitors;Molecular Mechanisms of Pharmacological Action	KIQXCFBLXGRXPY-UHFFFAOYSA-N
404	31216	tri-n-butylborane		CMHHITPYCHHOGT-UHFFFAOYSA-N
405	6603792			FMETVQKSDIOGPX-UHFFFAOYSA-N
406	11515636			KOLQULVVHOAMCW-UHFFFAOYSA-N
407	11534420	tanespimycin		OAKGNIRUXAZDQF-TXHRRWQRSA-N
408	187079	EMD 53998	Chemical Actions and Uses;Enzyme Inhibitors;Cardiotonic Agents;Therapeutic Uses;Phosphodiesterase Inhibitors;Molecular Mechanisms of Pharmacological Action;Cardiovascular Agents;Protective Agents;Pharmacologic Actions;Specialty Uses of Chemicals	IZLRMTJLQCLMKF-UHFFFAOYSA-N
409	2675	Cefixime	Anti-Bacterial Agents;Anti-Infective Agents;Chemical Actions and Uses;Pharmacologic Actions;Therapeutic Uses	OKBVVJOGVLARMR-UHFFFAOYSA-N
410	49866839			BHLMCOCHAVMHLD-REOHCLBHSA-N
411	71083			HNDVDQJCIGZPNO-RXMQYKEDSA-N
412	119828	parecoxib	Analgesics, Non-Narcotic;Anti-Inflammatory Agents;Peripheral Nervous System Agents;Physiological Effects of Drugs;Antirheumatic Agents;Molecular Mechanisms of Pharmacological Action;Cyclooxygenase 2 Inhibitors;Sensory System Agents;Analgesics;Pharmacologic Actions;Anti-Inflammatory Agents, Non-Steroidal;Therapeutic Uses;Enzyme Inhibitors;Chemical Actions and Uses;Cyclooxygenase Inhibitors	TZRHLKRLEZJVIJ-UHFFFAOYSA-N
413	11258227	ascochlorin	Chemical Actions and Uses;Therapeutic Uses;Antineoplastic Agents;Antibiotics, Antineoplastic;Pharmacologic Actions	SETVRSKZJJWOPA-FLDGXQSCSA-N
414	12105	3-methylbenzaldehyde		OVWYEQOVUDKZNU-UHFFFAOYSA-N
415	5494449	VX680		GCIKSSRWRFVXBI-UHFFFAOYSA-N
416	444139			RJKBJEZZABBYBA-DVKNGEFBSA-N
417	119583	mosapride	Chemical Actions and Uses;Gastrointestinal Agents;Molecular Mechanisms of Pharmacological Action;Neurotransmitter Agents;Pharmacologic Actions;Physiological Effects of Drugs;Serotonin Agents;Serotonin Receptor Agonists;Therapeutic Uses	HUZTYZBFZKRPFG-UHFFFAOYSA-N
418	2871	Coumaphos	Molecular Mechanisms of Pharmacological Action;Insecticides;Anti-Infective Agents;Chemical Actions and Uses;Cholinergic Agents;Anthelmintics;Cholinesterase Inhibitors;Pharmacologic Actions;Toxic Actions;Agrochemicals;Antinematodal Agents;Neurotransmitter Agents;Enzyme Inhibitors;Pesticides;Antiparasitic Agents;Specialty Uses of Chemicals;Physiological Effects of Drugs;Therapeutic Uses	BXNANOICGRISHX-UHFFFAOYSA-N
419	16118	Methionine Sulfoximine		SXTAYKAGBXMACB-UHFFFAOYSA-N
420	11963948			QNHRNHLUNLNYAK-UHFFFAOYSA-M
421	2020	actinonin	Therapeutic Uses;Pharmacologic Actions;Chemical Actions and Uses;Anti-Bacterial Agents;Anti-Infective Agents	XJLATMLVMSFZBN-UHFFFAOYSA-N
422	521			QHHKKMYHDBRONY-UHFFFAOYSA-N
423	2949			POZRVZJJTULAOH-UHFFFAOYSA-N
424	5320719			VRGWBRLULZUWAJ-YVTXRSMHSA-N
425	22318	Gold Sodium Thiomalate	Pharmacologic Actions;Therapeutic Uses;Antirheumatic Agents;Chemical Actions and Uses	VXIHRIQNJCRFQX-UHFFFAOYSA-K
426	24247	Perchloric Acid		VLTRZXGMWDSKGL-UHFFFAOYSA-N
427	9838389	nebicapone		MRFOLGFFTUGAEB-UHFFFAOYSA-N
428	5362	suxibuzone	Anti-Inflammatory Agents;Analgesics, Non-Narcotic;Sensory System Agents;Peripheral Nervous System Agents;Physiological Effects of Drugs;Antirheumatic Agents;Chemical Actions and Uses;Pharmacologic Actions;Analgesics;Anti-Inflammatory Agents, Non-Steroidal;Therapeutic Uses	ONWXNHPOAGOMTG-UHFFFAOYSA-N
429
430	5233	sobuzoxane	Molecular Mechanisms of Pharmacological Action;Pharmacologic Actions;Therapeutic Uses;Chemical Actions and Uses;Enzyme Inhibitors;Topoisomerase II Inhibitors;Topoisomerase Inhibitors;Antineoplastic Agents	OCOKWVBYZHBHLU-UHFFFAOYSA-N
431	10521421			GYBXAGDWMCJZJK-UHFFFAOYSA-N
432	44422314	inotodiol		KKWJCGCIAHLFNE-KFPHZHIMSA-N
433
434	71306	vapreotide	Analgesics;Central Nervous System Agents;Peripheral Nervous System Agents;Sensory System Agents;Pharmacologic Actions;Physiological Effects of Drugs;Therapeutic Uses;Antineoplastic Agents;Chemical Actions and Uses	SWXOGPJRIDTIRL-UHFFFAOYSA-N
435	56603823			PRDHHOYRFMTLDT-UHFFFAOYSA-N
436	208898	Dronedarone	Pharmacologic Actions;Chemical Actions and Uses;Therapeutic Uses;Cardiovascular Agents;Anti-Arrhythmia Agents	ZQTNQVWKHCQYLQ-UHFFFAOYSA-N
437
438	6527	tri-o-cresyl phosphate		YSMRWXYRXBRSND-UHFFFAOYSA-N
439	4473			ZBBHBTPTTSWHBA-UHFFFAOYSA-O
440	65981	repaglinide	Chemical Actions and Uses;Hypoglycemic Agents;Pharmacologic Actions;Physiological Effects of Drugs	FAEKWTJYAYMJKF-QHCPKHFHSA-N
441	95168	osajin		DCTLJGWMHPGCOS-UHFFFAOYSA-N
442	4996	pyroxamide		PTJGLFIIZFVFJV-UHFFFAOYSA-N
443	5280757	bryostatin 1	Therapeutic Uses;Pharmacologic Actions;Immunologic Factors;Chemical Actions and Uses;Antineoplastic Agents;Adjuvants, Immunologic;Physiological Effects of Drugs	MJQUEDHRCUIRLF-TVIXENOKSA-N
444	4064	Meprobamate	Neuromuscular Agents;Tranquilizing Agents;Anti-Anxiety Agents;Central Nervous System Agents;Central Nervous System Depressants;Therapeutic Uses;Anticonvulsants;Physiological Effects of Drugs;Psychotropic Drugs;Hypnotics and Sedatives;Chemical Actions and Uses;Muscle Relaxants, Central;Peripheral Nervous System Agents;Pharmacologic Actions	NPPQSCRMBWNHMW-UHFFFAOYSA-N
445	5310985	3-(2,4-dimethoxybenzylidene)anabaseine	Nicotinic Agonists;Chemical Actions and Uses;Molecular Mechanisms of Pharmacological Action;Pharmacologic Actions;Cholinergic Agents;Physiological Effects of Drugs;Neurotransmitter Agents;Cholinergic Agonists	RPYWXZCFYPVCNQ-RVDMUPIBSA-N
446	2723704	N-methylthiourea		KQJQICVXLJTWQD-UHFFFAOYSA-N
447	72124	siguazodan	Chemical Actions and Uses;Cardiovascular Agents;Molecular Mechanisms of Pharmacological Action;Therapeutic Uses;Pharmacologic Actions;Phosphodiesterase Inhibitors;Enzyme Inhibitors;Vasodilator Agents	NUHPODZZKHQQET-UHFFFAOYSA-N
448	10180	Lucanthone	Antiparasitic Agents;Anthelmintics;Chemical Actions and Uses;Therapeutic Uses;Schistosomicides;Pharmacologic Actions;Antiplatyhelmintic Agents;Anti-Infective Agents	FBQPGGIHOFZRGH-UHFFFAOYSA-N
449	56642940			VUURQISRHJCAJY-HVQYRQBMSA-N
450	3544	N-(2-aminoethyl)-5-isoquinolinesulfonamide	Chemical Actions and Uses;Protein Kinase Inhibitors;Molecular Mechanisms of Pharmacological Action;Pharmacologic Actions;Enzyme Inhibitors	DCVZSHVZGVWQKV-UHFFFAOYSA-N
451	6409	Trifluoroethanol		RHQDFWAXVIIEBN-UHFFFAOYSA-N
452	3483302			LXINRHXYVUTAMQ-UHFFFAOYSA-N
453	176265	gacyclidine	Chemical Actions and Uses;Molecular Mechanisms of Pharmacological Action;Physiological Effects of Drugs;Neuroprotective Agents;Protective Agents;Excitatory Amino Acid Antagonists;Central Nervous System Agents;Excitatory Amino Acid Agents;Neurotransmitter Agents;Therapeutic Uses;Pharmacologic Actions	DKFAAPPUYWQKKF-GOEBONIOSA-N
454	4051			PTCPMRKGGUPNDO-UHFFFAOYSA-M
455	16133225	Angiotensinogen	Molecular Mechanisms of Pharmacological Action;Protease Inhibitors;Serine Proteinase Inhibitors;Pharmacologic Actions;Enzyme Inhibitors;Chemical Actions and Uses	XJFQCYIFOWHHFN-UHFFFAOYSA-N
456	8189	triglyme		YFNKIDBQEZZDLK-UHFFFAOYSA-N
457	327606	NSC 303530		YZJYQGRMFVKPAP-UHFFFAOYSA-N
458	6440935	sanshool		SBXYHCVXUCYYJT-UEOYEZOQSA-N
459	644065	3-hydroxybutyryl-coenzyme A		QHHKKMYHDBRONY-RMNRSTNRSA-N
460	24806572	antofloxacin	Therapeutic Uses;Anti-Infective Agents;Pharmacologic Actions;Topoisomerase Inhibitors;Chemical Actions and Uses;Antineoplastic Agents;Enzyme Inhibitors;Molecular Mechanisms of Pharmacological Action;Anti-Bacterial Agents;Topoisomerase II Inhibitors	OESOQRSLLMARQW-FVGYRXGTSA-N
461	2794188	N(2)-(2-aminocyclohexyl)-N(6)-(3-chlorophenyl)-9-ethyl-9H-purine-2,6-diamine		UTBSBSOBZHXMHI-LSDHHAIUSA-N
462	176925	2'-hydroxyflavanone		KZKWCKFDCPVDFJ-UHFFFAOYSA-N
463	189858	CGS 24592		MVRLTBIHUWUGAR-KRWDZBQOSA-N
464	105008	paxilline	Cardiovascular Agents;Chemical Actions and Uses;Membrane Transport Modulators;Molecular Mechanisms of Pharmacological Action;Pharmacologic Actions;Potassium Channel Blockers;Therapeutic Uses	ACNHBCIZLNNLRS-UBGQALKQSA-N
465	3633			BVOZFCOTOYGLGD-UHFFFAOYSA-N
466	1997			HPMZBILYSWLILX-UHFFFAOYSA-N
467	457982			JCSNHEYOIASGKU-BWZBUEFSSA-N
468	7804	1,4-dibromobenzene		SWJPEBQEEAHIGZ-UHFFFAOYSA-N
469	3816			VLSMHEGGTFMBBZ-UHFFFAOYSA-N
470	9933475	cediranib	Pharmacologic Actions;Enzyme Inhibitors;Molecular Mechanisms of Pharmacological Action;Therapeutic Uses;Chemical Actions and Uses;Antineoplastic Agents;Protein Kinase Inhibitors	XXJWYDDUDKYVKI-UHFFFAOYSA-N
471	4778	oxophenylarsine	Chemical Actions and Uses;Therapeutic Uses;Enzyme Inhibitors;Hematologic Agents;Molecular Mechanisms of Pharmacological Action;Platelet Aggregation Inhibitors;Pharmacologic Actions	BQVCCPGCDUSGOE-UHFFFAOYSA-N
472
473	10154	boldine	Analgesics, Non-Narcotic;Pharmacologic Actions;Antioxidants;Specialty Uses of Chemicals;Physiological Effects of Drugs;Sensory System Agents;Anti-Inflammatory Agents, Non-Steroidal;Molecular Mechanisms of Pharmacological Action;Neuromuscular Depolarizing Agents;Peripheral Nervous System Agents;Chemical Actions and Uses;Therapeutic Uses;Anti-Inflammatory Agents;Analgesics;Antirheumatic Agents;Neur…	LZJRNLRASBVRRX-ZDUSSCGKSA-N
474
475	65957	pazufloxacin	Chemical Actions and Uses;Therapeutic Uses;Anti-Infective Agents;Enzyme Inhibitors;Antitubercular Agents;Topoisomerase II Inhibitors;Molecular Mechanisms of Pharmacological Action;Antineoplastic Agents;Pharmacologic Actions;Topoisomerase Inhibitors;Anti-Bacterial Agents	XAGMUUZPGZWTRP-ZETCQYMHSA-N
476	442690			YKDNTEQLKGYZHT-HTCCRONFSA-N
477	24239	6-nitroindazole		ORZRMRUXSPNQQL-UHFFFAOYSA-N
478	72364			PQEISBBDIRAKGR-LFELFHSZSA-N
479	26346			QHMBSVQNZZTUGM-ZENAZSQFSA-N
480	11954171	asiaticoside	Pharmacologic Actions;Therapeutic Uses;Anti-Infective Agents;Chemical Actions and Uses	WYQVAPGDARQUBT-FGWHUCSPSA-N
481	16129638	Thiostrepton	Chemical Actions and Uses;Therapeutic Uses;Anti-Bacterial Agents;Pharmacologic Actions;Anti-Infective Agents	NSFFHOGKXHRQEW-LBLKBEOSSA-N
482	444	Bupropion	Antidepressive Agents, Second-Generation;Metabolic Side Effects of Drugs and Substances;Neurotransmitter Uptake Inhibitors;Molecular Mechanisms of Pharmacological Action;Pharmacologic Actions;Antidepressive Agents;Membrane Transport Modulators;Smoking Cessation Agents;Dopamine Agents;Physiological Effects of Drugs;Therapeutic Uses;Chemical Actions and Uses;Neurotransmitter Agents;Dopamine Uptake …	SNPPWIUOZRMYNY-UHFFFAOYSA-N
483	169370	Aminopterin	Pharmacologic Actions;Enzyme Inhibitors;Molecular Mechanisms of Pharmacological Action;Folic Acid Antagonists;Chemical Actions and Uses	USOUFAHHWNKDJC-LTCKWSDVSA-L
484
485	4248455			VCWLZDVWHQVAJU-UHFFFAOYSA-N
486	13586	3,4-epoxy-1-butene	Toxic Actions;Noxae;Chemical Actions and Uses;Mutagens	GXBYFVGCMPJVJX-UHFFFAOYSA-N
487	57928403	peficitinib	Immunologic Factors;Immunosuppressive Agents;Molecular Mechanisms of Pharmacological Action;Pharmacologic Actions;Chemical Actions and Uses;Enzyme Inhibitors;Physiological Effects of Drugs	DREIJXJRTLTGJC-JQCLMNFQSA-N
488	4421	Nalidixic Acid	Antineoplastic Agents;Molecular Mechanisms of Pharmacological Action;Anti-Infective Agents;Topoisomerase II Inhibitors;Enzyme Inhibitors;Pharmacologic Actions;Topoisomerase Inhibitors;Chemical Actions and Uses;Anti-Bacterial Agents;Therapeutic Uses	MHWLWQUZZRMNGJ-UHFFFAOYSA-N
489	72018			VFAVNRVDTAPBNR-XBFCOCLRSA-N
490	65407	4-nitrobenzylthioinosine	Chemical Actions and Uses;Specialty Uses of Chemicals;Indicators and Reagents;Laboratory Chemicals;Affinity Labels	DYCJFJRCWPVDHY-LSCFUAHRSA-N
491	4474225			HIZKPJUTKKJDGA-UHFFFAOYSA-N
492	4595	Ondansetron	Anti-Anxiety Agents;Antiemetics;Antipruritics;Antipsychotic Agents;Autonomic Agents;Central Nervous System Agents;Central Nervous System Depressants;Chemical Actions and Uses;Dermatologic Agents;Gastrointestinal Agents;Molecular Mechanisms of Pharmacological Action;Neurotransmitter Agents;Peripheral Nervous System Agents;Pharmacologic Actions;Physiological Effects of Drugs;Psychotropic Drugs;Sero…	FELGMEQIXOGIFQ-UHFFFAOYSA-N
493	2859	conduritol epoxide	Molecular Mechanisms of Pharmacological Action;Chemical Actions and Uses;Pharmacologic Actions;Enzyme Inhibitors	ZHMWOVGZCINIHW-UHFFFAOYSA-N
494	24589	beryllium fluoride		JZKFIPKXQBZXMW-UHFFFAOYSA-L
495	5385077	7-hydroxymethotrexate	Enzyme Inhibitors;Molecular Mechanisms of Pharmacological Action;Chemical Actions and Uses;Pharmacologic Actions;Folic Acid Antagonists	HODZDDDNGRLGSI-UHFFFAOYSA-N
496	3116	distigmine	Molecular Mechanisms of Pharmacological Action;Pharmacologic Actions;Cholinergic Agents;Cholinesterase Inhibitors;Enzyme Inhibitors;Chemical Actions and Uses;Physiological Effects of Drugs;Neurotransmitter Agents	AHZBEVXBKNYXPU-UHFFFAOYSA-N
497	16131237			MWPRJJBXNINUTQ-UHFFFAOYSA-N
498	3355727			ISLRAQPEXPIKDJ-UHFFFAOYSA-N
499	11328	1,6-dimethylnaphthalene		CBMXCNPQDUJNHT-UHFFFAOYSA-N
500	572	fosmidomycin	Anti-Infective Agents;Therapeutic Uses;Chemical Actions and Uses;Anti-Bacterial Agents;Pharmacologic Actions	GJXWDTUCERCKIX-UHFFFAOYSA-N
501	11238147	ICG 001		HQWTUOLCGKIECB-XZWHSSHBSA-N
502	68476	4-aminoquinoline	Pharmacologic Actions;Antiprotozoal Agents;Anti-Infective Agents;Therapeutic Uses;Antiparasitic Agents;Chemical Actions and Uses;Antimalarials	FQYRLEXKXQRZDH-UHFFFAOYSA-N
503	58035			SIHZWGODIRRSRA-UHFFFAOYSA-N
504	10243	quinoline-4-carboxylic acid		VQMSRUREDGBWKT-UHFFFAOYSA-N
505	1546			PTOAARAWEBMLNO-UHFFFAOYSA-N
506	65034			NMPOSNRHZIWLLL-SSHXOBKSSA-N
507	9865515	mocetinostat	Enzyme Inhibitors;Chemical Actions and Uses;Pharmacologic Actions;Histone Deacetylase Inhibitors;Molecular Mechanisms of Pharmacological Action	HRNLUBSXIHFDHP-UHFFFAOYSA-N
508	4499	Nisoldipine	Calcium Channel Blockers;Cardiovascular Agents;Calcium-Regulating Hormones and Agents;Membrane Transport Modulators;Molecular Mechanisms of Pharmacological Action;Vasodilator Agents;Antihypertensive Agents;Physiological Effects of Drugs;Chemical Actions and Uses;Pharmacologic Actions;Therapeutic Uses	VKQFCGNPDRICFG-UHFFFAOYSA-N
509	21849939	ER37328		WTKWSQVGFMBOGJ-UHFFFAOYSA-N
510	5351153	Mitoguazone	Chemical Actions and Uses;Enzyme Inhibitors;Pharmacologic Actions;Molecular Mechanisms of Pharmacological Action;Therapeutic Uses;Antineoplastic Agents	RRECQJYPJNWFNK-BCKSSGNJSA-M
511	3295	Ethoxzolamide	Enzyme Inhibitors;Natriuretic Agents;Physiological Effects of Drugs;Pharmacologic Actions;Chemical Actions and Uses;Molecular Mechanisms of Pharmacological Action;Carbonic Anhydrase Inhibitors;Diuretics	OUZWUKMCLIBBOG-UHFFFAOYSA-N
512	6433092	eniporide		UADMBZFZZOBWBB-UHFFFAOYSA-N
513	3334	Fenbendazole	Antiparasitic Agents;Anthelmintics;Antinematodal Agents;Pharmacologic Actions;Anti-Infective Agents;Chemical Actions and Uses;Therapeutic Uses	HDDSHPAODJUKPD-UHFFFAOYSA-N
514	14178745	Cysteinyldopa		SXISMOAILJWTID-BQBZGAKWSA-N
515	7870	hexylene glycol		SVTBMSDMJJWYQN-UHFFFAOYSA-N
516	7840	1-bromopropane		CYNYIHKIEHGYOZ-UHFFFAOYSA-N
517	16760627	midostaurin	Enzyme Inhibitors;Therapeutic Uses;Antineoplastic Agents;Pharmacologic Actions;Protein Kinase Inhibitors;Molecular Mechanisms of Pharmacological Action;Chemical Actions and Uses	BMGQWWVMWDBQGC-UHFFFAOYSA-N
518	4910	Proadifen	Molecular Mechanisms of Pharmacological Action;Pharmacologic Actions;Chemical Actions and Uses;Enzyme Inhibitors	SNTQPLDRUZOSDP-UHFFFAOYSA-N
519	5355	Sulpiride	Antidepressive Agents;Antidepressive Agents, Second-Generation;Antipsychotic Agents;Central Nervous System Agents;Central Nervous System Depressants;Chemical Actions and Uses;Dopamine Agents;Dopamine Antagonists;Molecular Mechanisms of Pharmacological Action;Neurotransmitter Agents;Pharmacologic Actions;Physiological Effects of Drugs;Psychotropic Drugs;Therapeutic Uses;Tranquilizing Agents	BGRJTUBHPOOWDU-UHFFFAOYSA-N
520	3515	guaiazulene		FWKQNCXZGNBPFD-UHFFFAOYSA-N
521	3033637	Nizatidine	Gastrointestinal Agents;Histamine H2 Antagonists;Physiological Effects of Drugs;Molecular Mechanisms of Pharmacological Action;Chemical Actions and Uses;Histamine Agents;Pharmacologic Actions;Anti-Ulcer Agents;Therapeutic Uses;Histamine Antagonists;Neurotransmitter Agents	SGXXNSQHWDMGGP-IZZDOVSWSA-N
522	73489	coronardine		NVVDQMVGALBDGE-KSWFMABOSA-N
523	4971	protoporphyrin IX	Photosensitizing Agents;Dermatologic Agents;Pharmacologic Actions;Chemical Actions and Uses;Therapeutic Uses;Radiation-Sensitizing Agents	ZCFFYALKHPIRKJ-UHFFFAOYSA-N
524	5689			HQVHOQAKMCMIIM-UHFFFAOYSA-N
525	134848			ADIRUHPHKMZNAZ-UHFFFAOYSA-N
526	148191	temsirolimus		CBPNZQVSJQDFBE-UHFFFAOYSA-N
527	1013376	tenovin-1		WOWJIWFCOPZFGV-UHFFFAOYSA-N
528	60790	toborinone	Cardiotonic Agents;Phosphodiesterase Inhibitors;Chemical Actions and Uses;Therapeutic Uses;Molecular Mechanisms of Pharmacological Action;Cardiovascular Agents;Specialty Uses of Chemicals;Pharmacologic Actions;Vasodilator Agents;Protective Agents;Enzyme Inhibitors	BYKYPZBCMBEEGU-UHFFFAOYSA-N
529	703	Flavin-Adenine Dinucleotide		VWWQXMAJTJZDQX-UHFFFAOYSA-N
530	43079	fluridone	Pesticides;Toxic Actions;Chemical Actions and Uses;Agrochemicals;Herbicides;Specialty Uses of Chemicals	YWBVHLJPRPCRSD-UHFFFAOYSA-N
531	9847059			ZMZRKOASUWINDA-VEABSNGSSA-N
532	160963			QGYXCSSUHCHXHB-UHFFFAOYSA-M
533	46216795			BAHHBHSHSRTKNK-BJILWQEISA-N
534	4195	Midodrine	Sympathomimetics;Cardiovascular Agents;Vasoconstrictor Agents;Pharmacologic Actions;Therapeutic Uses;Chemical Actions and Uses;Adrenergic Agonists;Molecular Mechanisms of Pharmacological Action;Adrenergic alpha-1 Receptor Agonists;Neurotransmitter Agents;Autonomic Agents;Peripheral Nervous System Agents;Adrenergic alpha-Agonists;Physiological Effects of Drugs;Adrenergic Agents	PTKSEFOSCHHMPD-UHFFFAOYSA-N
535	7237	2-xylene		CTQNGGLPUBDAKN-UHFFFAOYSA-N
536	3038	Dichlorphenamide	Pharmacologic Actions;Chemical Actions and Uses;Molecular Mechanisms of Pharmacological Action;Enzyme Inhibitors;Carbonic Anhydrase Inhibitors	GJQPMPFPNINLKP-UHFFFAOYSA-N
537	107770			BJDCWCLMFKKGEE-KWWHLYHASA-N
538	446876			XKBJVQHMEXMFDZ-AREMUKBSSA-O
539	10158940	CP-673,451		DEEOXSOLTLIWMG-UHFFFAOYSA-N
540	5287855	5-(2,2-difluorobenzo(1,3)dioxol-5-ylmethylene)thiazolidine-2,4-dione		SRLVNYDXMUGOFI-YWEYNIOJSA-N
541
542	176407	ZM 241385		PWTBZOIUWZOPFT-UHFFFAOYSA-N
543	2343	benzothiazide		NDTSRXAMMQDVSW-UHFFFAOYSA-N
544	6918172	icatibant	Immunologic Factors;Anti-Inflammatory Agents, Non-Steroidal;Antirheumatic Agents;Immunosuppressive Agents;Peripheral Nervous System Agents;Bradykinin Receptor Antagonists;Analgesics, Non-Narcotic;Anti-Inflammatory Agents;Physiological Effects of Drugs;Therapeutic Uses;Analgesics;Chemical Actions and Uses;Bradykinin B2 Receptor Antagonists;Complement Inactivating Agents;Sensory System Agents;Molec…	HKMZRZUEADSZDQ-DZJWSCHMSA-N
545	148201	tariquidar		LGGHDPFKSSRQNS-UHFFFAOYSA-N
546
547	440835	leukoefdin		ZEACOKJOQLAYTD-SOUVJXGZSA-N
548	15981080	5H-benzo(4,5)cyclohepta(1,2-b)pyridin-5-one		JGEBLDKNWBUGRZ-UHFFFAOYSA-N
549	1220	8-Hydroxy-2-(di-n-propylamino)tetralin	Neurotransmitter Agents;Molecular Mechanisms of Pharmacological Action;Chemical Actions and Uses;Pharmacologic Actions;Serotonin Agents;Physiological Effects of Drugs;Serotonin Receptor Agonists	ASXGJMSKWNBENU-UHFFFAOYSA-N
550	2302			VHKZGNPOHPFPER-UHFFFAOYSA-N
551	5481350	Tenofovir	Molecular Mechanisms of Pharmacological Action;Nucleic Acid Synthesis Inhibitors;Therapeutic Uses;Antiviral Agents;Anti-Retroviral Agents;Anti-HIV Agents;Anti-Infective Agents;Pharmacologic Actions;Chemical Actions and Uses;Reverse Transcriptase Inhibitors;Enzyme Inhibitors	JFVZFKDSXNQEJW-CQSZACIVSA-N
552	3101	diphenyleneiodonium	Pharmacologic Actions;Physiological Effects of Drugs;Molecular Mechanisms of Pharmacological Action;Chemical Actions and Uses;Enzyme Inhibitors;Hypoglycemic Agents	QFXKXRXFBRLLPQ-UHFFFAOYSA-N
553	30819	Phosphotyrosine		DCWXELXMIBXGTH-QMMMGPOBSA-N
554	10118			QFVOYBUQQBFCRH-PSTIQQKOSA-N
555	1630			HSVQDVSVQIMRSS-UHFFFAOYSA-N
556	84029	Clarithromycin	Therapeutic Uses;Pharmacologic Actions;Anti-Infective Agents;Metabolic Side Effects of Drugs and Substances;Anti-Bacterial Agents;Enzyme Inhibitors;Molecular Mechanisms of Pharmacological Action;Cytochrome P-450 Enzyme Inhibitors;Cytochrome P-450 CYP3A Inhibitors;Chemical Actions and Uses;Protein Synthesis Inhibitors	AGOYDEPGAOXOCK-KCBOHYOISA-N
557	14051	Ethambutol	Anti-Bacterial Agents;Chemical Actions and Uses;Therapeutic Uses;Anti-Infective Agents;Antitubercular Agents;Pharmacologic Actions	AUAHHJJRFHRVPV-BZDVOYDHSA-N
558	91737			YNWVFADWVLCOPU-UHFFFAOYSA-N
559	644359	2',3' O-(2,4,6-trinitrophenyl)adenosine 5'-diphosphate	Luminescent Agents;Fluorescent Dyes;Coloring Agents;Chemical Actions and Uses;Laboratory Chemicals;Indicators and Reagents;Specialty Uses of Chemicals	WYOHYTDXVJMKHS-DIBLVGDCSA-M
560	3181			JGMOKGBVKVMRFX-UHFFFAOYSA-N
561	5281678	patuletin	Pharmacologic Actions;Molecular Mechanisms of Pharmacological Action;Enzyme Inhibitors;Chemical Actions and Uses	JMIFIYIEXODVTO-UHFFFAOYSA-N
562	5353761			KWKZCGMJGHHOKJ-SHDWVJIKSA-N
563	122165	N-(3-propylcarbamoyloxirane-2-carbonyl)-isoleucyl-proline	Neuroprotective Agents;Chemical Actions and Uses;Central Nervous System Agents;Physiological Effects of Drugs;Therapeutic Uses;Cysteine Proteinase Inhibitors;Protective Agents;Enzyme Inhibitors;Molecular Mechanisms of Pharmacological Action;Pharmacologic Actions;Protease Inhibitors	ZEZGJKSEBRELAS-KSFNBINOSA-N
564	196885	litebamine		QOWFEPGZJDCIKG-UHFFFAOYSA-N
565	22824539			JMYXHPWPQWUMQA-XNIJJKJLSA-N
566	3033729	S-pentachlorobuta-1,3-dien-yl-cysteine		GEAIQETWXSVTMO-KEZSNRNCSA-N
567	5734	Zonisamide	Molecular Mechanisms of Pharmacological Action;Calcium-Regulating Hormones and Agents;Central Nervous System Agents;Chemical Actions and Uses;Cardiovascular Agents;Physiological Effects of Drugs;Anticonvulsants;Membrane Transport Modulators;Therapeutic Uses;Calcium Channel Blockers;Pharmacologic Actions	UBQNRHZMVUUOMG-UHFFFAOYSA-N
568
569	6256	Trifluridine	Anti-Infective Agents;Pharmacologic Actions;Therapeutic Uses;Antimetabolites;Chemical Actions and Uses;Molecular Mechanisms of Pharmacological Action;Noxae;Antiviral Agents;Toxic Actions	VSQQQLOSPVPRAZ-RRKCRQDMSA-N
570	191552	dimethyl-N-acetylmuramyl-alanylglutamate		QNRGXSPSKVOPTQ-QWSMVOLXSA-N
571	16130295			ZPNFWUPYTFPOJU-LPYSRVMUSA-N
572	16072188	azamulin		FMHQJXGMLMSMLC-WBUYAQKGSA-N
573	2666			ZAIPMKNFIOOWCQ-UHFFFAOYSA-N
574	31099	formetanate		RMFNNCGOSPBBAD-UHFFFAOYSA-N
575	138490			ROFNJLCLYMMXCT-UHFFFAOYSA-N
576	71384	Dexrazoxane	Cardiovascular Agents;Topoisomerase Inhibitors;Molecular Mechanisms of Pharmacological Action;Therapeutic Uses;Cardiotonic Agents;Specialty Uses of Chemicals;Chemical Actions and Uses;Topoisomerase II Inhibitors;Pharmacologic Actions;Protective Agents;Antineoplastic Agents;Enzyme Inhibitors	BMKDZUISNHGIBY-ZETCQYMHSA-N
577	11254	diepoxybutane	Indicators and Reagents;Cross-Linking Reagents;Chemical Actions and Uses;Mutagens;Noxae;Specialty Uses of Chemicals;Toxic Actions;Carcinogens;Laboratory Chemicals	ZFIVKAOQEXOYFY-UHFFFAOYSA-N
578	25750			RGCLLPNLLBQHPF-UHFFFAOYSA-N
579	44632017	YK 4-279		HLXSCTYHLQHQDJ-UHFFFAOYSA-N
580	15953793	timosaponin AIII		MMTWXUQMLQGAPC-YXOKLLKRSA-N
581	4213			HZQDCMWJEBCWBR-UHFFFAOYSA-N
582	16132123	hirudin (53-64)		VLFYEJLWSPRLPB-NETUVYTNSA-N
583	130956	YM 529		VMMKGHQPQIEGSQ-UHFFFAOYSA-N
584
585	5702160	Famotidine	Neurotransmitter Agents;Chemical Actions and Uses;Anti-Ulcer Agents;Histamine Antagonists;Physiological Effects of Drugs;Gastrointestinal Agents;Molecular Mechanisms of Pharmacological Action;Therapeutic Uses;Histamine Agents;Histamine H2 Antagonists;Pharmacologic Actions	XUFQPHANEAPEMJ-UHFFFAOYSA-N
586	3025944	lomeguatrib		JUJPKFNFCWJBCX-UHFFFAOYSA-N
587	104762	mizoribine	Enzyme Inhibitors;Physiological Effects of Drugs;Therapeutic Uses;Immunologic Factors;Analgesics;Antiprotozoal Agents;Immunosuppressive Agents;Antineoplastic Agents;Molecular Mechanisms of Pharmacological Action;Analgesics, Non-Narcotic;Anti-Inflammatory Agents, Non-Steroidal;Antibiotics, Antineoplastic;Antiparasitic Agents;Peripheral Nervous System Agents;Chemical Actions and Uses;Anti-Inflammat…	HZQDCMWJEBCWBR-UUOKFMHZSA-N
588	16757549			VUGZQVCBBBEZQE-MIZDRFBCSA-J
589	14357	2,6-naphthalenedicarboxylic acid		RXOHFPCZGPKIRD-UHFFFAOYSA-N
590	24376			XXXSILNSXNPGKG-UHFFFAOYSA-N
591	5243660			YAXUZSCFKGIITL-UHFFFAOYSA-N
592	11988953	1,5-anhydro-1-(5-(4-ethoxybenzyl)-2-methoxy-4-methylphenyl)-1-thioglucitol		WHSOLWOTCHFFBK-ZQGJOIPISA-N
593	25945	5-hydroxyvaleric acid		PHOJOSOUIAQEDH-UHFFFAOYSA-N
594	10027278	OSU 03012		YULUCECVQOCQFQ-UHFFFAOYSA-N
595	9882105	treosulfan	Antineoplastic Agents, Alkylating;Noxae;Pharmacologic Actions;Therapeutic Uses;Antineoplastic Agents;Alkylating Agents;Toxic Actions;Chemical Actions and Uses;Molecular Mechanisms of Pharmacological Action	YCPOZVAOBBQLRI-WDSKDSINSA-N
596
597	23924	Iridium		GKOZUEZYRPOHIO-UHFFFAOYSA-N
598	154575	piclamilast	Enzyme Inhibitors;Phosphodiesterase 4 Inhibitors;Chemical Actions and Uses;Pharmacologic Actions;Phosphodiesterase Inhibitors;Molecular Mechanisms of Pharmacological Action	RRRUXBQSQLKHEL-UHFFFAOYSA-N
599	73963	ceric oxide		CETPSERCERDGAM-UHFFFAOYSA-N
600	2724126	TEMPO	Protective Agents;Physiological Effects of Drugs;Molecular Mechanisms of Pharmacological Action;Pharmacologic Actions;Antioxidants;Chemical Actions and Uses;Specialty Uses of Chemicals	QYTDEUPAUMOIOP-UHFFFAOYSA-N
601	151170	Cilomilast	Phosphodiesterase Inhibitors;Pharmacologic Actions;Phosphodiesterase 4 Inhibitors;Molecular Mechanisms of Pharmacological Action;Chemical Actions and Uses;Enzyme Inhibitors	CFBUZOUXXHZCFB-UHFFFAOYSA-N
602	9907842	Amino Acids, Branched-Chain		OCUSNPIJIZCRSZ-ZTZWCFDHSA-N
603	92409	N-(4,4-diphenyl-3-butenyl)nipecotic acid	Anticonvulsants;Central Nervous System Agents;Chemical Actions and Uses;GABA Agents;Molecular Mechanisms of Pharmacological Action;Neurotransmitter Agents;Pharmacologic Actions;Physiological Effects of Drugs;Therapeutic Uses	TXQKSMSLZVKQBI-UHFFFAOYSA-N
604	5371578	crotoxyphos		XXXSILNSXNPGKG-ZHACJKMWSA-N
605	23648296			YUMYYTORLYHUFW-ZUDLOMHPSA-N
606	2920			LAJXCUNOQSHRJO-UHFFFAOYSA-N
607	16129666	Thiostrepton	Anti-Bacterial Agents;Anti-Infective Agents;Chemical Actions and Uses;Pharmacologic Actions;Therapeutic Uses	NSFFHOGKXHRQEW-DVRIZHICSA-N
608	72938	Gemifloxacin	Topoisomerase Inhibitors;Anti-Infective Agents;Therapeutic Uses;Anti-Bacterial Agents;Antineoplastic Agents;Enzyme Inhibitors;Pharmacologic Actions;Molecular Mechanisms of Pharmacological Action;Topoisomerase II Inhibitors;Chemical Actions and Uses	ZRCVYEYHRGVLOC-UHFFFAOYSA-N
609	10171240			ISAKRJDGNUQOIC-AZXPZELESA-N
610	159738	1-deazaadenosine		NVUDDRWKCUAERS-PNHWDRBUSA-N
611	71315513			SHZGCJCMOBCMKK-DLABPRKASA-N
612	11486			IPZMDJYHJNHGML-UHFFFAOYSA-N
613	476856	dihydroguaiaretic acid		ADFOLUXMYYCTRR-OKILXGFUSA-N
614	278	Carbamyl Phosphate		FFQKYPRQEYGKAF-UHFFFAOYSA-N
615	39524			IBLNKMRFIPWSOY-UHFFFAOYSA-N
616	16742063	1-(4-(6-amino-5-(methoxyiminomethyl)pyrimidin-4-yloxy)-2-chlorophenyl)-3-ethylurea		BJHCYTJNPVGSBZ-QPSGOUHRSA-N
617	168297			KRRAVWBLPHFPGM-UHFFFAOYSA-H
618	10107	Chlorfenvinphos	Enzyme Inhibitors;Molecular Mechanisms of Pharmacological Action;Pharmacologic Actions;Acaricides;Pesticides;Cholinesterase Inhibitors;Cholinergic Agents;Neurotransmitter Agents;Physiological Effects of Drugs;Specialty Uses of Chemicals;Agrochemicals;Chemical Actions and Uses;Insecticides;Toxic Actions	FSAVDKDHPDSCTO-UHFFFAOYSA-N
619	10184653	Afatinib	Protein Kinase Inhibitors;Pharmacologic Actions;Chemical Actions and Uses;Antineoplastic Agents;Enzyme Inhibitors;Molecular Mechanisms of Pharmacological Action;Therapeutic Uses	ULXXDDBFHOBEHA-CWDCEQMOSA-N
620	4183640			KYQZWONCHDNPDP-UHFFFAOYSA-N
621	161753			HLFWENPEEYQEGU-UHFFFAOYSA-M
622	5289019	Nogalamycin	Enzyme Inhibitors;Nucleic Acid Synthesis Inhibitors;Pharmacologic Actions;Specialty Uses of Chemicals;Therapeutic Uses;Laboratory Chemicals;Intercalating Agents;Indicators and Reagents;Chemical Actions and Uses;Antibiotics, Antineoplastic;Antineoplastic Agents;Molecular Mechanisms of Pharmacological Action	KGTDRFCXGRULNK-JYOBTZKQSA-N
623	6436348	germacrone		CAULGCQHVOVVRN-SWZPTJTJSA-N
624	160122	threo-pentos-2-ulose		VDSAQEDKJUSZPS-RFZPGFLSSA-N
625	9947841			IQNTXIMXKCURDC-YBEGLDIGSA-N
626	10020713			ZDEJZKULWCZIHL-UHFFFAOYSA-N
627
628	1547484	Cinnarizine	Calcium Channel Blockers;Molecular Mechanisms of Pharmacological Action;Pharmacologic Actions;Histamine Agents;Histamine Antagonists;Histamine H1 Antagonists;Therapeutic Uses;Neurotransmitter Agents;Calcium-Regulating Hormones and Agents;Cardiovascular Agents;Chemical Actions and Uses;Physiological Effects of Drugs;Membrane Transport Modulators	DERZBLKQOCDDDZ-JLHYYAGUSA-N
629	51605	fenoxycarb	Toxic Actions;Specialty Uses of Chemicals;Pesticides;Chemical Actions and Uses;Insecticides;Agrochemicals	HJUFTIJOISQSKQ-UHFFFAOYSA-N
630	92199	alpha,beta-methyleneadenosine 5'-diphosphate	Pharmacologic Actions;Chemical Actions and Uses;Molecular Mechanisms of Pharmacological Action;Enzyme Inhibitors	OLCWZBFDIYXLAA-IOSLPCCCSA-N
631	153997	zosuquidar trihydrochloride		ZPFVQKPWGDRLHL-ZLYBXYBFSA-N
632	56928133			NSHPHXHGRHSMIK-BNZYTJOMSA-N
633	16720766	pevonedistat	Enzyme Inhibitors;Molecular Mechanisms of Pharmacological Action;Pharmacologic Actions;Chemical Actions and Uses	MPUQHZXIXSTTDU-QXGSTGNESA-N
634	4784	Phenylmethylsulfonyl Fluoride	Enzyme Inhibitors;Protease Inhibitors;Chemical Actions and Uses;Pharmacologic Actions;Molecular Mechanisms of Pharmacological Action	YBYRMVIVWMBXKQ-UHFFFAOYSA-N
635	5312137	SU 6656		LOGJQOUIVKBFGH-YBEGLDIGSA-N
636	70848	2,2',2''-terpyridine		DRGAZIDRYFYHIJ-UHFFFAOYSA-N
637
638	148198	N-(6-chlorophenoxyhexyl)-N''-cyano-N''-4-pyridylguanidine		BOIPLTNGIAPDBY-UHFFFAOYSA-N
639	123853	S 2238	Coloring Agents;Indicators and Reagents;Laboratory Chemicals;Specialty Uses of Chemicals;Chemical Actions and Uses;Chromogenic Compounds	YDMBNDUHUNWWRP-VJBWXMMDSA-N
640	99472	etienic acid	Chemical Actions and Uses;5-alpha Reductase Inhibitors;Hormones, Hormone Substitutes, and Hormone Antagonists;Pharmacologic Actions;Molecular Mechanisms of Pharmacological Action;Steroid Synthesis Inhibitors;Physiological Effects of Drugs;Enzyme Inhibitors;Hormone Antagonists	YQACAXHKQZCEOI-UDCWSGSHSA-N
641	2821	6-Cyano-7-nitroquinoxaline-2,3-dione	Chemical Actions and Uses;Excitatory Amino Acid Agents;Excitatory Amino Acid Antagonists;Molecular Mechanisms of Pharmacological Action;Neurotransmitter Agents;Pharmacologic Actions;Physiological Effects of Drugs	YCXDDPGRZKUGDG-UHFFFAOYSA-L
642	3795	WHI P154		CBIAKDAYHRWZCU-UHFFFAOYSA-N
643	2712	Chlordiazepoxide	Adjuvants, Anesthesia;Tranquilizing Agents;Neurotransmitter Agents;Central Nervous System Depressants;Anti-Anxiety Agents;Chemical Actions and Uses;Physiological Effects of Drugs;GABA Modulators;GABA Agents;Central Nervous System Agents;Molecular Mechanisms of Pharmacological Action;Psychotropic Drugs;Therapeutic Uses;Hypnotics and Sedatives;Pharmacologic Actions	BUCORZSTKDOEKQ-UHFFFAOYSA-N
644	24771867	MLN 8237		ZLHFILGSQDJULK-UHFFFAOYSA-N
645	2612			XIURVHNZVLADCM-UHFFFAOYSA-N
646	4149241			NVORCMBCUHQRDL-UHFFFAOYSA-N
647	104895	3-(2-hydroxy-4-(1,1-dimethylheptyl)phenyl)-4-(3-hydroxypropyl)cyclohexanol	Therapeutic Uses;Central Nervous System Agents;Immunosuppressive Agents;Sensory System Agents;Pharmacologic Actions;Peripheral Nervous System Agents;Analgesics;Physiological Effects of Drugs;Chemical Actions and Uses;Immunologic Factors	YNZFFALZMRAPHQ-SYYKKAFVSA-N
648	56841936	Kaolin	Therapeutic Uses;Antidiarrheals;Pharmacologic Actions;Chemical Actions and Uses;Gastrointestinal Agents	NLYAJNPCOHFWQQ-UHFFFAOYSA-N
649	6234	Cycloserine	Therapeutic Uses;Molecular Mechanisms of Pharmacological Action;Renal Agents;Anti-Infective Agents;Anti-Bacterial Agents;Pharmacologic Actions;Anti-Infective Agents, Urinary;Chemical Actions and Uses;Antimetabolites;Noxae;Toxic Actions;Antibiotics, Antitubercular;Antitubercular Agents	DYDCUQKUCUHJBH-UWTATZPHSA-N
650	58423153	AZD1208		MCUJKPPARUPFJM-UWCCDQBKSA-N
651	11167602	regorafenib		FNHKPVJBJVTLMP-UHFFFAOYSA-N
652	9991			MXWHMTNPTTVWDM-UHFFFAOYSA-N
653	10138259	5-((5-fluoro-2-oxo-1,2-dihydro-3H-indol-3-ylidene)methyl)-N-(2-hydroxy-3-morpholin-4-ylpropyl)-2,4-dimethyl-1H-pyrrole-3-carboxamide		CTNPALGJUAXMMC-PMFHANACSA-N
654	123865	antibiotic G 418	Anti-Infective Agents;Antiprotozoal Agents;Amebicides;Chemical Actions and Uses;Coccidiostats;Pharmacologic Actions;Therapeutic Uses;Antiparasitic Agents	BRZYSWJRSDMWLG-DJWUNRQOSA-N
655	177859	TOP 53		KLCCMMSKRMSMKI-QVNMXXJYSA-N
656	59239114			WQBAZXIQANTUOY-KRWDZBQOSA-N
657	133040	1-(saligenin cyclic phospho)-9-biotinyldiaminononane		JZSQBHPKLLZQAH-NYWSWALVSA-N
658	5282796	9,11-linoleic acid		JBYXPOFIGCOSSB-XBLVEGMJSA-N
659	3008	Dextromethorphan	Molecular Mechanisms of Pharmacological Action;Central Nervous System Agents;Physiological Effects of Drugs;Excitatory Amino Acid Agents;Antitussive Agents;Pharmacologic Actions;Neurotransmitter Agents;Therapeutic Uses;Excitatory Amino Acid Antagonists;Chemical Actions and Uses;Respiratory System Agents	MKXZASYAUGDDCJ-UHFFFAOYSA-N
660	4326			SRAHBOKVSSZEHQ-UHFFFAOYSA-N
661	24889392	quizartinib		CVWXJKQAOSCOAB-UHFFFAOYSA-N
662	469	2-Aminoadipic Acid	Molecular Mechanisms of Pharmacological Action;Physiological Effects of Drugs;Chemical Actions and Uses;Excitatory Amino Acid Antagonists;Neurotransmitter Agents;Pharmacologic Actions;Excitatory Amino Acid Agents	OYIFNHCXNCRBQI-UHFFFAOYSA-N
663	11725801	sauchinone		GMTJIWUFFXGFHH-WPAOEJHSSA-N
664	5312529	11,14,17-eicosatrienoic acid		AHANXAKGNAKFSK-PDBXOOCHSA-N
665	65268	azelaic bishydroxamic acid	Chemical Actions and Uses;Pharmacologic Actions;Enzyme Inhibitors;Molecular Mechanisms of Pharmacological Action;Histone Deacetylase Inhibitors	VBJZDMOTYJEHEP-UHFFFAOYSA-N
666
667	216210	Dabigatran	Chemical Actions and Uses;Therapeutic Uses;Anticoagulants;Pharmacologic Actions;Serine Proteinase Inhibitors;Protease Inhibitors;Enzyme Inhibitors;Antithrombins;Molecular Mechanisms of Pharmacological Action;Hematologic Agents	YBSJFWOBGCMAKL-UHFFFAOYSA-N
668	18442052	tetrathiomolybdate	Specialty Uses of Chemicals;Pharmacologic Actions;Molecular Mechanisms of Pharmacological Action;Physiological Effects of Drugs;Angiogenesis Inhibitors;Therapeutic Uses;Chemical Actions and Uses;Angiogenesis Modulating Agents;Chelating Agents;Growth Inhibitors;Antineoplastic Agents;Sequestering Agents;Enzyme Inhibitors;Growth Substances	FSWNJZRQQVVVJT-UHFFFAOYSA-L
669	250395			RNKMOGIPOMVCHO-UHFFFAOYSA-N
670	6419766			JYCUVOXSZBECAY-UHFFFAOYSA-N
671	40600			YSCNMFDFYJUPEF-UHFFFAOYSA-N
672	157574			YMGQBWRXNCAABF-UHFFFAOYSA-N
673	52943236			VYCMAAOURFJIHD-AOYLRGCGSA-N
674	354049			CCCULUWXVWYUFL-UHFFFAOYSA-N
675	168725	vinylphosphonic acid		ZTWTYVWXUKTLCP-UHFFFAOYSA-N
676	38777	triazinate	Antineoplastic Agents;Chemical Actions and Uses;Molecular Mechanisms of Pharmacological Action;Therapeutic Uses;Folic Acid Antagonists;Pharmacologic Actions;Enzyme Inhibitors	HKPVIFTWECXNPY-UHFFFAOYSA-N
677	5311497	Vinorelbine	Antineoplastic Agents, Phytogenic;Mitosis Modulators;Tubulin Modulators;Antimitotic Agents;Molecular Mechanisms of Pharmacological Action;Chemical Actions and Uses;Therapeutic Uses;Pharmacologic Actions;Antineoplastic Agents	GBABOYUKABKIAF-IELIFDKJSA-N
678	115149	amarogentin		DBOVHQOUSDWAPQ-WTONXPSSSA-N
679	24766	Chondroitin Sulfates		KXKPYJOVDUMHGS-OSRGNVMNSA-N
680	65400			ZPHBZEQOLSRPAK-QIHRTDBRSA-N
681	161924	dihydroguaiaretic acid		ADFOLUXMYYCTRR-UHFFFAOYSA-N
682	439763	Taurolithocholic Acid	Chemical Actions and Uses;Gastrointestinal Agents;Pharmacologic Actions;Cholagogues and Choleretics;Surface-Active Agents;Therapeutic Uses;Detergents;Specialty Uses of Chemicals	QBYUNVOYXHFVKC-GBURMNQMSA-N
683	133809	apigenin 6,8-digalactoside		FIAAVMJLAGNUKW-GSVBVEKMSA-N
684	10607	Podophyllotoxin	Mitosis Modulators;Antimitotic Agents;Antineoplastic Agents, Phytogenic;Molecular Mechanisms of Pharmacological Action;Chemical Actions and Uses;Therapeutic Uses;Keratolytic Agents;Pharmacologic Actions;Dermatologic Agents;Antineoplastic Agents;Tubulin Modulators	YJGVMLPVUAXIQN-XVVDYKMHSA-N
685	11723708	2-(2,6-diisopropylphenyl)-5-hydroxy-1H-isoindole-1,3-dione		LAKWINYVWJPHQW-UHFFFAOYSA-N
686	19130			YWNCRLWPJZLWGH-UHFFFAOYSA-N
687	4596			HMPQTEPEMQZWQH-UHFFFAOYSA-N
688	24408	Bromine		GDTBXPJZTBHREO-UHFFFAOYSA-N
689	5525	Indolapril		VXFJYXUZANRPDJ-UHFFFAOYSA-N
690	5748227	GR 122222X	Chemical Actions and Uses;Molecular Mechanisms of Pharmacological Action;Topoisomerase II Inhibitors;Topoisomerase Inhibitors;Enzyme Inhibitors;Therapeutic Uses;Antineoplastic Agents;Pharmacologic Actions	NKIYYTUDHBVJTH-UBOLUKANSA-N
691	9913629	LB 30057		ZPDICRPCOSQEDS-DEOSSOPVSA-N
692	2096			ATXHVCQZZJYMCF-UHFFFAOYSA-N
693	4472503			RZIKAUMRZOEFET-UHFFFAOYSA-N
694	2306			OTJHLDXXJHAZTN-UHFFFAOYSA-N
695	5289348			ISLRAQPEXPIKDJ-NSHDSACASA-N
696	5071481			PKJINWOACFYDQN-UHFFFAOYSA-N
697	13676	Fonofos	Specialty Uses of Chemicals;Insecticides;Agrochemicals;Chemical Actions and Uses;Physiological Effects of Drugs;Pharmacologic Actions;Pesticides;Neurotransmitter Agents;Molecular Mechanisms of Pharmacological Action;Enzyme Inhibitors;Cholinesterase Inhibitors;Toxic Actions;Cholinergic Agents	KVGLBTYUCJYMND-UHFFFAOYSA-N
698	54543337			ZEUHEBVQCRZUER-BYPYZUCNSA-N
699	447536			USNMCXDGQQVYSW-SSDOTTSWSA-N
700	9600412			FMYGJTQJYFMFCR-XGICHPGQSA-N
701	5386	Tegafur	Toxic Actions;Antineoplastic Agents;Molecular Mechanisms of Pharmacological Action;Pharmacologic Actions;Antimetabolites;Chemical Actions and Uses;Noxae;Antimetabolites, Antineoplastic;Therapeutic Uses	WFWLQNSHRPWKFK-UHFFFAOYSA-N
702	108007	cobaltiprotoporphyrin		AQTFKGDWFRRIHR-UHFFFAOYSA-L
703	4691			AHOUBRCZNHFOSL-UHFFFAOYSA-N
704	4395	N(G)-iminoethylornithine	Chemical Actions and Uses;Enzyme Inhibitors;Molecular Mechanisms of Pharmacological Action;Pharmacologic Actions	UYZFAUAYFLEHRC-UHFFFAOYSA-N
705	171355			JVAZJLFFSJARQM-OZRWLHRGSA-N
706	432448			RLDVZILFNVRJTL-UHFFFAOYSA-N
707	164			YCWQAMGASJSUIP-UHFFFAOYSA-N
708	4654	p-Fluorophenylalanine		XWHHYOYVRVGJJY-UHFFFAOYSA-N
709	71362			HKMZRZUEADSZDQ-QNQUGUDESA-N
710	7370	benzenesulfonamide	Chemical Actions and Uses;Molecular Mechanisms of Pharmacological Action;Enzyme Inhibitors;Pharmacologic Actions;Carbonic Anhydrase Inhibitors	KHBQMWCZKVMBLN-UHFFFAOYSA-N
711	12377	n-propyl disulfide		ALVPFGSHPUPROW-UHFFFAOYSA-N
712	216467			WVUNYSQLFKLYNI-UHFFFAOYSA-N
713	445555			WSMBXSQDFPTODV-JGWLITMVSA-N
714	100252	ribavirin-5'-phosphate		SDWIOXKHTFOULX-AFCXAGJDSA-N
715	447522			RLLAUERCSKPFGD-VMPREFPWSA-N
716	29435	1-Deoxynojirimycin	Anti-Infective Agents;Antiviral Agents;Chemical Actions and Uses;Enzyme Inhibitors;Molecular Mechanisms of Pharmacological Action;Pharmacologic Actions;Therapeutic Uses	LXBIFEVIBLOUGU-JGWLITMVSA-N
717	16760346	(E)-3-(2,3,4,5-tetrabromophenyl)acrylic acid		SVJQCVOKYJWUBC-OWOJBTEDSA-N
718	11411233			CZLFUJJQMZZHMG-ZJJOJAIXSA-N
719	588	Creatinine		DDRJAANPRJIHGJ-UHFFFAOYSA-N
720	53782692	ribo-3-hexulose		DWJZKGYQNOQQEZ-MROZADKFSA-N
721	6419834			PMUJUSJUVIXDQC-LCYFTJDESA-N
722	441350	alpha-Methyltyrosine	Chemical Actions and Uses;Pharmacologic Actions;Molecular Mechanisms of Pharmacological Action;Enzyme Inhibitors	NHTGHBARYWONDQ-JTQLQIEISA-N
723	119480			FHPHAVQMFVPYLU-XPWFQUROSA-N
724	119405	5,6-dihydroxy-2-indolylcarboxylic acid		YFTGOBNOJKXZJC-UHFFFAOYSA-N
725	3571	HC toxin		GNYCTMYOHGBSBI-UHFFFAOYSA-N
726
727	5476815			VWEYNEFKXXWVHZ-RSPUIOJXSA-N
728	119115	1-chloro-4-(2,2-dichloro-1-(4-chlorophenyl)ethenyl)-3-(methylsulfonyl)benzene		YQCQEXWXRQQMAR-UHFFFAOYSA-N
729	13930	Heptachlor Epoxide	Chemical Actions and Uses;Agrochemicals;Insecticides;Pesticides;Specialty Uses of Chemicals;Toxic Actions	ZXFXBSWRVIQKOD-UHFFFAOYSA-N
730	6918328	apicidin	Pharmacologic Actions;Histone Deacetylase Inhibitors;Molecular Mechanisms of Pharmacological Action;Chemical Actions and Uses;Enzyme Inhibitors	JWOGUUIOCYMBPV-GMFLJSBRSA-N
731	4250634			ZOSTZYMLOPBGQI-UHFFFAOYSA-N
732	160024	fidarestat		WAAPEIZFCHNLKK-UFBFGSQYSA-N
733
734
735	2119	Alprenolol	Adrenergic Agents;Adrenergic Antagonists;Adrenergic beta-Antagonists;Anti-Arrhythmia Agents;Antihypertensive Agents;Autonomic Agents;Cardiovascular Agents;Chemical Actions and Uses;Molecular Mechanisms of Pharmacological Action;Neurotransmitter Agents;Peripheral Nervous System Agents;Pharmacologic Actions;Physiological Effects of Drugs;Sympatholytics;Therapeutic Uses	PAZJSJFMUHDSTF-UHFFFAOYSA-N
736	151114	exatecan	Topoisomerase Inhibitors;Enzyme Inhibitors;Molecular Mechanisms of Pharmacological Action;Chemical Actions and Uses;Antineoplastic Agents;Pharmacologic Actions;Topoisomerase I Inhibitors;Therapeutic Uses	FXQZOHBMBQTBMJ-MWPGLPCQSA-N
737	5280980	Clavulanic Acid	Enzyme Inhibitors;Pharmacologic Actions;Anti-Infective Agents;Therapeutic Uses;Chemical Actions and Uses;Anti-Bacterial Agents;Molecular Mechanisms of Pharmacological Action;beta-Lactamase Inhibitors	HZZVJAQRINQKSD-PBFISZAISA-N
738	5510	Tolnaftate	Therapeutic Uses;Pharmacologic Actions;Anti-Infective Agents;Antifungal Agents;Chemical Actions and Uses	FUSNMLFNXJSCDI-UHFFFAOYSA-N
739	151193	vatalanib	Enzyme Inhibitors;Molecular Mechanisms of Pharmacological Action;Protein Kinase Inhibitors;Chemical Actions and Uses;Pharmacologic Actions	LLDWLPRYLVPDTG-UHFFFAOYSA-N
740	60834	Duloxetine Hydrochloride	Analgesics;Antidepressive Agents;Central Nervous System Agents;Chemical Actions and Uses;Dopamine Agents;Membrane Transport Modulators;Molecular Mechanisms of Pharmacological Action;Neurotransmitter Agents;Neurotransmitter Uptake Inhibitors;Peripheral Nervous System Agents;Pharmacologic Actions;Physiological Effects of Drugs;Psychotropic Drugs;Sensory System Agents;Serotonin and Noradrenaline Reu…	BFFSMCNJSOPUAY-LMOVPXPDSA-N
741	65947	prulifloxacin	Topoisomerase Inhibitors;Anti-Bacterial Agents;Chemical Actions and Uses;Topoisomerase II Inhibitors;Anti-Infective Agents;Antineoplastic Agents;Enzyme Inhibitors;Molecular Mechanisms of Pharmacological Action;Pharmacologic Actions;Therapeutic Uses	PWNMXPDKBYZCOO-UHFFFAOYSA-N
742	488029	VRC3375		XNOOIEVKOZAJEO-OLZOCXBDSA-N
743	3355			DJBNUMBKLMJRSA-UHFFFAOYSA-O
744	5281970	HR 780	Molecular Mechanisms of Pharmacological Action;Antimetabolites;Hydroxymethylglutaryl-CoA Reductase Inhibitors;Chemical Actions and Uses;Therapeutic Uses;Anticholesteremic Agents;Lipid Regulating Agents;Hypolipidemic Agents;Enzyme Inhibitors;Pharmacologic Actions	LJIZUXQINHXGAO-ITWZMISCSA-N
745	7658			WFNDDSQUKATKNX-UHFFFAOYSA-N
746
747	5352018			GVEZIHKRYBHEFX-ZIMISOLQSA-N
748	9804733	phenethylcymserine		WKDFOVDLOVYRAJ-JDXGNMNLSA-N
749	5222465	Butyric Acid	Chemical Actions and Uses;Histamine Agents;Histamine Antagonists;Molecular Mechanisms of Pharmacological Action;Neurotransmitter Agents;Pharmacologic Actions;Physiological Effects of Drugs	MFBOGIVSZKQAPD-UHFFFAOYSA-M
750	8197	tetraethylenepentamine		FAGUFWYHJQFNRV-UHFFFAOYSA-N
751	10405534	R-99224		ZWUQVNSJSJHFPS-XFXZXTDPSA-N
752	7315686			JSNXRAUQMWIZHM-GJZGRUSLSA-N
753	9847853	protopanaxatriol		SHCBCKBYTHZQGZ-DLHMIPLTSA-N
754	9873662			GEOMAPMWPQYNOC-UHFFFAOYSA-N
755	46173599			WZURJOAQBDIKCN-UHFFFAOYSA-N
756	21618712			VYYXFWWMQOQXIH-UHFFFAOYSA-M
757	400010			TXGZJQLMVSIZEI-UQMAOPSPSA-N
758	6599	Dimethyldithiocarbamate		MZGNSEAPZQGJRB-UHFFFAOYSA-N
759	4697	Paxillin		ACNHBCIZLNNLRS-UHFFFAOYSA-N
760	5140			HXJDWCWJDCOHDG-UHFFFAOYSA-O
761	41781	Torsemide	Membrane Transport Modulators;Diuretics;Pharmacologic Actions;Antihypertensive Agents;Sodium Potassium Chloride Symporter Inhibitors;Cardiovascular Agents;Therapeutic Uses;Physiological Effects of Drugs;Natriuretic Agents;Molecular Mechanisms of Pharmacological Action;Chemical Actions and Uses	NGBFQHCMQULJNZ-UHFFFAOYSA-N
762	178060	JTP 4819		ICULFJDHZQTNRB-HOTGVXAUSA-N
763	5280489	beta Carotene	Nutrients;Chemical Actions and Uses;Micronutrients;Growth Substances;Vitamins;Physiological Effects of Drugs;Pharmacologic Actions;Provitamins	OENHQHLEOONYIE-JLTXGRSLSA-N
764	6325056	deoxyelephantopin		JMUOPRSXUVOHFE-GZZMZBIISA-N
765	121990	methylthio-ADP		WLMZTKAZJUWXCB-KQYNXXCUSA-N
766	3149	domiphen		YXUPZGKORWTXID-UHFFFAOYSA-N
767	9738	mipafox		UOSHUBFBCPGQAY-UHFFFAOYSA-N
768	42601552	N-((cyclopentyloxy)carbonyl)-3-methylvalyl-4-((8-bromo-7-methoxy-2-(2-((2-methylpropanoyl)amino)-1,3-thiazol-4-yl)quinolin-4-yl)oxy)-N-(1-carboxy-2-ethenylcyclopropyl)prolinamide		LLGDPTDZOVKFDU-XUHJSTDZSA-N
769	3784	Isradipine	Antihypertensive Agents;Calcium Channel Blockers;Calcium-Regulating Hormones and Agents;Cardiovascular Agents;Chemical Actions and Uses;Membrane Transport Modulators;Molecular Mechanisms of Pharmacological Action;Pharmacologic Actions;Physiological Effects of Drugs;Therapeutic Uses;Vasodilator Agents	HMJIYCCIJYRONP-UHFFFAOYSA-N
770	3259	Erythrosine	Indicators and Reagents;Coloring Agents;Luminescent Agents;Fluorescent Dyes;Chemical Actions and Uses;Laboratory Chemicals;Specialty Uses of Chemicals	OALHHIHQOFIMEF-UHFFFAOYSA-N
771	80348	4-nitrophenyl sulfate		BITVAZYUWRLLCN-UHFFFAOYSA-M
772	44668	indalpine	Molecular Mechanisms of Pharmacological Action;Central Nervous System Agents;Psychotropic Drugs;Neurotransmitter Uptake Inhibitors;Neurotransmitter Agents;Physiological Effects of Drugs;Pharmacologic Actions;Serotonin Uptake Inhibitors;Chemical Actions and Uses;Membrane Transport Modulators;Serotonin Agents;Antidepressive Agents;Therapeutic Uses	SADQVAVFGNTEOD-UHFFFAOYSA-N
773	346926			QGSJYYIRAFRPIT-UHFFFAOYSA-N
774
775	323	coumarin		ZYGHJZDHTFUPRJ-UHFFFAOYSA-N
776	3792	itopride		QQQIECGTIMUVDS-UHFFFAOYSA-N
777	2293	1,2-bis(2-aminophenoxy)ethane N,N,N',N'-tetraacetic acid acetoxymethyl ester	Sequestering Agents;Chemical Actions and Uses;Molecular Mechanisms of Pharmacological Action;Specialty Uses of Chemicals;Pharmacologic Actions;Chelating Agents	YJIYWYAMZFVECX-UHFFFAOYSA-N
778	447340			ZUYUIKKHHBEVHL-GFCCVEGCSA-N
779	6540478	norgestimate	Contraceptive Agents;Reproductive Control Agents;Therapeutic Uses;Contraceptives, Oral, Synthetic;Pharmacologic Actions;Contraceptives, Oral;Physiological Effects of Drugs;Chemical Actions and Uses;Contraceptive Agents, Female	KIQQMECNKUGGKA-NMYWJIRASA-N
780	8333	diphenylacetic acid		PYHXGXCGESYPCW-UHFFFAOYSA-N
781	9543442	Alpha-Amanitin	Enzyme Inhibitors;Molecular Mechanisms of Pharmacological Action;Chemical Actions and Uses;Noxae;Nucleic Acid Synthesis Inhibitors;Poisons;Pharmacologic Actions;Specialty Uses of Chemicals;Toxic Actions	CIORWBWIBBPXCG-SXZCQOKQSA-N
782	237786			AGKQSRQNARYYRQ-UHFFFAOYSA-N
783	11640390	3-(8-amino-1-(2-phenylquinolin-7-yl)imidazo(1,5-a)pyrazin-3-yl)-1-methylcyclobutanol		PKCDDUHJAFVJJB-UHFFFAOYSA-N
784	9051	Dydrogesterone	Hormones, Hormone Substitutes, and Hormone Antagonists;Physiological Effects of Drugs;Hormones;Progestins;Pharmacologic Actions;Chemical Actions and Uses	JGMOKGBVKVMRFX-HQZYFCCVSA-N
785	64924			BBPRUNPUJIUXSE-OSUJBIHNSA-N
786
787	24755492			YQYYNVMSBGBESW-IFSYQJSKSA-N
788
789	43157	eniluracil	Chemical Actions and Uses;Enzyme Inhibitors;Molecular Mechanisms of Pharmacological Action;Pharmacologic Actions	JOZGNYDSEBIJDH-UHFFFAOYSA-N
790	16132376	conotoxin GV	Excitatory Amino Acid Agents;Neurotransmitter Agents;Pharmacologic Actions;Chemical Actions and Uses;Molecular Mechanisms of Pharmacological Action;Physiological Effects of Drugs;Excitatory Amino Acid Antagonists	HTBKFGWATIYCSF-UHFFFAOYSA-N
791	5280666	chrysoeriol		SCZVLDHREVKTSH-UHFFFAOYSA-N
792	20751866			DILDHNKDVHLEQB-GTQIRTDPSA-N
793	5179836	10,13-dimethyl-17-(2-(6-sulfanylidene-3H-purin-9-yl)acetyl)-1,2,6,7,8,9,11,12,14,15,16,17-dodecahydrocyclopenta(a)phenanthren-3-one		UWSZBXUQILDRMN-UHFFFAOYSA-N
794	11545682	2,5-dimethylcelecoxib		NTFOSUUWGCDXEF-UHFFFAOYSA-N
795	32464	acetylshikonin		WNFXUXZJJKTDOZ-UHFFFAOYSA-N
796	2324			QZVNQOLPLYWLHQ-UHFFFAOYSA-N
797	9870843	cefditoren	Anti-Infective Agents;Anti-Bacterial Agents;Pharmacologic Actions;Chemical Actions and Uses;Therapeutic Uses	KMIPKYQIOVAHOP-YLGJWRNMSA-N
798
799	46936258			AHRWQUNEPBVNOT-JUQSOTOUSA-N
800	5665	Vigabatrin	Anticonvulsants;Central Nervous System Agents;Chemical Actions and Uses;Enzyme Inhibitors;GABA Agents;Molecular Mechanisms of Pharmacological Action;Neurotransmitter Agents;Pharmacologic Actions;Physiological Effects of Drugs;Therapeutic Uses	PJDFLNIOAUIZSL-UHFFFAOYSA-N
801	11578515	AEE 788		OONFNUWBHFSNBT-UHFFFAOYSA-N
802	155691			UFPQIRYSPUYQHK-OALUTQOASA-N
803	867	malonic acid		OFOBLEOULBTSOW-UHFFFAOYSA-N
804	167559			GNVMUORYQLCPJZ-UHFFFAOYSA-N
805	2622	Cefepime	Anti-Bacterial Agents;Anti-Infective Agents;Chemical Actions and Uses;Pharmacologic Actions;Therapeutic Uses	HVFLCNVBZFFHBT-UHFFFAOYSA-N
806	6439638	TFC 612		KMYUINCCFSNYPC-VPTZPLTNSA-N
807	65019			QIADQCOYEFCREQ-RQJHMYQMSA-N
808	36131	Bunaftine	Chemical Actions and Uses;Pharmacologic Actions;Cardiovascular Agents;Anti-Arrhythmia Agents;Therapeutic Uses	WWGZXRYELYWJBD-UHFFFAOYSA-N
809	6422843	pyrachlostrobin	Chemical Actions and Uses;Fungicides, Industrial;Pesticides;Toxic Actions;Specialty Uses of Chemicals;Agrochemicals	HZRSNVGNWUDEFX-UHFFFAOYSA-N
810
811	1242	2,3,4,5-Tetrahydro-7,8-dihydroxy-1-phenyl-1H-3-benzazepine	Chemical Actions and Uses;Dopamine Agents;Dopamine Agonists;Molecular Mechanisms of Pharmacological Action;Neurotransmitter Agents;Pharmacologic Actions;Physiological Effects of Drugs	JUDKOGFHZYMDMF-UHFFFAOYSA-N
812	9951075			MRFBVQCSZMKBFY-UBFIAYEVSA-N
813	24864078			ZMWYSLJBNJUCRK-UHFFFAOYSA-N
814	25210476			IHKCOKRMJRDWAL-UHFFFAOYSA-N
815	5281511	xanthatin	Chemical Actions and Uses;Antineoplastic Agents, Phytogenic;Pharmacologic Actions;Therapeutic Uses;Antineoplastic Agents	RBRPTFMVULVGIC-ZTIIIDENSA-N
816	25234917	N-(3-(6-(4-(1,4-dimethyl-3-oxopiperazin-2-yl)phenylamino)-4-methyl-5-oxo-4,5-dihydropyrazin-2-yl)-2-methylphenyl)-4,5,6,7-tetrahydrobenzo(b)thiophene-2-carboxamide		CDOOFZZILLRUQH-LJAQVGFWSA-N
817	153994	clevidipine	Cardiovascular Agents;Chemical Actions and Uses;Pharmacologic Actions;Calcium Channel Blockers;Calcium-Regulating Hormones and Agents;Physiological Effects of Drugs;Therapeutic Uses;Molecular Mechanisms of Pharmacological Action;Membrane Transport Modulators	KPBZROQVTHLCDU-UHFFFAOYSA-N
818	68741	epristeride	Enzyme Inhibitors;5-alpha Reductase Inhibitors;Hormones, Hormone Substitutes, and Hormone Antagonists;Chemical Actions and Uses;Pharmacologic Actions;Molecular Mechanisms of Pharmacological Action;Steroid Synthesis Inhibitors;Hormone Antagonists;Physiological Effects of Drugs	VAPSMQAHNAZRKC-PQWRYPMOSA-N
819	5505	Tolbutamide	Physiological Effects of Drugs;Hypoglycemic Agents;Chemical Actions and Uses;Pharmacologic Actions	JLRGJRBPOGGCBT-UHFFFAOYSA-N
820	10463441	valproyl-coenzyme A		UCIOSJWVYJWBEO-XJJJFWNASA-N
821	49867930	2,2-dimethyl-N-(6-oxo-6,7-dihydro-5H-dibenzo(b,d)azepin-7-yl)-N'-(2,2,3,3,3-pentafluoropropyl)malonamide		OJPLJFIFUQPSJR-INIZCTEOSA-N
822	4125			KWKZCGMJGHHOKJ-UHFFFAOYSA-N
823	294	Maltose	Chemical Actions and Uses;Food Ingredients;Specialty Uses of Chemicals;Sweetening Agents;Food Additives;Flavoring Agents	GUBGYTABKSRVRQ-UHFFFAOYSA-N
824	5287443			WKTQBTSOHBKBRW-VMPREFPWSA-N
825	3038522	tandutinib		UXXQOJXBIDBUAC-UHFFFAOYSA-N
826	7464	4-isopropylaniline		LRTFPLFDLJYEKT-UHFFFAOYSA-N
827	4863			BKONADSQADEJJP-UHFFFAOYSA-N
828	3336	Fendiline	Membrane Transport Modulators;Molecular Mechanisms of Pharmacological Action;Calcium-Regulating Hormones and Agents;Therapeutic Uses;Cardiovascular Agents;Pharmacologic Actions;Chemical Actions and Uses;Calcium Channel Blockers;Physiological Effects of Drugs	NMKSAYKQLCHXDK-UHFFFAOYSA-N
829	9888211			NECJNLXOJRDELU-UHFFFAOYSA-N
830	22311	Limonene		XMGQYMWWDOXHJM-UHFFFAOYSA-N
831	5318091			HCJURVKKVSCZRL-MVBPVOSLSA-N
832	10316032	SD-208		BERLXWPRSBJFHO-UHFFFAOYSA-N
833	6442177	Everolimus	Immunosuppressive Agents;Therapeutic Uses;Physiological Effects of Drugs;Chemical Actions and Uses;Immunologic Factors;Antineoplastic Agents;Pharmacologic Actions	HKVAMNSJSFKALM-GKUWKFKPSA-N
834	9944650			NGWSFRIPKNWYAO-QPTZUFNXSA-N
835	1433	N-(3-(aminomethyl)benzyl)acetamidine	Enzyme Inhibitors;Chemical Actions and Uses;Molecular Mechanisms of Pharmacological Action;Pharmacologic Actions	RODUKNYOEVZQPR-UHFFFAOYSA-N
836	5453	Thiotepa	Pharmacologic Actions;Physiological Effects of Drugs;Antineoplastic Agents;Chemical Actions and Uses;Toxic Actions;Noxae;Alkylating Agents;Immunologic Factors;Therapeutic Uses;Antineoplastic Agents, Alkylating;Immunosuppressive Agents;Molecular Mechanisms of Pharmacological Action;Myeloablative Agonists	FOCVUCIESVLUNU-UHFFFAOYSA-N
837	513	threo-alpha-methylisocitrate		HHKPKXCSHMJWCF-UHFFFAOYSA-N
838	448014	N-(4-methoxybenzyl)-N'-(5-nitro-1,3-thiazol-2-yl)urea		YAEMHJKFIIIULI-UHFFFAOYSA-N
839	222757	estradiol 3-benzoate	Reproductive Control Agents;Physiological Effects of Drugs;Chemical Actions and Uses;Pharmacologic Actions;Contraceptive Agents;Therapeutic Uses	UYIFTLBWAOGQBI-BZDYCCQFSA-N
840	638186	1,2-dichloroethylene		KFUSEUYYWQURPO-OWOJBTEDSA-N
841	176408	5-amino-7-(2-phenylethyl)-2-(2-furyl)pyrazolo(4,3-e)-1,2,4-triazolo(1,5-c)pyrimidine	Molecular Mechanisms of Pharmacological Action;Central Nervous System Agents;Purinergic Agents;Purinergic Antagonists;Chemical Actions and Uses;Therapeutic Uses;Neuroprotective Agents;Pharmacologic Actions;Purinergic P1 Receptor Antagonists;Physiological Effects of Drugs;Neurotransmitter Agents;Protective Agents;Adenosine A2 Receptor Antagonists	UTLPKQYUXOEJIL-UHFFFAOYSA-N
842	4009	manoalide	Antirheumatic Agents;Enzyme Inhibitors;Molecular Mechanisms of Pharmacological Action;Cardiovascular Agents;Anti-Inflammatory Agents;Peripheral Nervous System Agents;Calcium Channel Blockers;Chemical Actions and Uses;Anti-Inflammatory Agents, Non-Steroidal;Anti-Infective Agents;Membrane Transport Modulators;Therapeutic Uses;Analgesics, Non-Narcotic;Physiological Effects of Drugs;Pharmacologic Act…	FGJIDQWRRLDGDB-UHFFFAOYSA-N
843	10195666	imisopasem manganese		WXEMWBBXVXHEPU-XNPJUPKFSA-L
844	6323452			PCSQOABIHJXZMR-YNUHATHGSA-O
845	3455	vanoxerine	Chemical Actions and Uses;Dopamine Agents;Dopamine Uptake Inhibitors;Membrane Transport Modulators;Molecular Mechanisms of Pharmacological Action;Neurotransmitter Agents;Neurotransmitter Uptake Inhibitors;Pharmacologic Actions;Physiological Effects of Drugs	NAUWTFJOPJWYOT-UHFFFAOYSA-N
846	5281006	cefprozil	Anti-Bacterial Agents;Chemical Actions and Uses;Therapeutic Uses;Anti-Infective Agents;Pharmacologic Actions	WDLWHQDACQUCJR-ZAMMOSSLSA-N
847	37207	Polychlorinated Dibenzodioxins	Teratogens;Environmental Pollutants;Chemical Actions and Uses;Toxic Actions;Noxae	VGGGRWRBGXENKI-UHFFFAOYSA-N
848	4798			OLCWZBFDIYXLAA-UHFFFAOYSA-N
849	10078636			UUWIYANOKPHUQZ-UHFFFAOYSA-N
850	2992	depudecin		DLVJMFOLJOOWFS-UHFFFAOYSA-N
851	3393	Flurazepam	GABA Modulators;Anti-Anxiety Agents;GABA Agents;Central Nervous System Agents;Tranquilizing Agents;Chemical Actions and Uses;Therapeutic Uses;Psychotropic Drugs;Hypnotics and Sedatives;Molecular Mechanisms of Pharmacological Action;Physiological Effects of Drugs;Neurotransmitter Agents;Central Nervous System Depressants;Pharmacologic Actions	SAADBVWGJQAEFS-UHFFFAOYSA-N
852	27919	N'-nitrosonornicotine	Chemical Actions and Uses;Noxae;Carcinogens;Toxic Actions	XKABJYQDMJTNGQ-UHFFFAOYSA-N
853	3491292			OIDMZCMVYZLDLI-UHFFFAOYSA-N
854	5103			DEZFNHCVIZBHBI-UHFFFAOYSA-N
855	287291	Abscisic Acid	Growth Substances;Chemical Actions and Uses;Pharmacologic Actions;Physiological Effects of Drugs;Plant Growth Regulators	JLIDBLDQVAYHNE-UHFFFAOYSA-N
856	18635	methional	Chemical Actions and Uses;Physiological Effects of Drugs;Hormones, Hormone Substitutes, and Hormone Antagonists;Hormone Antagonists;Prostaglandin Antagonists;Pharmacologic Actions	CLUWOWRTHNNBBU-UHFFFAOYSA-N
857	95478	desethylchloroquine		MCYUUUTUAAGOOT-UHFFFAOYSA-N
858	56603781			RQNVLLHARFXNPH-SFHVURJKSA-N
859	119193	1-O-hexyl-2,3,5-trimethylhydroquinone		ATMNQRRJNBCQJO-UHFFFAOYSA-N
860	5460037	Dextrans	Hematologic Agents;Plasma Substitutes;Anticoagulants;Blood Substitutes;Chemical Actions and Uses;Therapeutic Uses;Pharmacologic Actions	FZWBNHMXJMCXLU-BLAUPYHCSA-N
861	457196			NXIFNLNXFPAWTO-QAJUQPOASA-N
862	445784			BKONADSQADEJJP-SFTDATJTSA-N
863	6918245	growth hormone-releasing peptide-2	Chemical Actions and Uses;Physiological Effects of Drugs;Growth Substances;Pharmacologic Actions	HRNLPPBUBKMZMT-RDRUQFPZSA-N
864	2748			HGBLNBBNRORJKI-UHFFFAOYSA-N
865	71692	diniprofylline	Pharmacologic Actions;Autonomic Agents;Physiological Effects of Drugs;Enzyme Inhibitors;Bronchodilator Agents;Phosphodiesterase Inhibitors;Therapeutic Uses;Peripheral Nervous System Agents;Respiratory System Agents;Chemical Actions and Uses;Anti-Asthmatic Agents;Molecular Mechanisms of Pharmacological Action	ZMXGPGZXYJCCHZ-UHFFFAOYSA-N
866	55492	amifloxacin	Topoisomerase Inhibitors;Enzyme Inhibitors;Pharmacologic Actions;Chemical Actions and Uses;Anti-Infective Agents;Topoisomerase II Inhibitors;Anti-Bacterial Agents;Antineoplastic Agents;Molecular Mechanisms of Pharmacological Action;Therapeutic Uses	RUXPNBWPIRDVTH-UHFFFAOYSA-N
867	44150640	hexestrol diazirine		XXBAPQLLDVOKPX-UHFFFAOYSA-N
868	5281692	robinetin		SOEDEYVDCDYMMH-UHFFFAOYSA-N
869	5371560	dicrotophos		VEENJGZXVHKXNB-VOTSOKGWSA-N
870	6398970	Cefdinir	Anti-Bacterial Agents;Anti-Infective Agents;Chemical Actions and Uses;Pharmacologic Actions;Therapeutic Uses	RTXOFQZKPXMALH-PRHODGIISA-N
871	9994754	NE 21650		VJXYJONFUZXZJZ-UHFFFAOYSA-N
872
873	15178	N-methyl-N-2-propynyl-1-indanamine		DWMQCWYIMZWFPL-UHFFFAOYSA-N
874	656730	(2'-(benzyloxycarbonylaminomethyl)biphenyl-2-carboxylic acid 2-(2-pyridyl)ethylamide)		FLOLVFLAXFXKBU-UHFFFAOYSA-N
875	170607	N-methylmalonamic acid		ANSCABGFLRQFHU-UHFFFAOYSA-N
876	440667	Dehydroascorbic Acid	Chemical Actions and Uses;Growth Substances;Micronutrients;Physiological Effects of Drugs;Vitamins;Pharmacologic Actions;Nutrients	SBJKKFFYIZUCET-JLAZNSOCSA-N
877	216237	Tolvaptan	Physiological Effects of Drugs;Pharmacologic Actions;Natriuretic Agents;Antidiuretic Hormone Receptor Antagonists;Chemical Actions and Uses;Molecular Mechanisms of Pharmacological Action	GYHCTFXIZSNGJT-UHFFFAOYSA-N
878	1579			WLMZTKAZJUWXCB-UHFFFAOYSA-K
879	4112111			OZHBUVQCJMARBN-UHFFFAOYSA-N
880	11963648			COJBCAMFZDFGFK-GLEQDHKKSA-N
881	6918412	IDN 5109	Therapeutic Uses;Antineoplastic Agents;Pharmacologic Actions;Chemical Actions and Uses	BWKDAMBGCPRVPI-ZQRPHVBESA-N
882	68591	toltrazuril	Pharmacologic Actions;Antiprotozoal Agents;Antiparasitic Agents;Coccidiostats;Anti-Infective Agents;Therapeutic Uses;Chemical Actions and Uses	OCINXEZVIIVXFU-UHFFFAOYSA-N
883	640442			HOKIDJSKDBPKTQ-PXWWUCIGSA-N
884	58345847			MQEHPCURISZMGR-UHFFFAOYSA-N
885	71312568			LPEPZBJOKDYZAD-GKGUUKCASA-N
886	4413	nafamostat	Immunologic Factors;Therapeutic Uses;Trypsin Inhibitors;Anti-Inflammatory Agents, Non-Steroidal;Physiological Effects of Drugs;Analgesics, Non-Narcotic;Peripheral Nervous System Agents;Hematologic Agents;Serine Proteinase Inhibitors;Anticoagulants;Analgesics;Chemical Actions and Uses;Enzyme Inhibitors;Immunosuppressive Agents;Antirheumatic Agents;Anti-Inflammatory Agents;Sensory System Agents;Com…	MQQNFDZXWVTQEH-UHFFFAOYSA-N
887	3452	4-amino-5-hexynoic acid	Molecular Mechanisms of Pharmacological Action;Enzyme Inhibitors;Pharmacologic Actions;Chemical Actions and Uses	BJNIHWSOVCDBHS-UHFFFAOYSA-N
888
889	3682	ICI 118551	Adrenergic Antagonists;Physiological Effects of Drugs;Adrenergic Agents;Adrenergic beta-Antagonists;Chemical Actions and Uses;Neurotransmitter Agents;Molecular Mechanisms of Pharmacological Action;Pharmacologic Actions	VFIDUCMKNJIJTO-UHFFFAOYSA-N
890	6914657	N-(4-(1-benzoylpiperidin-4-yl)butyl)-3-(pyridin-3-yl)acrylamide		KPBNHDGDUADAGP-VAWYXSNFSA-N
891	3247			WKRLQDKEXYKHJB-UHFFFAOYSA-N
892	4380	Clorgyline	Enzyme Inhibitors;Therapeutic Uses;Central Nervous System Agents;Monoamine Oxidase Inhibitors;Psychotropic Drugs;Chemical Actions and Uses;Molecular Mechanisms of Pharmacological Action;Antidepressive Agents;Pharmacologic Actions	BTFHLQRNAMSNLC-UHFFFAOYSA-N
893	15908	Ethyldimethylaminopropyl Carbodiimide		LMDZBCPBFSXMTL-UHFFFAOYSA-N
894	4443			OELFLUMRDSZNSF-UHFFFAOYSA-N
895	16132441			OTQCKZUSUGYWBD-BRHMIFOHSA-N
896
897
898	114745	metaphit		FGSGBQAQSPSRJK-UHFFFAOYSA-N
899
900	11450633	alogliptin	Pharmacologic Actions;Protease Inhibitors;Enzyme Inhibitors;Hormones, Hormone Substitutes, and Hormone Antagonists;Physiological Effects of Drugs;Hypoglycemic Agents;Dipeptidyl-Peptidase IV Inhibitors;Incretins;Chemical Actions and Uses;Molecular Mechanisms of Pharmacological Action;Hormones	ZSBOMTDTBDDKMP-OAHLLOKOSA-N
901	5282226	Travoprost	Chemical Actions and Uses;Cardiovascular Agents;Therapeutic Uses;Pharmacologic Actions;Antihypertensive Agents	MKPLKVHSHYCHOC-AHTXBMBWSA-N
902	5492763	heliquinomycin		MLFZQFHGXSVTGX-YJACHSPLSA-N
903	60876	azalanstat		VYNIUBZKEWJOJP-UNMCSNQZSA-N
904	46936243			HSCJRCZFDFQWRP-LJMZODOWSA-N
905	49806720	CH5424802		KDGFLJKFZUIJMX-UHFFFAOYSA-N
906	151137	chloropyruvic acid		RCWFNCXDFSOVLG-UHFFFAOYSA-N
907	57537	rotigotine	Pharmacologic Actions;Chemical Actions and Uses;Neurotransmitter Agents;Molecular Mechanisms of Pharmacological Action;Dopamine Agonists;Physiological Effects of Drugs;Dopamine Agents	KFQYTPMOWPVWEJ-UHFFFAOYSA-N
908	31115			WECZKEGDCUZFPL-GRMMLOPMSA-N
909	3011861			DMVKYSMMJVQZQA-UHFFFAOYSA-N
910	53481387			AOOQVSNKZOZOHI-LBTQWYOJSA-N
911	9861304	YS 49		YGCQFKVNIBDJFW-SFHVURJKSA-N
912	182264	inotodiol		KKWJCGCIAHLFNE-UJHWODAZSA-N
913	126200	BE 10988	Therapeutic Uses;Antineoplastic Agents;Enzyme Inhibitors;Molecular Mechanisms of Pharmacological Action;Chemical Actions and Uses;Topoisomerase II Inhibitors;Topoisomerase Inhibitors;Pharmacologic Actions	ZLMULFPSOBULMS-UHFFFAOYSA-N
914	196996	methylphosphonfluoridate		XQGIZQWEZVJRDD-UHFFFAOYSA-N
915
916	3009	Eflornithine	Antiprotozoal Agents;Trypanocidal Agents;Chemical Actions and Uses;Therapeutic Uses;Antiparasitic Agents;Antineoplastic Agents;Pharmacologic Actions;Molecular Mechanisms of Pharmacological Action;Ornithine Decarboxylase Inhibitors;Anti-Infective Agents;Enzyme Inhibitors	VLCYCQAOQCDTCN-UHFFFAOYSA-N
917	3135	3-(4-dimethylamino-benzylidenyl)-2-indolinone		UAKWLVYMKBWHMX-UHFFFAOYSA-N
918	5950212	2-amino-4-methyl-5-phosphono-3-pentenoic acid	Chemical Actions and Uses;Excitatory Amino Acid Antagonists;Central Nervous System Agents;Physiological Effects of Drugs;Molecular Mechanisms of Pharmacological Action;Pharmacologic Actions;Excitatory Amino Acid Agents;Anticonvulsants;Neurotransmitter Agents;Therapeutic Uses	BDYHNCZIGYIOGJ-DUXPYHPUSA-N
919	439915			COJBCAMFZDFGFK-HNFCZKTMSA-N
920	49836027	1-(4-(4-propionylpiperazin-1-yl)-3-(trifluoromethyl)phenyl)-9-(quinolin-3-yl)benzo(h)(1,6)naphthyridin-2(1H)-one		AKCRNFFTGXBONI-UHFFFAOYSA-N
921	3433	furafylline	Metabolic Side Effects of Drugs and Substances;Cytochrome P-450 Enzyme Inhibitors;Chemical Actions and Uses;Pharmacologic Actions;Molecular Mechanisms of Pharmacological Action;Cytochrome P-450 CYP1A2 Inhibitors;Enzyme Inhibitors	KGQZGCIVHYLPBH-UHFFFAOYSA-N
922	439620	oxalomalic acid		YILAUJBAPQXZGM-UHFFFAOYSA-N
923	55917	imazodan	Molecular Mechanisms of Pharmacological Action;Chemical Actions and Uses;Cardiovascular Agents;Therapeutic Uses;Phosphodiesterase Inhibitors;Enzyme Inhibitors;Protective Agents;Pharmacologic Actions;Specialty Uses of Chemicals;Cardiotonic Agents	BFIMZKOUNDYWCE-UHFFFAOYSA-N
924	134264	lac dye		PKTBUSPVTXIOCN-QHIUXXQWSA-N
925	540			XLJMAIOERFSOGZ-UHFFFAOYSA-N
926	133128	5'-(4-fluorosulfonylbenzoyl)adenosine	Laboratory Chemicals;Chemical Actions and Uses;Indicators and Reagents;Specialty Uses of Chemicals;Affinity Labels	ZUHVYHQVJYIHPN-KHXPSBENSA-N
927	3421033	LED209		HNDRSTUKPCLQLT-UHFFFAOYSA-N
928	5289354			DLQCXFUWHQZWJQ-GSVOUGTGSA-N
929	72022	perindoprilat	Cardiovascular Agents;Chemical Actions and Uses;Protease Inhibitors;Antihypertensive Agents;Therapeutic Uses;Enzyme Inhibitors;Molecular Mechanisms of Pharmacological Action;Angiotensin-Converting Enzyme Inhibitors;Pharmacologic Actions	ODAIHABQVKJNIY-PEDHHIEDSA-N
930	82315			CYKCUAPYWQDIKR-UHFFFAOYSA-N
931	32600			TWJZAIVFYJWAJC-UHFFFAOYSA-L
932	16760286			UBLFSMURWWWWMH-UHFFFAOYSA-N
933	4235	Moclobemide	Antidepressive Agents;Central Nervous System Agents;Chemical Actions and Uses;Enzyme Inhibitors;Molecular Mechanisms of Pharmacological Action;Monoamine Oxidase Inhibitors;Pharmacologic Actions;Psychotropic Drugs;Therapeutic Uses	YHXISWVBGDMDLQ-UHFFFAOYSA-N
934	2794	Clofazimine	Pharmacologic Actions;Anti-Infective Agents;Therapeutic Uses;Leprostatic Agents;Anti-Bacterial Agents;Anti-Inflammatory Agents;Chemical Actions and Uses	WDQPAMHFFCXSNU-UHFFFAOYSA-N
935	6919001			OSUCQKNXQBPLDG-AWKYBWMHSA-N
936	2327	Benserazide	Pharmacologic Actions;Central Nervous System Agents;Dopamine Agents;Antiparkinson Agents;Neurotransmitter Agents;Anti-Dyskinesia Agents;Enzyme Inhibitors;Molecular Mechanisms of Pharmacological Action;Chemical Actions and Uses;Physiological Effects of Drugs;Therapeutic Uses	BNQDCRGUHNALGH-UHFFFAOYSA-N
937	15509899	2,2',3,4,4',5',6-heptabromodiphenyl ether	Specialty Uses of Chemicals;Chemical Actions and Uses;Flame Retardants	ILPSCQCLBHQUEM-UHFFFAOYSA-N
938	10382131			NKOPRUNFJQCUCF-VOTSOKGWSA-N
939	73255	voacangine		MMAYTCMMKJYIAM-RUGRQLENSA-N
940	33630	Penfluridol	Central Nervous System Agents;Molecular Mechanisms of Pharmacological Action;Neurotransmitter Agents;Tranquilizing Agents;Antipsychotic Agents;Therapeutic Uses;Dopamine Antagonists;Central Nervous System Depressants;Psychotropic Drugs;Dopamine Agents;Pharmacologic Actions;Physiological Effects of Drugs;Chemical Actions and Uses	MDLAAYDRRZXJIF-UHFFFAOYSA-N
941	7119	2-methoxynaphthalene		LUZDYPLAQQGJEA-UHFFFAOYSA-N
942	10163178			ULXXDDBFHOBEHA-QDLOVBKTSA-N
943	5281328	fucosterol		OSELKOCHBMDKEJ-JUGJNGJRSA-N
944	105059	S-(1,1,2,2-tetrafluoroethyl)cysteine		YDRYQBCOLJPFFX-REOHCLBHSA-N
945	54688			AGOYDEPGAOXOCK-AVDMLEEESA-N
946	10410478			NBEYNWHQUBGVCD-RSGUCCNWSA-N
947	54484332			XRFSJMDYMFRIDZ-UHFFFAOYSA-N
948	2735431	8-azidoadenosine 5'-triphosphate	Specialty Uses of Chemicals;Chemical Actions and Uses;Affinity Labels;Laboratory Chemicals;Indicators and Reagents	PQISXOFEOCLOCT-UUOKFMHZSA-N
949	656511	Mezlocillin	Chemical Actions and Uses;Pharmacologic Actions;Anti-Bacterial Agents;Therapeutic Uses;Anti-Infective Agents	YPBATNHYBCGSSN-VWPFQQQWSA-N
950	10003572			CTNPALGJUAXMMC-NOAQQCHRSA-N
951	46875276			WHSIXKUPQCKWBY-YNJARDAQSA-N
952	107864	HC toxin		GNYCTMYOHGBSBI-KVUCBBCISA-N
953	6919095			JOWMTYWOBJALGB-UHFFFAOYSA-M
954	6400916			VHRSUDSXCMQTMA-RRQCTPSPSA-N
955	131696	SQ 33600	Anticholesteremic Agents;Chemical Actions and Uses;Enzyme Inhibitors;Molecular Mechanisms of Pharmacological Action;Therapeutic Uses;Hydroxymethylglutaryl-CoA Reductase Inhibitors;Antimetabolites;Hypolipidemic Agents;Pharmacologic Actions;Lipid Regulating Agents	FXHKSTYWSZZOBF-NTEVMMBTSA-L
956	13818	methylphosphonic acid		YACKEPLHDIMKIO-UHFFFAOYSA-N
957	66724	4-phenylbenzoic acid		NNJMFJSKMRYHSR-UHFFFAOYSA-N
958	179344	eslicarbazepine acetate	Chemical Actions and Uses;Molecular Mechanisms of Pharmacological Action;Cardiovascular Agents;Pharmacologic Actions;Membrane Transport Modulators;Voltage-Gated Sodium Channel Blockers;Central Nervous System Agents;Anticonvulsants;Therapeutic Uses;Sodium Channel Blockers	QIALRBLEEWJACW-INIZCTEOSA-N
959	115089	2,3-bis(3'-hydroxybenzyl)butane-1,4-diol	Physiological Effects of Drugs;Estrogens;Estrogens, Non-Steroidal;Chemical Actions and Uses;Hormones;Pharmacologic Actions;Hormones, Hormone Substitutes, and Hormone Antagonists;Phytoestrogens	DWONJCNDULPHLV-HOTGVXAUSA-N
960	60963	Dieldrin		DFBKLUNHFCTMDC-UHRHITOZSA-N
961	196829			VHIZLRDZOSUTLU-UHFFFAOYSA-N
962	156422	BIRB 796		MVCOAUNKQVWQHZ-UHFFFAOYSA-N
963	172			UCTLRSWJYQTBFZ-UHFFFAOYSA-N
964	71748056			RTRNJQOBEOISFQ-UHFFFAOYSA-N
965	2726045			DAVIKTBRCQWOGT-UHFFFAOYSA-N
966	5029	Rabeprazole	Molecular Mechanisms of Pharmacological Action;Pharmacologic Actions;Anti-Ulcer Agents;Chemical Actions and Uses;Enzyme Inhibitors;Proton Pump Inhibitors;Therapeutic Uses;Gastrointestinal Agents	YREYEVIYCVEVJK-UHFFFAOYSA-N
967	6918788	XCT790		HQFNFOOGGLSBBT-AWNIVKPZSA-N
968	73093	Tosyllysine Chloromethyl Ketone	Noxae;Protein Synthesis Inhibitors;Molecular Mechanisms of Pharmacological Action;Pharmacologic Actions;Toxic Actions;Protease Inhibitors;Enzyme Inhibitors;Alkylating Agents;Chemical Actions and Uses;Serine Proteinase Inhibitors	YFCUZWYIPBUQBD-ZOWNYOTGSA-N
969	23647685			CKSDYJASHNGOOS-BOGYFGANSA-N
970	9829503			YGRSMPVCBHOYMS-UHFFFAOYSA-N
971	105039	3,4-methylenedioxyethamphetamine	Physiological Effects of Drugs;Adrenergic Uptake Inhibitors;Adrenergic Agents;Pharmacologic Actions;Neurotransmitter Uptake Inhibitors;Chemical Actions and Uses;Neurotransmitter Agents;Molecular Mechanisms of Pharmacological Action;Membrane Transport Modulators	PVXVWWANJIWJOO-UHFFFAOYSA-N
972	73358			YKRGDOXKVOZESV-MRPXEQBUSA-N
973	32778	glisoxepide		ZKUDBRCEOBOWLF-UHFFFAOYSA-N
974	16129703	desirudin	Fibrin Modulating Agents;Pharmacologic Actions;Anticoagulants;Cardiovascular Agents;Chemical Actions and Uses;Molecular Mechanisms of Pharmacological Action;Fibrinolytic Agents;Therapeutic Uses;Hematologic Agents	XYWBJDRHGNULKG-OUMQNGNKSA-N
975	4868768			ZKWQQXZUCOBISE-UHFFFAOYSA-N
976	5281951	4,4'-Diisothiocyanostilbene-2,2'-Disulfonic Acid		YSCNMFDFYJUPEF-OWOJBTEDSA-N
977	115198	metadoxine	Pharmacologic Actions;Alcohol Deterrents;Central Nervous System Agents;Chemical Actions and Uses;Therapeutic Uses	RYKKQQUKJJGFMN-HVDRVSQOSA-N
978	5481173	Ceftazidime	Pharmacologic Actions;Therapeutic Uses;Anti-Bacterial Agents;Anti-Infective Agents;Chemical Actions and Uses	ORFOPKXBNMVMKC-DWVKKRMSSA-N
979	72398			HEQRYQONNHFDHG-HUMBMPJMSA-N
980	5356121	flavokawain B		QKQLSQLKXBHUSO-CMDGGOBGSA-N
981	54682505	L 701324	Anticonvulsants;Pharmacologic Actions;Central Nervous System Agents;Neurotransmitter Agents;Antidepressive Agents;Anti-Anxiety Agents;Central Nervous System Depressants;Excitatory Amino Acid Agents;Tranquilizing Agents;Chemical Actions and Uses;Molecular Mechanisms of Pharmacological Action;Psychotropic Drugs;Physiological Effects of Drugs;Therapeutic Uses;Excitatory Amino Acid Antagonists	FLVRDMUHUXVRET-UHFFFAOYSA-N
982	92269	3-aminobenzeneboronic acid		JMZFEHDNIAQMNB-UHFFFAOYSA-N
983	5287474			OKXXLWPLHDCBIL-UHFFFAOYSA-M
984	11557063			BDNQEWFVMDIRTE-VXJTWHGRSA-N
985	5530	Tranylcypromine	Psychotropic Drugs;Physiological Effects of Drugs;Therapeutic Uses;Anti-Anxiety Agents;Antidepressive Agents;Monoamine Oxidase Inhibitors;Pharmacologic Actions;Tranquilizing Agents;Molecular Mechanisms of Pharmacological Action;Chemical Actions and Uses;Central Nervous System Depressants;Enzyme Inhibitors;Central Nervous System Agents	AELCINSCMGFISI-UHFFFAOYSA-N
986	3237			QFAADIRHLBXJJS-UHFFFAOYSA-N
987	10089677	Ageladine A		QAKGJAQGTQLMFN-UHFFFAOYSA-N
988	9085	Homoarginine		QUOGESRFPZDMMT-YFKPBYRVSA-N
989	16725999	Brp-LPA		HLVKVWDSLLFMSX-OYKVQYDMSA-N
990	5289347	MDL 101146		XQAMVCHQGHAELT-FKBYEOEOSA-N
991	5941539	SU 1498		JANPYFTYAGTSIN-FYJGNVAPSA-N
992	9907847	cymserine		NKJRRVBTMYRXRB-GGAORHGYSA-N
993	5005498	alsterpaullone		OLUKILHGKRVDCT-UHFFFAOYSA-N
994	3794	WHI P131		HOZUXBLMYUPGPZ-UHFFFAOYSA-N
995	25154867	PF 3845		NBOJHRYUGLRASX-UHFFFAOYSA-N
996	126220	6-hydroxyl-1,6-dihydropurine ribonucleoside		WGRXVKRHIMUTPD-HRNNJVHXSA-N
997	4375	FG 7142	GABA Agents;Appetite Depressants;GABA Antagonists;Physiological Effects of Drugs;Molecular Mechanisms of Pharmacological Action;Pharmacologic Actions;Therapeutic Uses;Neurotransmitter Agents;Chemical Actions and Uses;Anti-Obesity Agents	QMCOPDWHWYSJSA-UHFFFAOYSA-N
998	6918602	relacatib		BWYBBMQLUKXECQ-GIVPXCGWSA-N
999	5232175			LVTKHGUGBGNBPL-UHFFFAOYSA-O
1000	119070	3-mercaptopicolinic acid	Molecular Mechanisms of Pharmacological Action;Pharmacologic Actions;Enzyme Inhibitors;Chemical Actions and Uses	ZYFDNIOIEFZULT-UHFFFAOYSA-N
1001	9549296			FQNFLNSVHWCZML-UHFFFAOYSA-N
1002
1003	5311426	SB 236057		WXAKEEQOWUHGCI-UHFFFAOYSA-N
1004	23725284			DREIJXJRTLTGJC-BQUYQVGYSA-N
1005	24813	phosphoryl chloride		XHXFXVLFKHQFAL-UHFFFAOYSA-N
1006	37720	Pentosan Sulfuric Polyester	Pharmacologic Actions;Hematologic Agents;Chemical Actions and Uses;Anticoagulants;Therapeutic Uses	FCCNSUIJIOOXEZ-SJYYZXOBSA-N
1007	25015707			JIZQRWKUYFNSDM-VFNWGFHPSA-N
1008	31721	4-methoxyamphetamine	Central Nervous System Agents;Physiological Effects of Drugs;Pharmacologic Actions;Psychotropic Drugs;Hallucinogens;Therapeutic Uses;Chemical Actions and Uses	NEGYEDYHPHMHGK-UHFFFAOYSA-N
1009
1010
1011	93004	norcantharidin	Antineoplastic Agents;Enzyme Inhibitors;Therapeutic Uses;Pharmacologic Actions;Chemical Actions and Uses;Molecular Mechanisms of Pharmacological Action	JAABVEXCGCXWRR-UHFFFAOYSA-N
1012	10221437			WILLZMOKUUPJSL-AWEZNQCLSA-N
1013	3820	kenpaullone		QQUXFYAWXPMDOE-UHFFFAOYSA-N
1014	4735	Pentamidine	Antiparasitic Agents;Antiprotozoal Agents;Therapeutic Uses;Trypanocidal Agents;Pharmacologic Actions;Anti-Infective Agents;Chemical Actions and Uses;Antifungal Agents	XDRYMKDFEDOLFX-UHFFFAOYSA-N
1015	6433090	imidafenacin		SQKXYSGRELMAAU-UHFFFAOYSA-N
1016	3855			XKBJVQHMEXMFDZ-UHFFFAOYSA-O
1017	34007	vanadyl sulfate	Chemical Actions and Uses;Physiological Effects of Drugs;Hypoglycemic Agents;Pharmacologic Actions	UUUGYDOQQLOJQA-UHFFFAOYSA-L
1018	44349512			WDXXEUARVHTWQF-ZYMOGRSISA-N
1019	707029			FUZYTVDVLBBXDL-VIFPVBQESA-N
1020	54586	edatrexate	Pharmacologic Actions;Enzyme Inhibitors;Molecular Mechanisms of Pharmacological Action;Therapeutic Uses;Chemical Actions and Uses;Folic Acid Antagonists;Antineoplastic Agents	FSIRXIHZBIXHKT-UHFFFAOYSA-N
1021	3624	Ethidium	Indicators and Reagents;Physiological Effects of Drugs;Therapeutic Uses;Coloring Agents;Laboratory Chemicals;Antiprotozoal Agents;Fluorescent Dyes;Cholinergic Antagonists;Nicotinic Antagonists;Neurotransmitter Agents;Enzyme Inhibitors;Specialty Uses of Chemicals;Chemical Actions and Uses;Anti-Infective Agents;Antiparasitic Agents;Pharmacologic Actions;Luminescent Agents;Trypanocidal Agents;Molecu…	QTANTQQOYSUMLC-UHFFFAOYSA-O
1022	65238	beta-penta-O-galloyl-glucose		QJYNZEYHSMRWBK-NIKIMHBISA-N
1023	5115	4-carboxyphenylglycine	Chemical Actions and Uses;Excitatory Amino Acid Agents;Physiological Effects of Drugs;Excitatory Amino Acid Antagonists;Pharmacologic Actions;Molecular Mechanisms of Pharmacological Action;Neurotransmitter Agents	VTMJKPGFERYGJF-UHFFFAOYSA-N
1024	5358644			LUZSPGQEISANPO-UHFFFAOYSA-N
1025	6325610	Melanins		XUMBMVFBXHLACL-UHFFFAOYSA-N
1026	8449	2,4-dichlorophenol	Antiparasitic Agents;Anti-Infective Agents;Anthelmintics;Therapeutic Uses;Pharmacologic Actions;Chemical Actions and Uses	HFZWRUODUSTPEG-UHFFFAOYSA-N
1027	213050	NK3201		QOANBAXBOLUAFA-UHFFFAOYSA-N
1028
1029	6918650			VQQOVTXLJDVTLF-UHFFFAOYSA-N
1030	132542	SPR 210		ZVSDXQXCVBUOHA-UHFFFAOYSA-N
1031
1032	36294	Tobramycin	Anti-Bacterial Agents;Anti-Infective Agents;Chemical Actions and Uses;Pharmacologic Actions;Therapeutic Uses	NLVFBUXFDBBNBW-PBSUHMDJSA-N
1033	26726			JUEMAIYCXHJGDQ-UHFFFAOYSA-N
1034	5479	Tinidazole	Antitrichomonal Agents;Pharmacologic Actions;Molecular Mechanisms of Pharmacological Action;Noxae;Antiprotozoal Agents;Anti-Bacterial Agents;Anti-Infective Agents;Chemical Actions and Uses;Therapeutic Uses;Alkylating Agents;Toxic Actions;Antiparasitic Agents	HJLSLZFTEKNLFI-UHFFFAOYSA-N
1035	991	Parathion	Neurotransmitter Agents;Insecticides;Pesticides;Toxic Actions;Physiological Effects of Drugs;Cholinergic Agents;Pharmacologic Actions;Agrochemicals;Enzyme Inhibitors;Molecular Mechanisms of Pharmacological Action;Specialty Uses of Chemicals;Cholinesterase Inhibitors;Chemical Actions and Uses	LCCNCVORNKJIRZ-UHFFFAOYSA-N
1036	16125102			LCZDCKMQSBGXAH-AWEZNQCLSA-N
1037	21362	Ecdysterone		NKDFYOWSKOHCCO-KHQAIKDHSA-N
1038	4122	Nocodazole	Antimitotic Agents;Antineoplastic Agents;Chemical Actions and Uses;Mitosis Modulators;Molecular Mechanisms of Pharmacological Action;Pharmacologic Actions;Therapeutic Uses;Tubulin Modulators	KYRVNWMVYQXFEU-UHFFFAOYSA-N
1039	5420	Tetraisopropylpyrophosphamide	Enzyme Inhibitors;Physiological Effects of Drugs;Cholinergic Agents;Chemical Actions and Uses;Molecular Mechanisms of Pharmacological Action;Pharmacologic Actions;Cholinesterase Inhibitors;Neurotransmitter Agents	IOIMDJXKIMCMIG-UHFFFAOYSA-N
1040	44176227	(4-(tetradecanoylamino)benzyl)phosphonic acid		OUXAHVRWFHOKHY-UHFFFAOYSA-N
1041	10168	rhein	Molecular Mechanisms of Pharmacological Action;Pharmacologic Actions;Enzyme Inhibitors;Chemical Actions and Uses	FCDLCPWAQCPTKC-UHFFFAOYSA-N
1042	4420	Naled	Toxic Actions;Chemical Actions and Uses;Acaricides;Insecticides;Neurotransmitter Agents;Enzyme Inhibitors;Agrochemicals;Molecular Mechanisms of Pharmacological Action;Pharmacologic Actions;Cholinesterase Inhibitors;Pesticides;Physiological Effects of Drugs;Cholinergic Agents;Specialty Uses of Chemicals	BUYMVQAILCEWRR-UHFFFAOYSA-N
1043	115150	4,4'-(1,2-dimethyl-1,2-ethanediyl)bis-2,6-piperazinedione	Topoisomerase II Inhibitors;Chemical Actions and Uses;Enzyme Inhibitors;Molecular Mechanisms of Pharmacological Action;Antineoplastic Agents;Pharmacologic Actions;Therapeutic Uses;Topoisomerase Inhibitors	OBYGAPWKTPDTAS-UHFFFAOYSA-N
1044	53359	tolrestat	Chemical Actions and Uses;Pharmacologic Actions;Molecular Mechanisms of Pharmacological Action;Enzyme Inhibitors	LUBHDINQXIHVLS-UHFFFAOYSA-N
1045	24996872	(1-(3-isopropyl-1,2,4-oxadiazol-5-yl)piperidin-4-yl)methyl methanesulfonate		AYJRTVVIBJSSKN-UHFFFAOYSA-N
1046	5402			DOMXUEMWDBAQBQ-UHFFFAOYSA-N
1047	5282347	tocotrienol, alpha	Molecular Mechanisms of Pharmacological Action;Pharmacologic Actions;Physiological Effects of Drugs;Antioxidants;Protective Agents;Chemical Actions and Uses;Specialty Uses of Chemicals	RZFHLOLGZPDCHJ-XZXLULOTSA-N
1048	8083	morpholine		YNAVUWVOSKDBBP-UHFFFAOYSA-N
1049	409061			KRFBMYAPJPBBSU-UHFFFAOYSA-N
1050	115361	cholestane-3,5,6-triol	Therapeutic Uses;Hypolipidemic Agents;Pharmacologic Actions;Antimetabolites;Chemical Actions and Uses;Lipid Regulating Agents;Molecular Mechanisms of Pharmacological Action	YMMFNKXZULYSOQ-MHZASZHRSA-N
1051	459903	carbodine		UAZJPMMKWBPACD-GCXDCGAKSA-N
1052	15602759			PUHJHZQYIBJCSQ-UHFFFAOYSA-N
1053	71749158			RYENLSMHLCNXJT-ZHOKILCHSA-N
1054	5488822	baohuoside I		NGMYNFJANBHLKA-LVKFHIPRSA-N
1055
1056	753704	4-((4-(4-chlorophenyl)-2-thiazolyl)amino)phenol		ZFGXZJKLOFCECI-UHFFFAOYSA-N
1057	129607	lavanducyanin	Steroid Synthesis Inhibitors;Hormone Antagonists;Hormones, Hormone Substitutes, and Hormone Antagonists;Pharmacologic Actions;Physiological Effects of Drugs;Chemical Actions and Uses;Enzyme Inhibitors;Molecular Mechanisms of Pharmacological Action;5-alpha Reductase Inhibitors	AMQJGKJHNQVSQU-UHFFFAOYSA-N
1058	6440480	8-hydroxy-8-methyl-6-(2'-methylhexylidene)-1-azabicyclo(4.3.0)nonane		OKTQTXDNHCOLHT-AJKPHIATSA-N
1059	5396	Teniposide	Therapeutic Uses;Antineoplastic Agents;Topoisomerase II Inhibitors;Pharmacologic Actions;Chemical Actions and Uses;Enzyme Inhibitors;Topoisomerase Inhibitors;Molecular Mechanisms of Pharmacological Action	NRUKOCRGYNPUPR-UHFFFAOYSA-N
1060	26124	quinalphos	Agrochemicals;Insecticides;Chemical Actions and Uses;Specialty Uses of Chemicals;Toxic Actions;Pesticides	JYQUHIFYBATCCY-UHFFFAOYSA-N
1061	2771	Citalopram	Antidepressive Agents;Antidepressive Agents, Second-Generation;Central Nervous System Agents;Chemical Actions and Uses;Membrane Transport Modulators;Molecular Mechanisms of Pharmacological Action;Neurotransmitter Agents;Neurotransmitter Uptake Inhibitors;Pharmacologic Actions;Physiological Effects of Drugs;Psychotropic Drugs;Serotonin Agents;Serotonin Uptake Inhibitors;Therapeutic Uses	WSEQXVZVJXJVFP-UHFFFAOYSA-N
1062	6918487	imisopasem manganese		WXEMWBBXVXHEPU-XNPJUPKFSA-L
1063	2131			OMHBPUNFVFNHJK-UHFFFAOYSA-P
1064	11249041			YBEVVTBUMJYCHT-DWBBYEGTSA-N
1065	5281764	chicoric acid	Chemical Actions and Uses;Antiviral Agents;HIV Integrase Inhibitors;Enzyme Inhibitors;Anti-Infective Agents;Anti-Retroviral Agents;Integrase Inhibitors;Anti-HIV Agents;Molecular Mechanisms of Pharmacological Action;Pharmacologic Actions;Therapeutic Uses	YDDGKXBLOXEEMN-IABMMNSOSA-N
1066	47499	Moxalactam	Anti-Infective Agents;Chemical Actions and Uses;Therapeutic Uses;Pharmacologic Actions;Anti-Bacterial Agents	JWCSIUVGFCSJCK-CAVRMKNVSA-N
1067	5733	zomepirac	Anti-Inflammatory Agents, Non-Steroidal;Analgesics;Sensory System Agents;Physiological Effects of Drugs;Therapeutic Uses;Chemical Actions and Uses;Pharmacologic Actions;Antirheumatic Agents;Anti-Inflammatory Agents;Analgesics, Non-Narcotic;Peripheral Nervous System Agents	ZXVNMYWKKDOREA-UHFFFAOYSA-N
1068	3849	L 685458		MURCDOXDAHPNRQ-UHFFFAOYSA-N
1069	159654	neferine		MIBATSHDJRIUJK-ROJLCIKYSA-N
1070	132862	omega-N-Methylarginine	Chemical Actions and Uses;Enzyme Inhibitors;Molecular Mechanisms of Pharmacological Action;Pharmacologic Actions	NTNWOCRCBQPEKQ-YFKPBYRVSA-N
1071	6914595	3,4-dihydroxy-2-nitrobenzophenone	Enzyme Inhibitors;Molecular Mechanisms of Pharmacological Action;Central Nervous System Agents;Catechol O-Methyltransferase Inhibitors;Therapeutic Uses;Anti-Dyskinesia Agents;Pharmacologic Actions;Antiparkinson Agents;Chemical Actions and Uses	ICLKAUQIPVFHOI-UHFFFAOYSA-N
1072	71338	quinupristin	Anti-Infective Agents;Chemical Actions and Uses;Therapeutic Uses;Anti-Bacterial Agents;Pharmacologic Actions	WTHRRGMBUAHGNI-UHFFFAOYSA-N
1073	75737			VSDUZFOSJDMAFZ-UHFFFAOYSA-N
1074	5084	Ro 31-8830		FXGHOAZJQNLNFD-UHFFFAOYSA-N
1075	3947	Lofepramine	Therapeutic Uses;Central Nervous System Agents;Chemical Actions and Uses;Psychotropic Drugs;Antidepressive Agents, Tricyclic;Antidepressive Agents;Pharmacologic Actions	SAPNXPWPAUFAJU-UHFFFAOYSA-N
1076	5287684			AIIOXZPEXXZCML-KKXDTOCCSA-N
1077	5289621			CLWQDORYAJZCJN-SAGBWDNISA-N
1078	66424	estradiol-17 beta-glucuronide		MTKNDAQYHASLID-RNFKDHMMSA-N
1079	5394	Temozolomide	Antineoplastic Agents;Chemical Actions and Uses;Pharmacologic Actions;Toxic Actions;Noxae;Alkylating Agents;Antineoplastic Agents, Alkylating;Molecular Mechanisms of Pharmacological Action;Therapeutic Uses	BPEGJWRSRHCHSN-UHFFFAOYSA-N
1080	170018	S-(2-hydroxyethylmercapto)-L-cysteine		YPUBRSXDQSFQBA-BYPYZUCNSA-N
1081	4771	Phentermine	Autonomic Agents;Sympathomimetics;Pharmacologic Actions;Peripheral Nervous System Agents;Therapeutic Uses;Physiological Effects of Drugs;Anti-Obesity Agents;Central Nervous System Stimulants;Molecular Mechanisms of Pharmacological Action;Neurotransmitter Agents;Appetite Depressants;Central Nervous System Agents;Adrenergic Agents;Chemical Actions and Uses	DHHVAGZRUROJKS-UHFFFAOYSA-N
1082	5311325	tetrafluoroaluminate		UYOMQIYKOOHAMK-UHFFFAOYSA-J
1083	2376			IYGYMKDQCDOMRE-UHFFFAOYSA-N
1084	5359485	alternariol	Molecular Mechanisms of Pharmacological Action;Chemical Actions and Uses;Cholinergic Agents;Physiological Effects of Drugs;Enzyme Inhibitors;Neurotransmitter Agents;Pharmacologic Actions;Cholinesterase Inhibitors	CEBXXEKPIIDJHL-UHFFFAOYSA-N
1085	55667			ZYOBZRTZRQKKNC-TZGCDWQGSA-N
1086	31405	2,6-di-tert-butylphenol		DKCPKDPYUFEZCP-UHFFFAOYSA-N
1087	65030	artemisin		LUHMMHZLDLBAKX-DBIGVJDZSA-N
1088	8035	2,5-hexanedione	Physiological Effects of Drugs;Enzyme Inhibitors;Molecular Mechanisms of Pharmacological Action;Neurotransmitter Agents;Toxic Actions;Cholinergic Agents;Noxae;Pharmacologic Actions;Indicators and Reagents;Chemical Actions and Uses;Neurotoxins;Specialty Uses of Chemicals;Laboratory Chemicals;Cholinesterase Inhibitors;Cross-Linking Reagents	OJVAMHKKJGICOG-UHFFFAOYSA-N
1089	71273	Ropivacaine	Chemical Actions and Uses;Physiological Effects of Drugs;Peripheral Nervous System Agents;Central Nervous System Agents;Pharmacologic Actions;Anesthetics, Local;Sensory System Agents;Central Nervous System Depressants;Anesthetics;Therapeutic Uses	ZKMNUMMKYBVTFN-UHFFFAOYSA-N
1090	3198	Econazole	Antifungal Agents;Enzyme Inhibitors;Molecular Mechanisms of Pharmacological Action;14-alpha Demethylase Inhibitors;Hormone Antagonists;Hormones, Hormone Substitutes, and Hormone Antagonists;Pharmacologic Actions;Steroid Synthesis Inhibitors;Cytochrome P-450 Enzyme Inhibitors;Therapeutic Uses;Chemical Actions and Uses;Metabolic Side Effects of Drugs and Substances;Physiological Effects of Drugs;An…	LEZWWPYKPKIXLL-UHFFFAOYSA-N
1091	44537807			PVCTYSQBVIGZRU-KRWDZBQOSA-N
1092	3272523			SVJKYIUJRJEABK-UHFFFAOYSA-L
1093	70386			WWKINABOMDPLIE-UHFFFAOYSA-N
1094	10182969	apixaban	Enzyme Inhibitors;Hematologic Agents;Serine Proteinase Inhibitors;Therapeutic Uses;Pharmacologic Actions;Molecular Mechanisms of Pharmacological Action;Anticoagulants;Factor Xa Inhibitors;Protease Inhibitors;Chemical Actions and Uses;Antithrombins	QNZCBYKSOIHPEH-UHFFFAOYSA-N
1095	1183	vanillin	Antimutagenic Agents;Anticonvulsants;Antioxidants;Chemical Actions and Uses;Molecular Mechanisms of Pharmacological Action;Therapeutic Uses;Central Nervous System Agents;Physiological Effects of Drugs;Protective Agents;Pharmacologic Actions;Specialty Uses of Chemicals	MWOOGOJBHIARFG-UHFFFAOYSA-N
1096	5329155			RFHPWPWVGFSLOP-ZROIWOOFSA-N
1097	56603775			RNDLEWFHHMPODL-ZHEQYFEDSA-N
1098	66644	salicylhydroxamic acid	Therapeutic Uses;Chemical Actions and Uses;Antiprotozoal Agents;Anti-Infective Agents;Antiparasitic Agents;Trypanocidal Agents;Antifungal Agents;Pharmacologic Actions	HBROZNQEVUILML-UHFFFAOYSA-N
1099	5311454	stiripentol	Chemical Actions and Uses;Anticonvulsants;Therapeutic Uses;Pharmacologic Actions;Central Nervous System Agents	IBLNKMRFIPWSOY-FNORWQNLSA-N
1100	21722	Iprindole	Pharmacologic Actions;Antidepressive Agents;Antidepressive Agents, Tricyclic;Therapeutic Uses;Central Nervous System Agents;Psychotropic Drugs;Chemical Actions and Uses	PLIGPBGDXASWPX-UHFFFAOYSA-N
1101	6426631			SMPNJFHAPJOHPP-UHFFFAOYSA-M
1102	4427	Tosyllysine Chloromethyl Ketone	Alkylating Agents;Chemical Actions and Uses;Enzyme Inhibitors;Molecular Mechanisms of Pharmacological Action;Noxae;Pharmacologic Actions;Protease Inhibitors;Protein Synthesis Inhibitors;Serine Proteinase Inhibitors;Toxic Actions	RDFCSSHDJSZMTQ-UHFFFAOYSA-N
1103	14579372			OKQDJBQNHXBFJH-UHFFFAOYSA-N
1104	443289	cyclo(Trp-Asp-Pro-Val-Leu)	Antihypertensive Agents;Cardiovascular Agents;Chemical Actions and Uses;Endothelin Receptor Antagonists;Molecular Mechanisms of Pharmacological Action;Pharmacologic Actions;Therapeutic Uses	VYCMAAOURFJIHD-PJNXIOHISA-N
1105	56566	C.I. Solvent Yellow 56		VZEZONWRBFJJMZ-UHFFFAOYSA-N
1106	5328940	bosutinib		UBPYILGKFZZVDX-UHFFFAOYSA-N
1107
1108	15574941	azidocillin		ODFHGIPNGIAMDK-NJBDSQKTSA-N
1109	448269			LTCJJIZTKXNFGK-RQJHMYQMSA-N
1110	15083623			DUNFIZRDIMDMIH-UHFFFAOYSA-N
1111	10096344	Linagliptin	Pharmacologic Actions;Chemical Actions and Uses;Physiological Effects of Drugs;Enzyme Inhibitors;Hypoglycemic Agents;Molecular Mechanisms of Pharmacological Action;Dipeptidyl-Peptidase IV Inhibitors;Protease Inhibitors;Hormones;Incretins;Hormones, Hormone Substitutes, and Hormone Antagonists	LTXREWYXXSTFRX-QGZVFWFLSA-N
1112	16758228			MERNPSIIBFTCAI-UHFFFAOYSA-N
1113	450268	3-hydroxyhippuric acid		XDOFWFNMYJRHEW-UHFFFAOYSA-N
1114	446244			BUFDQCGCADQQQY-UHFFFAOYSA-N
1115	7254	2,4-dichlorotoluene		FUNUTBJJKQIVSY-UHFFFAOYSA-N
1116	1335			OQEBIHBLFRADNM-UHFFFAOYSA-N
1117	3032771	benphothiamine	Sequestering Agents;Immunologic Factors;Adjuvants, Immunologic;Chelating Agents;Pharmacologic Actions;Molecular Mechanisms of Pharmacological Action;Chemical Actions and Uses;Physiological Effects of Drugs;Specialty Uses of Chemicals	BTNNPSLJPBRMLZ-LGMDPLHJSA-N
1118	99479	2,2,5,7,8-pentamethyl-1-hydroxychroman	Specialty Uses of Chemicals;Antioxidants;Protective Agents;Physiological Effects of Drugs;Pharmacologic Actions;Molecular Mechanisms of Pharmacological Action;Chemical Actions and Uses	SEBPXHSZHLFWRL-UHFFFAOYSA-N
1119	11393719	SB 747651A		MBCJUIJWPYUEBX-UHFFFAOYSA-N
1120	3032604	Phosphamidon	Toxic Actions;Molecular Mechanisms of Pharmacological Action;Pharmacologic Actions;Specialty Uses of Chemicals;Enzyme Inhibitors;Cholinesterase Inhibitors;Cholinergic Agents;Neurotransmitter Agents;Agrochemicals;Chemical Actions and Uses;Insecticides;Pesticides;Physiological Effects of Drugs	RGCLLPNLLBQHPF-HJWRWDBZSA-N
1121	5282165	Josamycin	Pharmacologic Actions;Anti-Infective Agents;Anti-Bacterial Agents;Therapeutic Uses;Chemical Actions and Uses	XJSFLOJWULLJQS-NGVXBBESSA-N
1122	3355731			DLQCXFUWHQZWJQ-UHFFFAOYSA-N
1123	4601	Orphenadrine	Antiparkinson Agents;Cholinergic Antagonists;Central Nervous System Agents;Cytochrome P-450 Enzyme Inhibitors;Anti-Dyskinesia Agents;Metabolic Side Effects of Drugs and Substances;Muscle Relaxants, Central;Muscarinic Antagonists;Chemical Actions and Uses;Autonomic Agents;Peripheral Nervous System Agents;Cytochrome P-450 CYP2B6 Inhibitors;Enzyme Inhibitors;Molecular Mechanisms of Pharmacological A…	QVYRGXJJSLMXQH-UHFFFAOYSA-N
1124	444863			SHZGCJCMOBCMKK-KGJVWPDLSA-N
1125	9832197			VKDXHXWBOARFPD-UFKOLESWSA-N
1126	46216142	dolutegravir	Anti-Infective Agents;Antiviral Agents;Therapeutic Uses;Anti-Retroviral Agents;Chemical Actions and Uses;Anti-HIV Agents;Integrase Inhibitors;Enzyme Inhibitors;HIV Integrase Inhibitors;Pharmacologic Actions;Molecular Mechanisms of Pharmacological Action	UGWJRRXTMKRYNK-VSLILLSYSA-M
1127	8280	paramethadione		VQASKUSHBVDKGU-UHFFFAOYSA-N
1128	53973758			JTLBOCIRURPVQN-ANFCVYHLSA-N
1129	3194	ebselen	Physiological Effects of Drugs;Sensory System Agents;Pharmacologic Actions;Therapeutic Uses;Antirheumatic Agents;Anti-Inflammatory Agents;Protective Agents;Central Nervous System Agents;Gastrointestinal Agents;Molecular Mechanisms of Pharmacological Action;Specialty Uses of Chemicals;Anti-Ulcer Agents;Analgesics;Peripheral Nervous System Agents;Analgesics, Non-Narcotic;Enzyme Inhibitors;Chemical …	DYEFUKCXAQOFHX-UHFFFAOYSA-N
1130	60065			QZVNQOLPLYWLHQ-GEPVFLLWSA-N
1131	158376	N-(4-(N-((2,4-diamino-furo(2,3-d)pyrimidin-5-yl)methyl)methylamino)benzoyl)glutamic acid		WXINNGCGSCFUCR-ZDUSSCGKSA-N
1132	1755	4-oxosebacic acid		XTQIBFVBYWIHIP-UHFFFAOYSA-N
1133	439300			RQFQJYYMBWVMQG-IAISRWIPSA-N
1134	379	octanoic acid		WWZKQHOCKIZLMA-UHFFFAOYSA-N
1135	44295736	3beta-(4-chlorophenyl) tropane-2beta-(3-(4'-methylphenyl) isoxazol-5-yl) hydrochloride		AUXUFNHAVGIVDC-JDJBWLAASA-N
1136	8747			FVFZSVRSDNUCGG-UHFFFAOYSA-N
1137	3062316	Dasatinib	Antineoplastic Agents;Enzyme Inhibitors;Pharmacologic Actions;Protein Kinase Inhibitors;Molecular Mechanisms of Pharmacological Action;Chemical Actions and Uses;Therapeutic Uses	ZBNZXTGUTAYRHI-UHFFFAOYSA-N
1138	6433110			GDXBRVCQGGKXJY-UHFFFAOYSA-N
1139	27492	vinyl carbamate		LVLANIHJQRZTPY-UHFFFAOYSA-N
1140	161022			NRUKQBVKKFFCSN-UHFFFAOYSA-N
1141	3538	GYKI 52466	Anticonvulsants;Central Nervous System Agents;Chemical Actions and Uses;Excitatory Amino Acid Agents;Excitatory Amino Acid Antagonists;Molecular Mechanisms of Pharmacological Action;Muscle Relaxants, Central;Neuromuscular Agents;Neuroprotective Agents;Neurotransmitter Agents;Peripheral Nervous System Agents;Pharmacologic Actions;Physiological Effects of Drugs;Protective Agents;Therapeutic Uses	LFBZZHVSGAHQPP-UHFFFAOYSA-N
1142	11652416	oleocanthal		VPOVFCBNUOUZGG-VAKDEWRISA-N
1143	34192	benthiocarb	Specialty Uses of Chemicals;Agrochemicals;Herbicides;Toxic Actions;Pesticides;Chemical Actions and Uses	QHTQREMOGMZHJV-UHFFFAOYSA-N
1144	2445			BYUCSFWXCMTYOI-UHFFFAOYSA-N
1145	265237	withaferin A		DBRXOUCRJQVYJQ-CKNDUULBSA-N
1146	344200	illudin S	Therapeutic Uses;Pharmacologic Actions;Chemical Actions and Uses;Antibiotics, Antineoplastic;Antineoplastic Agents	DDLLIYKVDWPHJI-RDBSUJKOSA-N
1147	42890	Idarubicin	Antibiotics, Antineoplastic;Molecular Mechanisms of Pharmacological Action;Pharmacologic Actions;Enzyme Inhibitors;Topoisomerase II Inhibitors;Therapeutic Uses;Antineoplastic Agents;Topoisomerase Inhibitors;Chemical Actions and Uses	XDXDZDZNSLXDNA-TZNDIEGXSA-N
1148	636380	Fondaparinux	Protease Inhibitors;Molecular Mechanisms of Pharmacological Action;Pharmacologic Actions;Anticoagulants;Hematologic Agents;Antithrombins;Enzyme Inhibitors;Factor Xa Inhibitors;Chemical Actions and Uses;Serine Proteinase Inhibitors;Therapeutic Uses	XEKSTYNIJLDDAZ-JASSWCPGSA-D
1149
1150	66005	inogatran	Molecular Mechanisms of Pharmacological Action;Anticoagulants;Hematologic Agents;Pharmacologic Actions;Protease Inhibitors;Chemical Actions and Uses;Serine Proteinase Inhibitors;Antithrombins;Enzyme Inhibitors;Therapeutic Uses	CDPROXZBMHOBTQ-SJORKVTESA-N
1151	114778	kahweol		JEKMKNDURXDJAD-HWUKTEKMSA-N
1152	72106	morniflumate		LDXSPUSKBDTEKA-UHFFFAOYSA-N
1153
1154	25246336			BLALDUPQYCGKAG-LURJTMIESA-N
1155	188448	ent-13(16),14-labdadiene-6,8,18-triol		ZKFWEINMPAYZON-FZWBFHRNSA-N
1156	2154	Aminopterin	Pharmacologic Actions;Folic Acid Antagonists;Enzyme Inhibitors;Molecular Mechanisms of Pharmacological Action;Chemical Actions and Uses	TVZGACDUOSZQKY-UHFFFAOYSA-N
1157	46907787	(+)-JQ1 compound		DNVXATUJJDPFDM-KRWDZBQOSA-N
1158	206042	orantinib	Molecular Mechanisms of Pharmacological Action;Chemical Actions and Uses;Pharmacologic Actions;Protein Kinase Inhibitors;Enzyme Inhibitors	NHFDRBXTEDBWCZ-UHFFFAOYSA-N
1159	625			RGWHQCVHVJXOKC-UHFFFAOYSA-N
1160	6441006	molephantin		LXINRHXYVUTAMQ-UESFRTJTSA-N
1161	1712095	drotaverin	Peripheral Nervous System Agents;Analgesics;Central Nervous System Agents;Autonomic Agents;Physiological Effects of Drugs;Pharmacologic Actions;Cardiovascular Agents;Therapeutic Uses;Vasodilator Agents;Parasympatholytics;Chemical Actions and Uses;Sensory System Agents	OMFNSKIUKYOYRG-MOSHPQCFSA-N
1162	25016417	PC190723		INYJNSBDHOVLAH-UHFFFAOYSA-N
1163	10658	angelicin	Physiological Effects of Drugs;Laboratory Chemicals;Specialty Uses of Chemicals;Psychotropic Drugs;Tranquilizing Agents;Indicators and Reagents;Intercalating Agents;Anticonvulsants;Chemical Actions and Uses;Central Nervous System Agents;Therapeutic Uses;Central Nervous System Depressants;Pharmacologic Actions	XDROKJSWHURZGO-UHFFFAOYSA-N
1164	68745268			BTQJGOQEJKHAGW-UHFFFAOYSA-N
1165	449093	Zeatin	Chemical Actions and Uses;Pharmacologic Actions;Plant Growth Regulators;Growth Substances;Physiological Effects of Drugs	UZKQTCBAMSWPJD-FARCUNLSSA-N
1166
1167	5289469			GOIYKVXXGCPHQU-BPUTZDHNSA-N
1168	5311015			PKJINWOACFYDQN-RBVMPENBSA-N
1169	6098	Cloxacillin	Chemical Actions and Uses;Therapeutic Uses;Pharmacologic Actions;Anti-Bacterial Agents;Anti-Infective Agents	LQOLIRLGBULYKD-JKIFEVAISA-N
1170	8200	tetraethylene glycol		UWHCKJMYHZGTIT-UHFFFAOYSA-N
1171	4124851	4-benzyl-2-methyl-1,2,4-thiadiazolidine-3,5-dione		JDSJDASOXWCHPN-UHFFFAOYSA-N
1172	3950	Lomustine	Alkylating Agents;Toxic Actions;Antineoplastic Agents, Alkylating;Chemical Actions and Uses;Therapeutic Uses;Antineoplastic Agents;Molecular Mechanisms of Pharmacological Action;Noxae;Pharmacologic Actions	GQYIWUVLTXOXAJ-UHFFFAOYSA-N
1173	156147	6',7'-dihydroxybergamottin	Molecular Mechanisms of Pharmacological Action;Metabolic Side Effects of Drugs and Substances;Enzyme Inhibitors;Pharmacologic Actions;Chemical Actions and Uses;Cytochrome P-450 Enzyme Inhibitors	IXZUPBUEKFXTSD-UHFFFAOYSA-N
1174	65272	2-oxothiazolidine-4-carboxylic acid		BMLMGCPTLHPWPY-UHFFFAOYSA-N
1175
1176	11617559	5-(3-methoxy-4-((4-methoxybenzyl)oxy)benzyl)pyrimidine-2,4-diamine		MYQAUKPBNJWPIE-UHFFFAOYSA-N
1177	9926791	tofacitinib	Chemical Actions and Uses;Enzyme Inhibitors;Molecular Mechanisms of Pharmacological Action;Pharmacologic Actions;Protein Kinase Inhibitors	UJLAWZDWDVHWOW-YPMHNXCESA-N
1178	1701	4-(2-aminoethyl)benzenesulfonylfluoride	Pharmacologic Actions;Serine Proteinase Inhibitors;Chemical Actions and Uses;Enzyme Inhibitors;Molecular Mechanisms of Pharmacological Action;Trypsin Inhibitors;Protease Inhibitors	MGSKVZWGBWPBTF-UHFFFAOYSA-N
1179	9875205	MDL 201,404YA		HVXFLNJFYRWDQU-UHFFFAOYSA-N
1180	19003	Cyclacillin	Therapeutic Uses;Anti-Infective Agents;Chemical Actions and Uses;Pharmacologic Actions;Anti-Bacterial Agents	HGBLNBBNRORJKI-WCABBAIRSA-N
1181	519335			AWIJRPNMLHPLNC-UHFFFAOYSA-N
1182	6918220	satraplatin	Therapeutic Uses;Pharmacologic Actions;Antineoplastic Agents;Chemical Actions and Uses	TWEQNPPRXJRHHM-UHFFFAOYSA-L
1183	3671	ibudilast	Vasodilator Agents;Autonomic Agents;Chemical Actions and Uses;Pharmacologic Actions;Bronchodilator Agents;Respiratory System Agents;Anti-Asthmatic Agents;Physiological Effects of Drugs;Phosphodiesterase Inhibitors;Peripheral Nervous System Agents;Molecular Mechanisms of Pharmacological Action;Cardiovascular Agents;Enzyme Inhibitors;Hematologic Agents;Platelet Aggregation Inhibitors;Therapeutic Us…	ZJVFLBOZORBYFE-UHFFFAOYSA-N
1184	17753927			LWQBAQJPCYBWJQ-BYPYZUCNSA-N
1185	12560	Erythromycin	Protein Synthesis Inhibitors;Gastrointestinal Agents;Anti-Bacterial Agents;Pharmacologic Actions;Therapeutic Uses;Anti-Infective Agents;Molecular Mechanisms of Pharmacological Action;Chemical Actions and Uses;Enzyme Inhibitors	ULGZDMOVFRHVEP-RWJQBGPGSA-N
1186	11476	3-methylbenzyl alcohol		JJCKHVUTVOPLBV-UHFFFAOYSA-N
1187	5351	sulfoxone		NEDPPCHNEOMTJV-UHFFFAOYSA-N
1188	9912771	darexaban	Molecular Mechanisms of Pharmacological Action;Protease Inhibitors;Pharmacologic Actions;Chemical Actions and Uses;Enzyme Inhibitors;Anticoagulants;Antithrombins;Hematologic Agents;Factor Xa Inhibitors;Serine Proteinase Inhibitors;Therapeutic Uses	IJNIQYINMSGIPS-UHFFFAOYSA-N
1189	444254	Acarbose	Pharmacologic Actions;Molecular Mechanisms of Pharmacological Action;Enzyme Inhibitors;Chemical Actions and Uses;Hypoglycemic Agents;Physiological Effects of Drugs;Glycoside Hydrolase Inhibitors	XUFXOAAUWZOOIT-SXARVLRPSA-N
1190	7921	gamma-valerolactone		GAEKPEKOJKCEMS-UHFFFAOYSA-N
1191	445607			WUUVSJBKHXDKBS-ROFOPDMZSA-N
1192	9841731	CP-470711		ATNZXIACLONSSN-XJFOESAGSA-N
1193	25074886			QJPSZAPHZMUGOX-ANRVCLKPSA-N
1194	6913994	fostriecin	Enzyme Inhibitors;Chemical Actions and Uses;Molecular Mechanisms of Pharmacological Action;Pharmacologic Actions	ZMQRJWIYMXZORG-DSWNLJKISA-N
1195	3367	fludarabine	Antineoplastic Agents;Chemical Actions and Uses;Pharmacologic Actions;Therapeutic Uses	HBUBKKRHXORPQB-UHFFFAOYSA-N
1196	3055172	pimecrolimus	Pharmacologic Actions;Molecular Mechanisms of Pharmacological Action;Anti-Inflammatory Agents, Non-Steroidal;Peripheral Nervous System Agents;Physiological Effects of Drugs;Chemical Actions and Uses;Anti-Inflammatory Agents;Analgesics, Non-Narcotic;Enzyme Inhibitors;Therapeutic Uses;Antirheumatic Agents;Analgesics;Sensory System Agents;Immunosuppressive Agents;Calcineurin Inhibitors;Immunologic F…	KASDHRXLYQOAKZ-QJBCOTQNSA-N
1197	16219807			VMQXVSNARQMSDL-UNTBIKODSA-M
1198	9559823			HWIUCKJBBBFNGG-NGYBGAFCSA-N
1199	6850776			QCVRFSPGUWEKFC-ILHSMLOTSA-N
1200	126038	fujianmycin B		MUNUJAJWLPOQBH-NIVTXAMTSA-N
1201	11138	trimesic acid		QMKYBPDZANOJGF-UHFFFAOYSA-N
1202	75791	phenylmalonic acid		WWYDYZMNFQIYPT-UHFFFAOYSA-N
1203	68081	isoimperatorin		IGWDEVSBEKYORK-UHFFFAOYSA-N
1204	3333	Felodipine	Anti-Arrhythmia Agents;Antihypertensive Agents;Calcium Channel Blockers;Calcium-Regulating Hormones and Agents;Cardiovascular Agents;Chemical Actions and Uses;Membrane Transport Modulators;Molecular Mechanisms of Pharmacological Action;Pharmacologic Actions;Physiological Effects of Drugs;Therapeutic Uses;Vasodilator Agents	RZTAMFZIAATZDJ-UHFFFAOYSA-N
1205	146770	2,3-dihydroxypropyl dichloroacetate		CVGDIEOKTJTGQW-UHFFFAOYSA-N
1206	21903911			ZEUHEBVQCRZUER-UHFFFAOYSA-N
1207	227681	1-(propoxymethyl)maleimide		YXEWPGYLMHXLPS-UHFFFAOYSA-N
1208	23982	Gadolinium		UIWYJDYFSGRHKR-UHFFFAOYSA-N
1209	16130978	adrenocorticotropin zinc	Chemical Actions and Uses;Pharmacologic Actions;Physiological Effects of Drugs	QZPSPKNRKXWDQH-HCKIHNDZSA-J
1210	5311345	PD 123319	Angiotensin II Type 2 Receptor Blockers;Cardiovascular Agents;Chemical Actions and Uses;Angiotensin Receptor Antagonists;Therapeutic Uses;Vasoconstrictor Agents;Molecular Mechanisms of Pharmacological Action;Pharmacologic Actions	YSTVFDAKLDMYCR-NDEPHWFRSA-N
1211	5315472			PREBVFJICNPEKM-YDWXAUTNSA-N
1212	5323562			PUPKKEQDLNREIM-KPQJDSDZSA-N
1213	76580	4-methoxymethylpyridoxine		WIQVPGFUYBUXNC-UHFFFAOYSA-N
1214	71252	NCO 650	Physiological Effects of Drugs;Enzyme Inhibitors;Molecular Mechanisms of Pharmacological Action;Neurotransmitter Agents;Pharmacologic Actions;Chemical Actions and Uses;Serine Proteinase Inhibitors;Protease Inhibitors;Histamine Antagonists;Histamine Agents;Histamine H1 Antagonists;Trypsin Inhibitors	HXLJIJAWKVNQNT-UHFFFAOYSA-N
1215	11501341	4-(N-methylamino)-4'-(2-(2-(2-fluoroethoxy)ethoxy)ethoxy)stilbene		NCWZOASIUQVOFA-FWZJPQCDSA-N
1216	38687	2-(4-(2,4-dichlorophenoxy)phenoxy)propionic acid		OOLBCHYXZDXLDS-UHFFFAOYSA-N
1217	4480103			LMRCOCQPONDBMR-UHFFFAOYSA-N
1218	5281954	tectochrysin		IRZVHDLBAYNPCT-UHFFFAOYSA-N
1219	114829	liquiritigenin		FURUXTVZLHCCNA-AWEZNQCLSA-N
1220	2247	Astemizole	Pharmacologic Actions;Histamine H1 Antagonists, Non-Sedating;Histamine H1 Antagonists;Chemical Actions and Uses;Therapeutic Uses;Molecular Mechanisms of Pharmacological Action;Anti-Allergic Agents;Histamine Antagonists;Neurotransmitter Agents;Physiological Effects of Drugs;Histamine Agents	GXDALQBWZGODGZ-UHFFFAOYSA-N
1221	24795070	SGI 1776		MHXGEROHKGDZGO-UHFFFAOYSA-N
1222	24405	Isopentenyladenosine	Physiological Effects of Drugs;Growth Substances;Chemical Actions and Uses;Plant Growth Regulators;Pharmacologic Actions	USVMJSALORZVDV-SDBHATRESA-N
1223	4449	nefazodone	Central Nervous System Agents;Serotonin and Noradrenaline Reuptake Inhibitors;Neurotransmitter Agents;Membrane Transport Modulators;Pharmacologic Actions;Antidepressive Agents, Second-Generation;Therapeutic Uses;Chemical Actions and Uses;Serotonin Agents;Physiological Effects of Drugs;Serotonin Antagonists;Molecular Mechanisms of Pharmacological Action;Neurotransmitter Uptake Inhibitors;Psychotro…	VRBKIVRKKCLPHA-UHFFFAOYSA-N
1224	8193	Dodecanol		LQZZUXJYWNFBMV-UHFFFAOYSA-N
1225	9823820	lenvatinib	Chemical Actions and Uses;Therapeutic Uses;Molecular Mechanisms of Pharmacological Action;Protein Kinase Inhibitors;Antineoplastic Agents;Pharmacologic Actions;Enzyme Inhibitors	WOSKHXYHFSIKNG-UHFFFAOYSA-N
1226	72732	alpha-lapachone	Topoisomerase Inhibitors;Molecular Mechanisms of Pharmacological Action;Topoisomerase II Inhibitors;Chemical Actions and Uses;Therapeutic Uses;Enzyme Inhibitors;Pharmacologic Actions;Antineoplastic Agents	PJWHOPKRRBUSDH-UHFFFAOYSA-N
1227	4534086			UMJUNUMSJDTYTM-UHFFFAOYSA-N
1228	6484	di-n-butyltin		AYOHIQLKSOJJQH-UHFFFAOYSA-N
1229	5289419	SU 9516		QNUKRWAIZMBVCU-WCIBSUBMSA-N
1230	42955			OJLOPKGSLYJEMD-LNQMSSPSSA-N
1231	6386	tert-Butyl Alcohol		DKGAVHZHDRPRBM-UHFFFAOYSA-N
1232	60561	racecadotril	Enzyme Inhibitors;Pharmacologic Actions;Gastrointestinal Agents;Molecular Mechanisms of Pharmacological Action;Protease Inhibitors;Antidiarrheals;Therapeutic Uses;Chemical Actions and Uses	ODUOJXZPIYUATO-LJQANCHMSA-N
1233	4599			AHLBNYSZXLDEJQ-UHFFFAOYSA-N
1234	92730			BFZHCUBIASXHPK-QJSKAATBSA-N
1235	9881506	4-methylene-2-octyl-5-oxofuran-3-carboxylic acid		VCWLZDVWHQVAJU-NEPJUHHUSA-N
1236	124134	chlamydocin		SGYJGGKDGBXCNY-QXUYBEEESA-N
1237	1345	PK 11195	Antineoplastic Agents;Chemical Actions and Uses;Pharmacologic Actions;Therapeutic Uses	RAVIZVQZGXBOQO-UHFFFAOYSA-N
1238	5459099			NXIFNLNXFPAWTO-WMKHZRKJSA-N
1239	2856			XZEFMZCNXDQXOZ-UHFFFAOYSA-N
1240	5356	sulthiame	Pharmacologic Actions;Anticonvulsants;Central Nervous System Agents;Chemical Actions and Uses;Therapeutic Uses	HMHVCUVYZFYAJI-UHFFFAOYSA-N
1241	62434	allyl methyl disulfide		XNZOTQPMYMCTBZ-UHFFFAOYSA-N
1242	123871	6-hydroxydopa quinone		YWRFBISQAMHSIX-YFKPBYRVSA-N
1243	65071			KBDSLGBFQAGHBE-QDTQPDKMSA-N
1244	3350			DBEPLOCGEIEOCV-UHFFFAOYSA-N
1245	72139	thioxolone		SLYPOVJCSQHITR-UHFFFAOYSA-N
1246	44201349			YJXYMDNRYHCPHB-BDQAORGHSA-M
1247	449193	Roflumilast		MNDBXUUTURYVHR-UHFFFAOYSA-N
1248	5353431	3-(4-methylphenylsulfonyl)-2-propenenitrile		DOEWDSDBFRHVAP-KRXBUXKQSA-N
1249	7595			GWEHVDNNLFDJLR-UHFFFAOYSA-N
1250	24963252	TAK 733		RCLQNICOARASSR-SECBINFHSA-N
1251
1252	104955	1-(2-(3-(4-methoxyphenyl)propoxy)-4-methoxyphenylethyl)-1H-imidazole	Molecular Mechanisms of Pharmacological Action;Calcium-Regulating Hormones and Agents;Platelet Aggregation Inhibitors;Cardiovascular Agents;Hematologic Agents;Calcium Channel Blockers;Membrane Transport Modulators;Chemical Actions and Uses;Physiological Effects of Drugs;Therapeutic Uses;Pharmacologic Actions	FWLPKVQUECFKSW-UHFFFAOYSA-N
1253	93114			XREDUPOVEQDQQS-UHFFFAOYSA-N
1254	119218	4-hydroxypyrazole		KAUABWYBFARJAF-UHFFFAOYSA-N
1255	2187	Anastrozole	Aromatase Inhibitors;Antineoplastic Agents;Hormone Antagonists;Hormones, Hormone Substitutes, and Hormone Antagonists;Pharmacologic Actions;Antineoplastic Agents, Hormonal;Steroid Synthesis Inhibitors;Enzyme Inhibitors;Molecular Mechanisms of Pharmacological Action;Therapeutic Uses;Chemical Actions and Uses;Estrogen Antagonists;Physiological Effects of Drugs	YBBLVLTVTVSKRW-UHFFFAOYSA-N
1256	71112			RBMHUYBJIYNRLY-UHFFFAOYSA-N
1257	2563	Carbidopa	Dopamine Agents;Neurotransmitter Agents;Pharmacologic Actions;Antiparkinson Agents;Physiological Effects of Drugs;Therapeutic Uses;Chemical Actions and Uses;Enzyme Inhibitors;Molecular Mechanisms of Pharmacological Action;Anti-Dyskinesia Agents;Aromatic Amino Acid Decarboxylase Inhibitors;Central Nervous System Agents	TZFNLOMSOLWIDK-UHFFFAOYSA-N
1258	24775005	LDE225		VZZJRYRQSPEMTK-CALCHBBNSA-N
1259	54840	Atomoxetine Hydrochloride	Adrenergic Agents;Membrane Transport Modulators;Neurotransmitter Uptake Inhibitors;Neurotransmitter Agents;Pharmacologic Actions;Adrenergic Uptake Inhibitors;Chemical Actions and Uses;Physiological Effects of Drugs;Molecular Mechanisms of Pharmacological Action	LUCXVPAZUDVVBT-UNTBIKODSA-N
1260	6027			SRBFZHDQGSBBOR-LECHCGJUSA-N
1261	4539	Norfloxacin	Cytochrome P-450 Enzyme Inhibitors;Chemical Actions and Uses;Therapeutic Uses;Topoisomerase Inhibitors;Anti-Infective Agents;Metabolic Side Effects of Drugs and Substances;Pharmacologic Actions;Antineoplastic Agents;Cytochrome P-450 CYP1A2 Inhibitors;Topoisomerase II Inhibitors;Enzyme Inhibitors;Molecular Mechanisms of Pharmacological Action;Anti-Bacterial Agents	OGJPXUAPXNRGGI-UHFFFAOYSA-N
1262	446223			WLIDQCHXBFDAKG-UHFFFAOYSA-N
1263	10066979	bolinaquinone		PYUXUMSQSVWNDS-NSAJDELNSA-N
1264
1265	159470	N-(2-pyridone-6-yl)-N',N'-di-n-propylformamidine		MEYPAYJYAZKERR-UHFFFAOYSA-N
1266	2431	bretylium	Cardiovascular Agents;Chemical Actions and Uses;Therapeutic Uses;Pharmacologic Actions;Anti-Arrhythmia Agents	AAQOQKQBGPPFNS-UHFFFAOYSA-N
1267	72828	cyclopentenyl cytosine	Antineoplastic Agents;Molecular Mechanisms of Pharmacological Action;Enzyme Inhibitors;Pharmacologic Actions;Therapeutic Uses;Chemical Actions and Uses	DUJGMZAICVPCBJ-VDAHYXPESA-N
1268	2881	Cromolyn Sodium	Therapeutic Uses;Chemical Actions and Uses;Respiratory System Agents;Anti-Asthmatic Agents;Pharmacologic Actions	IMZMKUWMOSJXDT-UHFFFAOYSA-L
1269	2732	Chlorthalidone	Membrane Transport Modulators;Antihypertensive Agents;Sodium Chloride Symporter Inhibitors;Molecular Mechanisms of Pharmacological Action;Pharmacologic Actions;Cardiovascular Agents;Diuretics;Natriuretic Agents;Physiological Effects of Drugs;Chemical Actions and Uses;Therapeutic Uses	JIVPVXMEBJLZRO-UHFFFAOYSA-N
1270	69068	ubiquinone-O		UIXPTCZPFCVOQF-UHFFFAOYSA-N
1271	4915	Procarbazine	Antineoplastic Agents;Chemical Actions and Uses;Therapeutic Uses;Pharmacologic Actions	CPTBDICYNRMXFX-UHFFFAOYSA-N
1272	689043	caffeic acid	Molecular Mechanisms of Pharmacological Action;Pharmacologic Actions;Physiological Effects of Drugs;Specialty Uses of Chemicals;Antioxidants;Chemical Actions and Uses;Protective Agents	QAIPRVGONGVQAS-DUXPYHPUSA-N
1273	9841667	1-(2-bromophenyl)-3-(7-cyano-3H-benzotriazol-4-yl)urea		SEDUMQWZEOMXSO-UHFFFAOYSA-N
1274	5720			MUXFZBHBYYYLTH-UHFFFAOYSA-N
1275	1981	acemetacin	Pharmacologic Actions;Therapeutic Uses;Analgesics;Peripheral Nervous System Agents;Anti-Inflammatory Agents;Anti-Inflammatory Agents, Non-Steroidal;Analgesics, Non-Narcotic;Antirheumatic Agents;Sensory System Agents;Physiological Effects of Drugs;Chemical Actions and Uses	FSQKKOOTNAMONP-UHFFFAOYSA-N
1276	2723698	2-thiopyridine		WHMDPDGBKYUEMW-UHFFFAOYSA-N
1277	9815538	7-chloro-3-imino-5-methyl-2-azabicyclo(4.1.0)heptane		IZIZKGZAEABSET-IEUZAGAGSA-N
1278	275			FSBIGDSBMBYOPN-UHFFFAOYSA-N
1279	445713	farnesyl pyrophosphate		VWFJDQUYCIWHTN-YFVJMOTDSA-N
1280	27447	Cephalexin	Anti-Bacterial Agents;Pharmacologic Actions;Therapeutic Uses;Chemical Actions and Uses;Anti-Infective Agents	ZAIPMKNFIOOWCQ-UEKVPHQBSA-N
1281	6510278			WDXRGPWQVHZTQJ-XCTJHIRPSA-N
1282	5335621	4(4-(5-nitro-furan-2-ylmethylene)-3,5-dioxo-pyrazolidin-1-yl)-benzoic acid ethyl ester		ARGIPZKQJGFSGQ-LCYFTJDESA-N
1283	65958	balofloxacin	Anti-Bacterial Agents;Enzyme Inhibitors;Chemical Actions and Uses;Topoisomerase II Inhibitors;Therapeutic Uses;Antineoplastic Agents;Molecular Mechanisms of Pharmacological Action;Pharmacologic Actions;Anti-Infective Agents;Topoisomerase Inhibitors	MGQLHRYJBWGORO-UHFFFAOYSA-N
1284	1101			BJHIKXHVCXFQLS-UHFFFAOYSA-N
1285	46782864			LUKBXSAWLPMMSZ-OYESDQHJSA-N
1286	13192	1,6-hexamethylene diisocyanate	Indicators and Reagents;Laboratory Chemicals;Air Pollutants;Toxic Actions;Specialty Uses of Chemicals;Environmental Pollutants;Air Pollutants, Occupational;Chemical Actions and Uses;Cross-Linking Reagents	RRAMGCGOFNQTLD-UHFFFAOYSA-N
1287	428	trimethylenediamine		XFNJVJPLKCPIBV-UHFFFAOYSA-N
1288	4727	Penicillamine	Chelating Agents;Therapeutic Uses;Pharmacologic Actions;Chemical Actions and Uses;Protective Agents;Antidotes;Specialty Uses of Chemicals;Antirheumatic Agents;Physiological Effects of Drugs;Sequestering Agents;Molecular Mechanisms of Pharmacological Action	VVNCNSJFMMFHPL-UHFFFAOYSA-N
1289	161557	ampelopsin		KJXSIXMJHKAJOD-LSDHHAIUSA-N
1290	6509979	pimecrolimus	Physiological Effects of Drugs;Chemical Actions and Uses;Enzyme Inhibitors;Peripheral Nervous System Agents;Anti-Inflammatory Agents;Sensory System Agents;Antirheumatic Agents;Calcineurin Inhibitors;Therapeutic Uses;Analgesics;Anti-Inflammatory Agents, Non-Steroidal;Pharmacologic Actions;Immunosuppressive Agents;Molecular Mechanisms of Pharmacological Action;Analgesics, Non-Narcotic;Dermatologic …	KASDHRXLYQOAKZ-XDSKOBMDSA-N
1291	5311309	Nateglinide	Chemical Actions and Uses;Physiological Effects of Drugs;Pharmacologic Actions;Hypoglycemic Agents	OELFLUMRDSZNSF-OFLPRAFFSA-N
1292	8987	Ditiocarb	Chelating Agents;Pharmacologic Actions;Adjuvants, Immunologic;Molecular Mechanisms of Pharmacological Action;Specialty Uses of Chemicals;Therapeutic Uses;Anti-Infective Agents;Sequestering Agents;Antiviral Agents;Physiological Effects of Drugs;Chemical Actions and Uses;Immunologic Factors	LMBWSYZSUOEYSN-UHFFFAOYSA-N
1293	4630	Oxotremorine	Chemical Actions and Uses;Muscarinic Agonists;Molecular Mechanisms of Pharmacological Action;Cholinergic Agonists;Pharmacologic Actions;Cholinergic Agents;Neurotransmitter Agents;Physiological Effects of Drugs	RSDOPYMFZBJHRL-UHFFFAOYSA-N
1294	5281078	Mycophenolic Acid	Anti-Infective Agents;Antineoplastic Agents;Anti-Bacterial Agents;Chemical Actions and Uses;Therapeutic Uses;Antitubercular Agents;Enzyme Inhibitors;Antibiotics, Antineoplastic;Molecular Mechanisms of Pharmacological Action;Pharmacologic Actions;Antibiotics, Antitubercular	RTGDFNSFWBGLEC-SYZQJQIISA-N
1295	446800			GZZDWFDWHXPWJK-KBPLZSHQSA-N
1296	196402	alpha-viniferin		KUTVNHOAKHJJFL-ZSIJVUTGSA-N
1297	3899541	FG 9041	Chemical Actions and Uses;Excitatory Amino Acid Agents;Excitatory Amino Acid Antagonists;Molecular Mechanisms of Pharmacological Action;Neurotransmitter Agents;Pharmacologic Actions;Physiological Effects of Drugs	RWVIMCIPOAXUDG-UHFFFAOYSA-N
1298	4893	Prazosin	Adrenergic Agents;Adrenergic Antagonists;Adrenergic alpha-1 Receptor Antagonists;Adrenergic alpha-Antagonists;Antihypertensive Agents;Cardiovascular Agents;Chemical Actions and Uses;Molecular Mechanisms of Pharmacological Action;Neurotransmitter Agents;Pharmacologic Actions;Physiological Effects of Drugs;Therapeutic Uses	IENZQIKPVFGBNW-UHFFFAOYSA-N
1299	54682459	6-hydroxywarfarin		IQWPEJBUOJQPDE-UHFFFAOYSA-N
1300	449117			MHRYDJWKKUNWJY-JQFCFGFHSA-N
1301	443	androstane-3,17-dione		RAJWOBJTTGJROA-UHFFFAOYSA-N
1302	6480509			LIEMBEWXEZJEEZ-XINAWCOVSA-N
1303	4923			SSOLNOMRVKKSON-UHFFFAOYSA-N
1304	6437368	manoalide	Cardiovascular Agents;Chemical Actions and Uses;Membrane Transport Modulators;Enzyme Inhibitors;Molecular Mechanisms of Pharmacological Action;Anti-Bacterial Agents;Peripheral Nervous System Agents;Antirheumatic Agents;Sensory System Agents;Calcium-Regulating Hormones and Agents;Therapeutic Uses;Pharmacologic Actions;Phosphodiesterase Inhibitors;Analgesics;Anti-Inflammatory Agents;Anti-Infective …	FGJIDQWRRLDGDB-CPIXEKRISA-N
1305	1394	1-oleoyl-2-acetylglycerol		PWTCCMJTPHCGMS-UHFFFAOYSA-N
1306	644241	4-methyl-N-(3-(4-methylimidazol-1-yl)-5-(trifluoromethyl)phenyl)-3-((4-pyridin-3-ylpyrimidin-2-yl)amino)benzamide		HHZIURLSWUIHRB-UHFFFAOYSA-N
1307	439299			VGGGPCQERPFHOB-MCIONIFRSA-N
1308	44134862	FR 144420		IUZSRLKYOVAHFC-UHFFFAOYSA-N
1309	5330790	JNJ-7706621		KDKUVYLMPJIGKA-UHFFFAOYSA-N
1310	9888108			CWLFPWRNPQXWLD-UHFFFAOYSA-N
1311	3035817	staurosporine aglycone	Pharmacologic Actions;Enzyme Inhibitors;Molecular Mechanisms of Pharmacological Action;Chemical Actions and Uses	KOZFSFOOLUUIGY-SOLYNIJKSA-N
1312	73508			MKLNTBLOABOJFZ-UHFFFAOYSA-N
1313	16040306			UCPVOTSNNAVKNE-UHFFFAOYSA-N
1314	152			OBQMLSFOUZUIOB-UHFFFAOYSA-N
1315	4677	pantethine		DJWYOLJPSHDSAL-UHFFFAOYSA-N
1316	11494412	ARQ 197		UCEQXRCJXIVODC-PMACEKPBSA-N
1317	2338			SLLMMFWUJVANSC-UHFFFAOYSA-N
1318	5470493	heliquinomycin		MLFZQFHGXSVTGX-VJANPNJTSA-N
1319	121855	calpain inhibitor 2	Enzyme Inhibitors;Protease Inhibitors;Chemical Actions and Uses;Pharmacologic Actions;Molecular Mechanisms of Pharmacological Action;Cysteine Proteinase Inhibitors	RJWLAIMXRBDUMH-ULQDDVLXSA-N
1320	409315			RTUDQBPZFFIRAD-UHFFFAOYSA-N
1321	9824918	sergliflozin etabonate	Pharmacologic Actions;Molecular Mechanisms of Pharmacological Action;Chemical Actions and Uses;Physiological Effects of Drugs;Hypoglycemic Agents;Sodium-Glucose Transporter 2 Inhibitors	QLXKHBNJTPICNF-QMCAAQAGSA-N
1322	3431	fumonisin B1	Carcinogens, Environmental;Teratogens;Molecular Mechanisms of Pharmacological Action;Noxae;Toxic Actions;Pharmacologic Actions;Carcinogens;Chemical Actions and Uses;Enzyme Inhibitors	UVBUBMSSQKOIBE-UHFFFAOYSA-N
1323	5106	Roxithromycin	Anti-Bacterial Agents;Anti-Infective Agents;Chemical Actions and Uses;Pharmacologic Actions;Therapeutic Uses	RXZBMPWDPOLZGW-UHFFFAOYSA-N
1324	115355	nitisinone	Chemical Actions and Uses;Pharmacologic Actions;Enzyme Inhibitors;Molecular Mechanisms of Pharmacological Action	OUBCNLGXQFSTLU-UHFFFAOYSA-N
1325	65749			HSIBGVUMFOSJPD-RPZDFXSQSA-N
1326	56977810			XUTZDXHKQDPUMA-GYYOTUSESA-N
1327	2632978			WPZWEDFSJZJTTD-UHFFFAOYSA-N
1328	440735	eriodictyol		SBHXYTNGIZCORC-ZDUSSCGKSA-N
1329	5328779	alpha-cyano-(3,4-dihydroxy)-N-benzylcinnamide	Molecular Mechanisms of Pharmacological Action;Enzyme Inhibitors;Antineoplastic Agents;Chemical Actions and Uses;Pharmacologic Actions;Therapeutic Uses	TUCIOBMMDDOEMM-RIYZIHGNSA-N
1330	5871			PIQVDUKEQYOJNR-RWXTUVLLSA-N
1331	159866	n-octylpentaoxyethylene		MJELOWOAIAAUJT-UHFFFAOYSA-N
1332	104954	2-hydroxyamino-1-methyl-6-phenylimidazo(4,5-b)pyridine	Chemical Actions and Uses;Carcinogens;Noxae;Mutagens;Toxic Actions	DCVWQAGUQFBCTF-UHFFFAOYSA-N
1333	2725	Chlorpheniramine	Dermatologic Agents;Physiological Effects of Drugs;Pharmacologic Actions;Histamine Agents;Antipruritics;Histamine Antagonists;Chemical Actions and Uses;Neurotransmitter Agents;Molecular Mechanisms of Pharmacological Action;Anti-Allergic Agents;Therapeutic Uses;Histamine H1 Antagonists	SOYKEARSMXGVTM-UHFFFAOYSA-N
1334	54677920	clorobiocin		FJAQNRBDVKIIKK-UHFFFAOYSA-N
1335	11502			PJANXHGTPQOBST-UHFFFAOYSA-N
1336	24779593	atheronal-A		YAKOGNWFSAFQBB-CGPSQUAXSA-N
1337	5281810	tectoridin		CNOURESJATUGPN-UDEBZQQRSA-N
1338	448457	Prostaglandin D2		BHMBVRSPMRCCGG-OUTUXVNYSA-N
1339	10255	Kainic Acid	Anthelmintics;Anti-Infective Agents;Antinematodal Agents;Antiparasitic Agents;Chemical Actions and Uses;Excitatory Amino Acid Agents;Excitatory Amino Acid Agonists;Molecular Mechanisms of Pharmacological Action;Neurotransmitter Agents;Pharmacologic Actions;Physiological Effects of Drugs;Therapeutic Uses	VLSMHEGGTFMBBZ-OOZYFLPDSA-N
1340	439680	beta-1,4-mannan		WQZGKKKJIJFFOK-RWOPYEJCSA-N
1341	5441			HXQVQGWHFRNKMS-UHFFFAOYSA-L
1342	10168444	darexaban glucuronide		IOUMBCGOXOKZAE-CLIYFGAVSA-N
1343	48040	Encainide	Membrane Transport Modulators;Cardiovascular Agents;Pharmacologic Actions;Chemical Actions and Uses;Therapeutic Uses;Anti-Arrhythmia Agents;Molecular Mechanisms of Pharmacological Action;Sodium Channel Blockers;Voltage-Gated Sodium Channel Blockers	OJIIZIWOLTYOBS-UHFFFAOYSA-N
1344	123723	2-(4-(quinolin-2-yl-methoxy)phenyl)-2-cyclopentylacetic acid	Sensory System Agents;Chemical Actions and Uses;Peripheral Nervous System Agents;Anti-Inflammatory Agents, Non-Steroidal;Physiological Effects of Drugs;Pharmacologic Actions;Antirheumatic Agents;Enzyme Inhibitors;Molecular Mechanisms of Pharmacological Action;Therapeutic Uses;Anti-Inflammatory Agents;Analgesics, Non-Narcotic;Analgesics;Lipoxygenase Inhibitors	ZEYYDOLCHFETHQ-JOCHJYFZSA-N
1345	6336	systhane	Agrochemicals;Pesticides;Fungicides, Industrial;Specialty Uses of Chemicals;Chemical Actions and Uses;Toxic Actions	HZJKXKUJVSEEFU-UHFFFAOYSA-N
1346	4740	Pentoxifylline	Platelet Aggregation Inhibitors;Hematologic Agents;Specialty Uses of Chemicals;Protective Agents;Antioxidants;Chemical Actions and Uses;Physiological Effects of Drugs;Therapeutic Uses;Cardiovascular Agents;Enzyme Inhibitors;Molecular Mechanisms of Pharmacological Action;Pharmacologic Actions;Phosphodiesterase Inhibitors;Radiation-Protective Agents;Free Radical Scavengers;Vasodilator Agents	BYPFEZZEUUWMEJ-UHFFFAOYSA-N
1347	24776445	HhAntag691		BPQMGSKTAYIVFO-UHFFFAOYSA-N
1348	24963251			RCLQNICOARASSR-VIFPVBQESA-N
1349	10130754	2-(phosphonomethyl)pentanedioic acid		ISEYJGQFXSTPMQ-UHFFFAOYSA-N
1350	1060	Pyruvic Acid		LCTONWCANYUPML-UHFFFAOYSA-N
1351	150610	Ertapenem	Therapeutic Uses;Chemical Actions and Uses;Pharmacologic Actions;Anti-Infective Agents;Anti-Bacterial Agents	JUZNIMUFDBIJCM-ANEDZVCMSA-N
1352	64929			MQOBSOSZFYZQOK-UHFFFAOYSA-N
1353	108052	cafestol		DNJVYWXIDISQRD-HWUKTEKMSA-N
1354	11403745	KR-62436		XNYVGGJJENHRBZ-UHFFFAOYSA-N
1355	119057			DBMJZOMNXBSRED-UHFFFAOYSA-N
1356	2339			CLDDOKCDXBMMKZ-UHFFFAOYSA-N
1357	4027			XGWSRLSPWIEMLQ-UHFFFAOYSA-N
1358	4048	Megestrol Acetate	Antineoplastic Agents;Antineoplastic Agents, Hormonal;Appetite Stimulants;Central Nervous System Agents;Central Nervous System Stimulants;Chemical Actions and Uses;Pharmacologic Actions;Physiological Effects of Drugs;Therapeutic Uses	RQZAXGRLVPAYTJ-UHFFFAOYSA-N
1359	15506	butylcyclohexane		GGBJHURWWWLEQH-UHFFFAOYSA-N
1360	6536	Triparanol	Therapeutic Uses;Hypolipidemic Agents;Molecular Mechanisms of Pharmacological Action;Lipid Regulating Agents;Pharmacologic Actions;Antimetabolites;Chemical Actions and Uses	SYHDSBBKRLVLFF-UHFFFAOYSA-N
1361	9954236	NS 3623		JXPULDIATMTIIN-UHFFFAOYSA-N
1362	134497	4-iodophenylalanine		PZNQZSRPDOEBMS-QMMMGPOBSA-N
1363	193396	7 alpha,26-dihydroxy-4-cholesten-3-one		KVJVJJWIEXCECB-GWUAJDSISA-N
1364	4913	Procainamide	Sodium Channel Blockers;Therapeutic Uses;Anti-Arrhythmia Agents;Molecular Mechanisms of Pharmacological Action;Membrane Transport Modulators;Cardiovascular Agents;Pharmacologic Actions;Voltage-Gated Sodium Channel Blockers;Chemical Actions and Uses	REQCZEXYDRLIBE-UHFFFAOYSA-N
1365	5057842			XRIWLEWQNCECEP-UHFFFAOYSA-N
1366	161272	2'-deoxythymidylyl-(3'-5')-2'-deoxyadenosine		XPAOKCSHUNYPBS-XSBNNCSWSA-N
1367	210767			DZQJVYVJEDNFGD-UHFFFAOYSA-N
1368	91690	tetcyclacis	Chemical Actions and Uses;Metabolic Side Effects of Drugs and Substances;Enzyme Inhibitors;Molecular Mechanisms of Pharmacological Action;Pharmacologic Actions;Cytochrome P-450 Enzyme Inhibitors	DPOWHSMECVNHAT-UHFFFAOYSA-N
1369	154905	1-ethynylpyrene		VEBUBSLYGRMOSZ-UHFFFAOYSA-N
1370	5407			BPEWUONYVDABNZ-UHFFFAOYSA-N
1371	3825	Ketoprofen	Chemical Actions and Uses;Sensory System Agents;Enzyme Inhibitors;Pharmacologic Actions;Analgesics, Non-Narcotic;Cyclooxygenase Inhibitors;Peripheral Nervous System Agents;Anti-Inflammatory Agents, Non-Steroidal;Therapeutic Uses;Analgesics;Anti-Inflammatory Agents;Physiological Effects of Drugs;Antirheumatic Agents;Molecular Mechanisms of Pharmacological Action	DKYWVDODHFEZIM-UHFFFAOYSA-N
1372	9961191			GVKXFVCXBFGBCD-TURJJOHXSA-N
1373	19956	5-azacytosine		MFEFTTYGMZOIKO-UHFFFAOYSA-N
1374	5280388	prostaglandin B1		YBHMPNRDOVPQIN-VSOYFRJCSA-N
1375	4802			ZPHBZEQOLSRPAK-UHFFFAOYSA-N
1376	447380			OIRLUPUXIUAWOH-LLVKDONJSA-N
1377	3410	Formoterol Fumarate	Adrenergic beta-2 Receptor Agonists;Anti-Asthmatic Agents;Adrenergic Agonists;Autonomic Agents;Adrenergic Agents;Physiological Effects of Drugs;Respiratory System Agents;Therapeutic Uses;Bronchodilator Agents;Peripheral Nervous System Agents;Adrenergic beta-Agonists;Neurotransmitter Agents;Chemical Actions and Uses;Pharmacologic Actions;Molecular Mechanisms of Pharmacological Action	BPZSYCZIITTYBL-UHFFFAOYSA-N
1378	3443			IECPWNUMDGFDKC-UHFFFAOYSA-N
1379	72571	2,2'-((3,3'-dimethoxy(1,1'-biphenyl)-4,4'-diyl)diimino)bis-benzoic acid		IQZIRNIZQHVBMB-UHFFFAOYSA-N
1380	1027			ORNBQBCIOKFOEO-UHFFFAOYSA-N
1381	5315980			JBQHVGSHZLWWDC-UHFFFAOYSA-N
1382	4611			QRPSQQUYPMFERG-UHFFFAOYSA-N
1383	5287488			CGEZBCISRKFHLZ-UHFFFAOYSA-N
1384	119266			ITZHGZMZQUJODL-UHFFFAOYSA-N
1385	21771	butriptyline	Chemical Actions and Uses;Central Nervous System Depressants;Central Nervous System Agents;Anti-Anxiety Agents;Psychotropic Drugs;Therapeutic Uses;Pharmacologic Actions;Antidepressive Agents;Physiological Effects of Drugs;Tranquilizing Agents	MCWAFEJHLHEFOD-UHFFFAOYSA-N
1386	31657	oxamyl		KZAUOCCYDRDERY-UHFFFAOYSA-N
1387	4659568			JRURYQJSLYLRLN-UHFFFAOYSA-N
1388	16130049	siomycin A	Pharmacologic Actions;Antibiotics, Antineoplastic;Therapeutic Uses;Antineoplastic Agents;Chemical Actions and Uses	AKFVOKPQHFBYCA-UHFFFAOYSA-N
1389	54684599	HR 325		GDHFOVCRYCPOTK-QBFSEMIESA-N
1390	1072			AUNGANRZJHBGPY-UHFFFAOYSA-N
1391	3025899	2-(allylthio)pyrazine	Molecular Mechanisms of Pharmacological Action;Chemical Actions and Uses;Cytochrome P-450 CYP2E1 Inhibitors;Pharmacologic Actions;Cytochrome P-450 Enzyme Inhibitors;Enzyme Inhibitors;Metabolic Side Effects of Drugs and Substances	ZYBMMXTUPCNGBL-UHFFFAOYSA-N
1392	6214	hexachloroethane	Antiparasitic Agents;Chemical Actions and Uses;Pharmacologic Actions;Therapeutic Uses;Anti-Infective Agents;Anthelmintics	VHHHONWQHHHLTI-UHFFFAOYSA-N
1393	5282363	4,4'-dihydroxystilbene		XLAIWHIOIFKLEO-OWOJBTEDSA-N
1394	5742673	Cefotaxime	Anti-Infective Agents;Therapeutic Uses;Anti-Bacterial Agents;Pharmacologic Actions;Chemical Actions and Uses	GPRBEKHLDVQUJE-QSWIMTSFSA-N
1395	148177	perifosine		SZFPYBIJACMNJV-UHFFFAOYSA-N
1396	6437837	CGP 39653	Molecular Mechanisms of Pharmacological Action;Physiological Effects of Drugs;Neurotransmitter Agents;Excitatory Amino Acid Antagonists;Excitatory Amino Acid Agents;Pharmacologic Actions;Chemical Actions and Uses	ZEFQYTSQDVUMEU-GQCTYLIASA-N
1397	440071	taurolithocholic acid 3-sulfate		HSNPMXROZIQAQD-GBURMNQMSA-N
1398	9861219	acanthoic acid		TVHDZSRRHQKNEZ-BDAJPOSXSA-N
1399	5438			GZEJMYFXZMUAEC-UHFFFAOYSA-O
1400	5090	rofecoxib	Chemical Actions and Uses;Therapeutic Uses;Cyclooxygenase 2 Inhibitors;Anti-Inflammatory Agents;Pharmacologic Actions;Anti-Inflammatory Agents, Non-Steroidal;Antirheumatic Agents;Analgesics, Non-Narcotic;Enzyme Inhibitors;Peripheral Nervous System Agents;Molecular Mechanisms of Pharmacological Action;Physiological Effects of Drugs;Analgesics;Cyclooxygenase Inhibitors;Sensory System Agents	RZJQGNCSTQAWON-UHFFFAOYSA-N
1401	90334			NMCBWICNRJLKKM-UHFFFAOYSA-N
1402	11683	Megestrol Acetate	Antineoplastic Agents;Therapeutic Uses;Antineoplastic Agents, Hormonal;Central Nervous System Stimulants;Chemical Actions and Uses;Appetite Stimulants;Pharmacologic Actions;Central Nervous System Agents;Physiological Effects of Drugs	RQZAXGRLVPAYTJ-GQFGMJRRSA-N
1403	129536	PD 138312	Chemical Actions and Uses;Enzyme Inhibitors;Molecular Mechanisms of Pharmacological Action;Therapeutic Uses;Antineoplastic Agents;Pharmacologic Actions;Topoisomerase II Inhibitors;Topoisomerase Inhibitors	WZGKUGHHTACDTE-UHFFFAOYSA-N
1404
1405	81462	Bistris	Specialty Uses of Chemicals;Buffers;Laboratory Chemicals;Chemical Actions and Uses	OWMVSZAMULFTJU-UHFFFAOYSA-N
1406	5288033			PJALLUJRPFUWAF-UHFFFAOYSA-N
1407	73864	4,4'-hexafluorisopropylidene diphenol	Endocrine Disruptors;Pharmacologic Actions;Chemical Actions and Uses;Physiological Effects of Drugs;Toxic Actions	ZFVMWEVVKGLCIJ-UHFFFAOYSA-N
1408	99904	deoxyelephantopin		JMUOPRSXUVOHFE-UHFFFAOYSA-N
1409	2816	cloxazolam		ZIXNZOBDFKSQTC-UHFFFAOYSA-N
1410	10014426	680C91		YBSDQTBCNYWBMX-ONEGZZNKSA-N
1411	6327654			LXCYSACZTOKNNS-UHFFFAOYSA-N
1412	11047865			NFZMOKLQFVMWGI-SDBHATRESA-N
1413	119411	tris(2-carboxyethyl)phosphine	Laboratory Chemicals;Indicators and Reagents;Chemical Actions and Uses;Specialty Uses of Chemicals	PZBFGYYEXUXCOF-UHFFFAOYSA-N
1414	17751819	4-(4-chlorobenzyl)-1-(7H-pyrrolo(2,3-d)pyrimidin-4-yl)piperidin-4-amine		RZIDZIGAXXNODG-UHFFFAOYSA-N
1415	25676			AXLOCHLTNQDFFS-BELXDXCXSA-N
1416	2057			CANOJKGQDCJDOX-UHFFFAOYSA-N
1417
1418	213023			KSGXQBZTULBEEQ-UHFFFAOYSA-N
1419	443955	vinpocetine	Central Nervous System Agents;Neuroprotective Agents;Chemical Actions and Uses;Nootropic Agents;Physiological Effects of Drugs;Protective Agents;Molecular Mechanisms of Pharmacological Action;Therapeutic Uses;Cardiovascular Agents;Enzyme Inhibitors;Pharmacologic Actions;Vasodilator Agents;Phosphodiesterase Inhibitors	DDNCQMVWWZOMLN-IRLDBZIGSA-N
1420	1764763			XMJAJFVLHDIEHF-PKWKDQJDSA-N
1421	72172	ubenimex	Antibiotics, Antineoplastic;Physiological Effects of Drugs;Pharmacologic Actions;Anti-Retroviral Agents;Protease Inhibitors;Chemical Actions and Uses;Anti-Bacterial Agents;Anti-HIV Agents;Molecular Mechanisms of Pharmacological Action;Enzyme Inhibitors;Adjuvants, Immunologic;Antineoplastic Agents;Therapeutic Uses;Anti-Infective Agents;Immunologic Factors;Antiviral Agents	VGGGPCQERPFHOB-RDBSUJKOSA-N
1422	115067	gastrodin		PUQSUZTXKPLAPR-UJPOAAIJSA-N
1423	51081	Pefloxacin	Cytochrome P-450 CYP1A2 Inhibitors;Cytochrome P-450 Enzyme Inhibitors;Chemical Actions and Uses;Therapeutic Uses;Antineoplastic Agents;Anti-Bacterial Agents;Anti-Infective Agents;Topoisomerase II Inhibitors;Metabolic Side Effects of Drugs and Substances;Pharmacologic Actions;Topoisomerase Inhibitors;Enzyme Inhibitors;Molecular Mechanisms of Pharmacological Action	FHFYDNQZQSQIAI-UHFFFAOYSA-N
1424
1425	25011733			JGZSVYZIJHGHMA-MOPGFXCFSA-N
1426	4460			CIDUJQMULVCIBT-UHFFFAOYSA-N
1427	24385	nickel chloride		QMMRZOWCJAIUJA-UHFFFAOYSA-L
1428	4107	Methocarbamol	Pharmacologic Actions;Therapeutic Uses;Neuromuscular Agents;Physiological Effects of Drugs;Peripheral Nervous System Agents;Chemical Actions and Uses;Muscle Relaxants, Central;Central Nervous System Agents	GNXFOGHNGIVQEH-UHFFFAOYSA-N
1429	72205			HSNPMXROZIQAQD-IMWDAPHRSA-N
1430	448968			JCDXXNIRWRRGBX-UHFFFAOYSA-N
1431
1432	10302451	saracatinib	Antineoplastic Agents;Therapeutic Uses;Pharmacologic Actions;Enzyme Inhibitors;Molecular Mechanisms of Pharmacological Action;Chemical Actions and Uses	OUKYUETWWIPKQR-UHFFFAOYSA-N
1433	40304			VVEPUJCLNRDIEQ-UHFFFAOYSA-N
1434	791	2-amino-3-methylpentanoic acid		AGPKZVBTJJNPAG-UHFFFAOYSA-N
1435	3034818	L 709049	Pharmacologic Actions;Molecular Mechanisms of Pharmacological Action;Chemical Actions and Uses;Cysteine Proteinase Inhibitors;Enzyme Inhibitors;Protease Inhibitors	KQCBPHUOVBKBPQ-SJVNDZIOSA-N
1436	28425	benzoctamine		GNRXCIONJWKSEA-UHFFFAOYSA-N
1437	3083444	idraparinux	Hematologic Agents;Serine Proteinase Inhibitors;Factor Xa Inhibitors;Therapeutic Uses;Chemical Actions and Uses;Anticoagulants;Protease Inhibitors;Molecular Mechanisms of Pharmacological Action;Pharmacologic Actions;Enzyme Inhibitors;Antithrombins	MVPQUSQUURLQKF-MCPDASDXSA-E
1438	20544	Acetylthiocholine		GFFIJCYHQYHUHB-UHFFFAOYSA-N
1439
1440	6043	benzoxazolone		ASSKVPFEZFQQNQ-UHFFFAOYSA-N
1441	92249	7-amino-4-methylcoumarin	Chemical Actions and Uses;Indicators and Reagents;Laboratory Chemicals;Specialty Uses of Chemicals	GLNDAGDHSLMOKX-UHFFFAOYSA-N
1442	6436110			KTFGSVWWMYCIJB-TWNLEINFSA-N
1443	90832			JIZQRWKUYFNSDM-UHFFFAOYSA-N
1444	10787	hydroxyhydroquinone		GGNQRNBDZQJCCN-UHFFFAOYSA-N
1445	24526	Chlorine	Chemical Actions and Uses;Noxae;Poisons;Chemical Warfare Agents;Specialty Uses of Chemicals;Toxic Actions	KZBUYRJDOAKODT-UHFFFAOYSA-N
1446	311	Citric Acid	Anticoagulants;Calcium Chelating Agents;Chelating Agents;Chemical Actions and Uses;Hematologic Agents;Molecular Mechanisms of Pharmacological Action;Pharmacologic Actions;Sequestering Agents;Specialty Uses of Chemicals;Therapeutic Uses	KRKNYBCHXYNGOX-UHFFFAOYSA-N
1447	15604015	3-(4-chlorophenyl)-adamantane-1-carboxylic acid (pyridin-4-ylmethyl)amide		CAOTVXGYTWCKQE-UHFFFAOYSA-N
1448	16126651	PCI 32765		XYFPWWZEPKGCCK-UHFFFAOYSA-N
1449	445506			SRAHBOKVSSZEHQ-LSDHHAIUSA-N
1450	3278	Ethacrynic Acid	Molecular Mechanisms of Pharmacological Action;Diuretics;Natriuretic Agents;Pharmacologic Actions;Enzyme Inhibitors;Chemical Actions and Uses;Physiological Effects of Drugs	AVOLMBLBETYQHX-UHFFFAOYSA-N
1451	14925	tricarballylic acid		KQTIIICEAUMSDG-UHFFFAOYSA-N
1452	169			VNYSSYRCGWBHLG-UHFFFAOYSA-N
1453	2125	AM 251		BUZAJRPLUGXRAB-UHFFFAOYSA-N
1454	3261	Estazolam	Physiological Effects of Drugs;Therapeutic Uses;Molecular Mechanisms of Pharmacological Action;GABA Agents;Psychotropic Drugs;Central Nervous System Agents;Tranquilizing Agents;Neurotransmitter Agents;Anti-Anxiety Agents;Anticonvulsants;Central Nervous System Depressants;GABA Modulators;Chemical Actions and Uses;Pharmacologic Actions	CDCHDCWJMGXXRH-UHFFFAOYSA-N
1455	56603743			DVMCGTUZEKNSGK-UHFFFAOYSA-N
1456	123742	SQ 28603	Enzyme Inhibitors;Chemical Actions and Uses;Molecular Mechanisms of Pharmacological Action;Pharmacologic Actions	ZCTDTVUDURCGFX-UHFFFAOYSA-N
1457	11609955	resminostat		FECGNJPYVFEKOD-VMPITWQZSA-N
1458	6104	Aurothioglucose	Antirheumatic Agents;Chemical Actions and Uses;Pharmacologic Actions;Therapeutic Uses	XHVAWZZCDCWGBK-WYRLRVFGSA-M
1459	11837221	4-((3-(trifluoromethyl)phenyl)methyl)-2H-1,4-benzothiazin-3(4H)-one		ZUIJXKLTUFCDGO-UHFFFAOYSA-N
1460	5282054	Cerulenin	Chemical Actions and Uses;Pharmacologic Actions;Anti-Infective Agents;Antifungal Agents;Therapeutic Uses;Fatty Acid Synthesis Inhibitors;Antimetabolites;Hypolipidemic Agents;Molecular Mechanisms of Pharmacological Action	GVEZIHKRYBHEFX-NQQPLRFYSA-N
1461	44381655			IKYGJSBKPPIKJK-AXPDRVGVSA-N
1462	9887754			NUVCZAVLQGNQDN-QMBKNIKNSA-N
1463	5353800	Diamide	Indicators and Reagents;Radiation-Sensitizing Agents;Sulfhydryl Reagents;Therapeutic Uses;Pharmacologic Actions;Chemical Actions and Uses;Specialty Uses of Chemicals;Laboratory Chemicals	VLSDXINSOMDCBK-BQYQJAHWSA-N
1464	198290			NCDXBSVHIGDPOE-RFVHGSKJSA-N
1465	101109			DDLLIYKVDWPHJI-UHFFFAOYSA-N
1466	9961205	AZD 0837		XSNMGLZVFNDDPW-ZWKOTPCHSA-N
1467	53024	Cefotetan	Anti-Bacterial Agents;Therapeutic Uses;Chemical Actions and Uses;Anti-Infective Agents;Pharmacologic Actions	ZQQALMSFFARWPK-ZTQQJVKJSA-L
1468	699591	Azoles		PHSKMUVSVYQIRN-UHFFFAOYSA-N
1469	656629	omapatrilat	Molecular Mechanisms of Pharmacological Action;Antihypertensive Agents;Angiotensin-Converting Enzyme Inhibitors;Pharmacologic Actions;Cardiovascular Agents;Chemical Actions and Uses;Enzyme Inhibitors;Protease Inhibitors;Therapeutic Uses;Vasopeptidase Inhibitors	LVRLSYPNFFBYCZ-VGWMRTNUSA-N
1470	9843206			DNOKYISWMVFYFA-UHFFFAOYSA-N
1471	72390	2-oxothiazolidine-4-carboxylic acid		BMLMGCPTLHPWPY-REOHCLBHSA-N
1472	5064	Ribavirin	Antimetabolites;Chemical Actions and Uses;Antiviral Agents;Pharmacologic Actions;Anti-Infective Agents;Noxae;Toxic Actions;Molecular Mechanisms of Pharmacological Action;Therapeutic Uses	IWUCXVSUMQZMFG-UHFFFAOYSA-N
1473	1373			NVUDDRWKCUAERS-UHFFFAOYSA-N
1474	6438725	depudecin		DLVJMFOLJOOWFS-LMSNBXBHSA-N
1475	10228	osthol	Chemical Actions and Uses;Therapeutic Uses;Adjuvants, Immunologic;Calcium Channel Blockers;Membrane Transport Modulators;Molecular Mechanisms of Pharmacological Action;Calcium-Regulating Hormones and Agents;Immunologic Factors;Cardiovascular Agents;Pharmacologic Actions;Physiological Effects of Drugs	MBRLOUHOWLUMFF-UHFFFAOYSA-N
1476	442126	decursin	Molecular Mechanisms of Pharmacological Action;Enzyme Activators;Chemical Actions and Uses;Pharmacologic Actions	CUKSFECWKQBVED-INIZCTEOSA-N
1477	3086060	azamulin		FMHQJXGMLMSMLC-GUNZQCIYSA-N
1478	5459307			YMEVIMJAUHZFMW-VUIDNZEBSA-N
1479	68071	pinocembrin		URFCJEUYXNAHFI-ZDUSSCGKSA-N
1480	400769	methyl 2-cyano-3,12-dioxoolean-1,9-dien-28-oate		WPTTVJLTNAWYAO-KPOXMGGZSA-N
1481	4316			LRRAIRJIZOLGPR-UHFFFAOYSA-N
1482	1884	7-chlorokynurenic acid	Excitatory Amino Acid Agents;Physiological Effects of Drugs;Therapeutic Uses;Protective Agents;Pharmacologic Actions;Central Nervous System Agents;Neurotransmitter Agents;Chemical Actions and Uses;Neuroprotective Agents;Molecular Mechanisms of Pharmacological Action;Excitatory Amino Acid Antagonists	UAWVRVFHMOSAPU-UHFFFAOYSA-N
1483	38852	Methyldopa	Pharmacologic Actions;Adrenergic alpha-2 Receptor Agonists;Therapeutic Uses;Peripheral Nervous System Agents;Adrenergic Agonists;Molecular Mechanisms of Pharmacological Action;Adrenergic Agents;Sympatholytics;Adrenergic alpha-Agonists;Chemical Actions and Uses;Physiological Effects of Drugs;Antihypertensive Agents;Autonomic Agents;Cardiovascular Agents;Neurotransmitter Agents	YKFCISHFRZHKHY-NGQGLHOPSA-N
1484	2086	Aldicarb	Pharmacologic Actions;Cholinesterase Inhibitors;Neurotransmitter Agents;Physiological Effects of Drugs;Molecular Mechanisms of Pharmacological Action;Specialty Uses of Chemicals;Toxic Actions;Chemical Actions and Uses;Enzyme Inhibitors;Pesticides;Insecticides;Agrochemicals;Cholinergic Agents	QGLZXHRNAYXIBU-UHFFFAOYSA-N
1485	6490494			VFBGXTUGODTSPK-BAQGIRSFSA-N
1486	5311100	fluprostenol	Reproductive Control Agents;Therapeutic Uses;Pharmacologic Actions;Chemical Actions and Uses;Luteolytic Agents;Contraceptive Agents, Female;Contraceptive Agents;Physiological Effects of Drugs	WWSWYXNVCBLWNZ-QIZQQNKQSA-N
1487	153751	Aclarubicin	Topoisomerase II Inhibitors;Antibiotics, Antineoplastic;Topoisomerase Inhibitors;Therapeutic Uses;Enzyme Inhibitors;Pharmacologic Actions;Antineoplastic Agents;Molecular Mechanisms of Pharmacological Action;Chemical Actions and Uses	KUSMIBXCRZTVML-PCCPLWKKSA-N
1488	5129	4-nitrobenzylthioinosine	Affinity Labels;Laboratory Chemicals;Chemical Actions and Uses;Specialty Uses of Chemicals;Indicators and Reagents	DYCJFJRCWPVDHY-UHFFFAOYSA-N
1489	21913	Carbenoxolone	Pharmacologic Actions;Chemical Actions and Uses;Anti-Ulcer Agents;Gastrointestinal Agents;Therapeutic Uses	OBZHEBDUNPOCJG-WZCASOPNSA-N
[truncated: 2,371 more rows]

## Sheet: path_inhi_bene_inhi
	ID	Name	PharmaActions	InChIKey
0	401			DYDCUQKUCUHJBH-UHFFFAOYSA-N
1	2646			WDLWHQDACQUCJR-UHFFFAOYSA-N
2	10405534	R-99224		ZWUQVNSJSJHFPS-XFXZXTDPSA-N
3	8420	naphthalene-2-sulfonic acid		KVBGVZZKJNLNJU-UHFFFAOYSA-N
4	9885178			JRCKGKSHLTZMIE-UHFFFAOYSA-N
5	46936582			QYFGPQQSJQOGEO-VEVIJQCQSA-N
[truncated: 539 more rows]

## Sheet: path_affe_inhi_affe
	ID	Name	PharmaActions	InChIKey
[truncated: 770 more rows]
