# Supplementary material for: Small molecule modulation of microbiota: a systems pharmacology perspective
Source: BMC Bioinformatics. 2022 Sep 29;23(Suppl 3):403. doi: 10.1186/s12859-022-04941-2 (PMC9523894; doi:10.1186/s12859-022-04941-2)
Supplement: Supplementary file 9 — Additional file 9. Table S8. Background drugs list used in drug overrepresentation analysis. [file 12859_2022_4941_MOESM9_ESM.csv]

DB02841
DB01821
DB01822
DB01823
DB01796
DB01825
DB01795
DB01828
DB01829
DB01799
DB05107
DB08429
DB07591
DB01413
DB04175
DB04671
DB01172
DB01173
DB04674
DB04174
DB08168
DB08169
DB04478
DB04474
DB01955
DB01956
DB04477
DB08164
DB08766
DB08767
DB00579
DB04071
DB01000
DB04074
DB04075
DB04076
DB01005
DB06906
DB04079
DB06904
DB00576
DB00753
DB00755
DB00978
DB00756
DB00759
DB03881
DB00205
DB03884
DB00973
DB00200
DB04212
DB04213
DB04216
DB04217
DB00685
DB00684
DB03952
DB03953
DB00689
DB00688
DB04510
DB08698
DB07412
DB07410
DB08690
DB03310
DB03313
DB03314
DB03315
DB03317
DB07328
DB04851
DB04854
DB04503
DB07321
DB07325
DB04509
DB04695
DB04696
DB08346
DB08344
DB02235
DB08348
DB04698
DB04699
DB08185
DB00198
DB00197
DB00193
DB06993
DB00191
DB11781
DB02131
DB02130
DB02137
DB02134
DB07745
DB09167
DB06696
DB06127
DB03400
DB02548
DB07748
DB00994
DB07870
DB03085
DB03088
DB08234
DB08231
DB02689
DB02867
DB02684
DB02686
DB02681
DB02680
DB02048
DB00493
DB02044
DB02043
DB02042
DB02041
DB03530
DB03532
DB03534
DB03535
DB01700
DB02911
DB02910
DB02912
DB03719
DB02599
DB07041
DB02591
DB02262
DB05488
DB02592
DB02595
DB02594
DB02597
DB02596
DB03624
DB07044
DB03629
DB01175
DB02467
DB02461
DB01170
DB09343
DB02462
DB02469
DB02667
DB02666
DB02664
DB02663
DB02661
DB02669
DB00833
DB08160
DB08508
DB08500
DB08503
DB08504
DB08505
DB08506
DB01952
DB01819
DB01815
DB01814
DB01817
DB01764
DB01763
DB01762
DB01813
DB01812
DB01363
DB05116
DB08437
DB08430
DB08431
DB08432
DB01364
DB01369
DB08438
DB02964
DB01101
DB01105
DB04448
DB04198
DB04441
DB04197
DB04444
DB04195
DB02961
DB08759
DB08758
DB02746
DB00560
DB08750
DB08753
DB04072
DB08757
DB06979
DB06978
DB04048
DB04045
DB04044
DB04047
DB06970
DB04041
DB02537
DB00218
DB04220
DB04223
DB00747
DB07244
DB00213
DB01586
DB04248
DB01582
DB01581
DB03897
DB03699
DB00696
DB03045
DB00698
DB00360
DB07401
DB07404
DB00365
DB07407
DB07408
DB07409
DB03041
DB03328
DB03986
DB06757
DB06204
DB03327
DB06203
DB07628
DB04530
DB04533
DB04532
DB04534
DB04537
DB04539
DB04538
DB03161
DB03692
DB02065
DB00207
DB00182
DB02120
DB02121
DB02122
DB02123
DB03180
DB03430
DB03433
DB03887
DB03435
DB07759
DB03437
DB03436
DB00988
DB08249
DB02236
DB03137
DB02878
DB02876
DB02694
DB02871
DB03505
DB03056
DB03501
DB02059
DB03051
DB03502
DB02054
DB00626
DB03059
DB02053
DB02900
DB00766
DB02907
DB02905
DB02909
DB02586
DB02580
DB02588
DB02589
DB02278
DB02279
DB02270
DB02272
DB02274
DB02276
DB03611
DB03612
DB03615
DB03614
DB03619
DB03951
DB02470
DB02471
DB07989
DB02670
DB01677
DB07559
DB01670
DB12305
DB04284
DB08530
DB05053
DB03928
DB01808
DB01778
DB01779
DB01774
DB01803
DB01800
DB01804
DB08401
DB01373
DB05125
DB08407
DB01378
DB08408
DB07968
DB04456
DB01119
DB04454
DB04455
DB01972
DB04450
DB01971
DB01110
DB01112
DB01114
DB01117
DB08743
DB08741
DB04183
DB04185
DB00511
DB04505
DB00518
DB06968
DB06969
DB04058
DB01579
DB13874
DB04052
DB06961
DB04051
DB06964
DB04057
DB04054
DB04055
DB00229
DB04233
DB00739
DB01607
DB01602
DB01603
DB00731
DB04239
DB00736
DB07507
DB07506
DB01593
DB01598
DB01599
DB07324
DB07439
DB06813
DB07435
DB07434
DB07437
DB06819
DB07432
DB00647
DB07347
DB00642
DB03999
DB03332
DB04153
DB07349
DB03995
DB03993
DB03991
DB07187
DB07181
DB04528
DB04526
DB04524
DB04522
DB03424
DB02119
DB03423
DB02115
DB02111
DB02113
DB07760
DB07763
DB07768
DB07291
DB07296
DB08258
DB08259
DB08255
DB08256
DB08257
DB02801
DB02800
DB02068
DB03510
DB03516
DB03517
DB03042
DB02061
DB02060
DB03518
DB02062
DB03048
DB03049
DB02067
DB02066
DB03196
DB03197
DB03192
DB03190
DB03191
DB03198
DB09292
DB02247
DB02240
DB02242
DB05262
DB05260
DB02249
DB05265
DB03608
DB03609
DB02132
DB03603
DB03600
DB02222
DB04122
DB07999
DB02489
DB07990
DB02484
DB02483
DB02482
DB02481
DB02480
DB02642
DB02644
DB02649
DB01331
DB01332
DB00319
DB04303
DB08523
DB05044
DB08525
DB11596
DB04304
DB03403
DB01299
DB01298
DB01743
DB01747
DB09118
DB08419
DB01345
DB05134
DB08413
DB07975
DB07976
DB07977
DB08144
DB07978
DB04422
DB01906
DB04425
DB01904
DB01909
DB08731
DB08734
DB08739
DB08738
DB06957
DB06956
DB06950
DB00507
DB06958
DB01633
DB01632
DB01634
DB00417
DB01639
DB01638
DB00726
DB04083
DB04082
DB04085
DB04084
DB04087
DB04086
DB08084
DB04734
DB00798
DB08649
DB08648
DB01124
DB07429
DB00438
DB01120
DB01123
DB07420
DB00437
DB00430
DB00432
DB07352
DB07601
DB08524
DB07356
DB06771
DB06775
DB06777
DB04889
DB07193
DB04559
DB04553
DB02865
DB04551
DB04555
DB04554
DB08399
DB07516
DB00234
DB07510
DB07511
DB03855
DB03854
DB03452
DB02109
DB06176
DB06103
DB02103
DB03459
DB02101
DB03297
DB01577
DB07778
DB07779
DB03299
DB07773
DB08265
DB08264
DB08267
DB08266
DB08260
DB08268
DB00551
DB08060
DB02076
DB02819
DB02810
DB07271
DB02078
DB02079
DB03070
DB00774
DB03075
DB03074
DB03079
DB02251
DB02256
DB02257
DB01416
DB00778
DB05457
DB03677
DB08880
DB08882
DB02494
DB02496
DB04447
DB02493
DB03707
DB03705
DB03704
DB03703
DB02658
DB03700
DB02657
DB02655
DB03709
DB03708
DB12924
DB08226
DB00250
DB08465
DB08464
DB07949
DB01910
DB01911
DB01912
DB01915
DB04436
DB01917
DB01918
DB00259
DB06946
DB02345
DB00535
DB00534
DB00537
DB00536
DB01755
DB01752
DB01753
DB01758
DB01629
DB01627
DB02263
DB08098
DB04729
DB04099
DB04097
DB08090
DB04095
DB04092
DB02260
DB02267
DB08657
DB08652
DB08653
DB01133
DB01131
DB01137
DB01138
DB01139
DB04896
DB07365
DB07367
DB00886
DB04548
DB00390
DB08382
DB04543
DB04544
DB04545
DB00715
DB00242
DB07561
DB00716
DB00713
DB07564
DB03840
DB03841
DB03442
DB03445
DB03449
DB03283
DB03280
DB03286
DB03284
DB07703
DB03288
DB03289
DB07706
DB07704
DB08272
DB03273
DB08074
DB08075
DB08076
DB04036
DB04037
DB02007
DB02004
DB02008
DB07015
DB07012
DB07011
DB03069
DB03067
DB03064
DB03065
DB03061
DB07387
DB07384
DB07389
DB07388
DB07319
DB05448
DB05449
DB02719
DB02712
DB03668
DB03660
DB03661
DB03662
DB02824
DB02391
DB02821
DB02820
DB02823
DB02822
DB02399
DB02828
DB03710
DB02627
DB02626
DB09257
DB02530
DB09130
DB08478
DB08479
DB07007
DB07952
DB07953
DB07950
DB07951
DB01381
DB01382
DB04158
DB04156
DB04155
DB04154
DB04401
DB01920
DB01923
DB01430
DB08718
DB12442
DB08712
DB07008
DB00338
DB01727
DB01726
DB01657
DB03389
DB01655
DB07100
DB07103
DB04714
DB08669
DB08668
DB00415
DB00412
DB00410
DB08667
DB08666
DB04398
DB04395
DB04396
DB06847
DB04393
DB04392
DB04577
DB04576
DB04570
DB07373
DB07370
DB00891
DB00672
DB04578
DB00671
DB02849
DB04374
DB07177
DB00382
DB07171
DB03879
DB07571
DB00254
DB00256
DB07577
DB03871
DB03870
DB03479
DB03470
DB03472
DB03278
DB03277
DB03274
DB07714
DB07715
DB08045
DB08044
DB02011
DB03821
DB02015
DB02017
DB03018
DB07001
DB07002
DB07003
DB03013
DB03825
DB03017
DB07394
DB07395
DB07396
DB07391
DB07393
DB03383
DB03382
DB03654
DB03657
DB03651
DB02709
DB03652
DB02700
DB02701
DB02703
DB03496
DB03492
DB01129
DB03499
DB03498
DB02832
DB02381
DB02382
DB02831
DB02836
DB00344
DB02834
DB02835
DB02839
DB00159
DB05383
DB05382
DB05540
DB03721
DB03723
DB03725
DB07604
DB03727
DB02630
DB02632
DB02635
DB03658
DB11367
DB02524
DB02527
DB09241
DB02522
DB07817
DB07813
DB03556
DB00322
DB07502
DB08445
DB04881
DB08440
DB08443
DB08442
DB08449
DB08918
DB07928
DB07923
DB07927
DB07925
DB07924
DB04418
DB02386
DB01396
DB01930
DB04147
DB01936
DB04141
DB01934
DB04143
DB08704
DB09093
DB09092
DB01733
DB01735
DB08146
DB01642
DB01643
DB01644
DB01646
DB08672
DB08670
DB08671
DB00467
DB04388
DB04382
DB06851
DB04380
DB04381
DB04386
DB04385
DB04562
DB00609
DB04561
DB04566
DB04564
DB04568
DB04569
DB00607
DB08436
DB00605
DB07148
DB07499
DB07498
DB04360
DB04361
DB07140
DB07142
DB04368
DB07496
DB07495
DB03867
DB03864
DB03862
DB03863
DB03868
DB03869
DB07544
DB00267
DB00266
DB07541
DB00260
DB00263
DB00262
DB00117
DB00116
DB00115
DB00114
DB03462
DB03461
DB07729
DB03467
DB03464
DB00118
DB00285
DB03450
DB03264
DB03267
DB00289
DB13146
DB04967
DB08297
DB08292
DB08293
DB06700
DB06701
DB03590
DB08051
DB02029
DB02024
DB02027
DB02021
DB02020
DB02023
DB02022
DB07030
DB11623
DB03003
DB00845
DB00848
DB03392
DB03397
DB05420
DB02281
DB02283
DB02282
DB04762
DB03134
DB03135
DB03640
DB03641
DB03132
DB03133
DB02731
DB03649
DB03138
DB02734
DB04765
DB03485
DB03487
DB03480
DB03482
DB03488
DB02604
DB02355
DB02606
DB08874
DB02609
DB02359
DB02358
DB03734
DB03735
DB11638
DB03730
DB03731
DB02511
DB02510
DB09275
DB02517
DB02516
DB02519
DB01965
DB07807
DB07803
DB01967
DB00567
DB07426
DB12731
DB08453
DB08451
DB01370
DB07938
DB07931
DB07937
DB00446
DB07424
DB02077
DB04170
DB04173
DB01415
DB01414
DB04176
DB02954
DB06998
DB01099
DB06990
DB01097
DB06994
DB01092
DB01709
DB01256
DB01254
DB01252
DB01251
DB01702
DB01077
DB01076
DB01073
DB04779
DB00071
DB01078
DB01895
DB01896
DB08606
DB08605
DB08604
DB06864
DB06860
DB00476
DB00479
DB04168
DB00618
DB07154
DB07153
DB04598
DB04597
DB04596
DB04594
DB00615
DB00616
DB04351
DB04359
DB07481
DB07482
DB03172
DB07487
DB03813
DB03811
DB03816
DB03815
DB03814
DB08116
DB03818
DB08112
DB08110
DB01675
DB04282
DB04281
DB01676
DB04286
DB01673
DB01672
DB07553
DB09462
DB07557
DB00274
DB07732
DB03258
DB00293
DB03250
DB03253
DB03252
DB03255
DB03256
DB04918
DB13179
DB09510
DB03929
DB09513
DB06734
DB06733
DB08024
DB03034
DB02038
DB02039
DB03030
DB02032
DB02030
DB02031
DB02036
DB03038
DB07028
DB07029
DB07021
DB04821
DB00855
DB00852
DB00851
DB08337
DB08336
DB08331
DB08330
DB02726
DB02727
DB02724
DB02725
DB02722
DB02720
DB02721
DB03101
DB03100
DB03107
DB03106
DB03109
DB03108
DB06196
DB03809
DB02613
DB02346
DB02614
DB02343
DB02348
DB08844
DB03749
DB03740
DB03747
DB03746
DB03745
DB03744
DB02294
DB01661
DB01666
DB07405
DB01786
DB02508
DB07830
DB02503
DB02501
DB00131
DB00370
DB03247
DB07907
DB07901
DB07903
DB07902
DB07331
DB03989
DB12610
DB11943
DB03576
DB06986
DB07338
DB06988
DB01082
DB01083
DB01718
DB01719
DB01244
DB01713
DB01711
DB01717
DB01242
DB01715
DB01833
DB01066
DB01067
DB01060
DB01061
DB00595
DB01882
DB01880
DB01881
DB01884
DB01885
DB06872
DB06873
DB00448
DB00445
DB00447
DB06879
DB00441
DB00440
DB04167
DB01405
DB04162
DB04160
DB09185
DB04169
DB04588
DB04585
DB04586
DB04583
DB03095
DB04414
DB04349
DB04346
DB04347
DB01935
DB04610
DB04343
DB03800
DB03801
DB08108
DB08109
DB02383
DB03808
DB08105
DB08106
DB08107
DB04290
DB04293
DB04294
DB04295
DB04296
DB04299
DB01669
DB03246
DB00130
DB00133
DB03245
DB00135
DB00134
DB00139
DB00138
DB03248
DB00919
DB00916
DB00912
DB04905
DB06729
DB03939
DB03936
DB03937
DB03020
DB03026
DB06292
DB07052
DB07057
DB07055
DB04836
DB00828
DB02995
DB00822
DB00827
DB02992
DB08326
DB08327
DB08322
DB09220
DB08328
DB02499
DB02752
DB02975
DB02757
DB02754
DB02758
DB02979
DB11723
DB02196
DB02191
DB02190
DB03116
DB03117
DB03113
DB03111
DB02129
DB02370
DB02377
DB02376
DB02379
DB03758
DB03750
DB03751
DB02659
DB03754
DB03755
DB08588
DB07824
DB07825
DB07823
DB07821
DB02579
DB07758
DB02571
DB02576
DB03434
DB09324
DB09323
DB07914
DB07915
DB07918
DB05351
DB02994
DB02991
DB09069
DB09060
DB08172
DB01051
DB01053
DB01055
DB01059
DB04754
DB04757
DB04024
DB04023
DB04022
DB04753
DB08629
DB08628
DB01879
DB08627
DB08626
DB01872
DB08623
DB01183
DB00458
DB06889
DB00452
DB00453
DB01189
DB01188
DB00456
DB00454
DB06880
DB04113
DB04117
DB04116
DB04115
DB07135
DB02976
DB07139
DB04628
DB04627
DB04334
DB01015
DB01983
DB01982
DB01980
DB01987
DB03830
DB03833
DB07239
DB01695
DB01694
DB01691
DB01690
DB03232
DB03231
DB03230
DB03237
DB00128
DB00129
DB00126
DB00125
DB00123
DB00120
DB00121
DB04934
DB04243
DB04242
DB04241
DB07599
DB07594
DB00907
DB00900
DB07590
DB00903
DB03057
DB08006
DB08000
DB03504
DB08008
DB03909
DB00630
DB00631
DB00634
DB03053
DB03905
DB03904
DB03589
DB03584
DB03586
DB03581
DB04560
DB03582
DB07040
DB13092
DB03345
DB07043
DB03343
DB07045
DB03340
DB00839
DB04807
DB00830
DB02981
DB02985
DB03893
DB08315
DB08314
DB08317
DB08316
DB08318
DB02740
DB02965
DB02743
DB02745
DB02962
DB02749
DB02968
DB02394
DB02182
DB03698
DB03169
DB02181
DB02186
DB02185
DB03162
DB02188
DB03160
DB03165
DB03766
DB03761
DB03760
DB02364
DB02365
DB03769
DB02363
DB03566
DB03564
DB07497
DB03569
DB07851
DB07850
DB05217
DB05214
DB02568
DB02563
DB02566
DB02969
DB08485
DB08484
DB02362
DB02415
DB02410
DB05327
DB07464
DB07463
DB11181
DB08557
DB08554
DB08552
DB08551
DB01261
DB09050
DB08559
DB08558
DB12769
DB04039
DB04034
DB04035
DB01044
DB01045
DB04030
DB04031
DB04033
DB08638
DB01864
DB01865
DB01861
DB01862
DB01190
DB06894
DB06893
DB04100
DB04104
DB04105
DB04106
DB00485
DB00487
DB04631
DB00336
DB07452
DB04638
DB07450
DB04328
DB00119
DB08120
DB04322
DB06145
DB04324
DB04325
DB04326
DB01992
DB01993
DB01997
DB00284
DB01688
DB01689
DB00025
DB01684
DB01685
DB01686
DB01681
DB01683
DB04430
DB03222
DB03226
DB03227
DB03228
DB03229
DB00151
DB00150
DB00157
DB00156
DB00155
DB04254
DB04257
DB04252
DB04253
DB00934
DB00937
DB00936
DB03916
DB03915
DB03912
DB03910
DB03911
DB08018
DB08019
DB03918
DB04519
DB07697
DB07042
DB07692
DB07072
DB03592
DB06070
DB00806
DB07673
DB07671
DB03354
DB03355
DB03350
DB03352
DB08306
DB02951
DB03687
DB03685
DB02778
DB03680
DB02959
DB02776
DB02770
DB03688
DB02772
DB02178
DB03170
DB03171
DB02175
DB02174
DB03174
DB02172
DB03177
DB02883
DB00162
DB00160
DB07793
DB00166
DB00167
DB05518
DB03773
DB02319
DB03775
DB02312
DB03779
DB02317
DB02316
DB02314
DB03574
DB06096
DB02088
DB03570
DB03571
DB02083
DB11672
DB02080
DB02085
DB06949
DB02227
DB02557
DB02556
DB02223
DB02550
DB02553
DB02552
DB05200
DB02558
DB02229
DB02228
DB02797
DB02796
DB02794
DB02793
DB02790
DB02799
DB02798
DB05688
DB01327
DB01326
DB02421
DB02424
DB02637
DB01321
DB01147
DB04641
DB09047
DB01143
DB04310
DB01213
DB01212
DB01211
DB01216
DB01140
DB07447
DB01033
DB04005
DB04004
DB01034
DB01859
DB07114
DB07443
DB01857
DB01856
DB04485
DB11081
DB04138
DB01329
DB01328
DB04135
DB01454
DB04137
DB04130
DB04133
DB01452
DB04315
DB04642
DB04317
DB04640
DB00328
DB01142
DB04645
DB04312
DB07445
DB04648
DB07116
DB00321
DB01149
DB00491
DB08153
DB08151
DB04481
DB04483
DB04482
DB08158
DB08795
DB00030
DB03835
DB06939
DB00149
DB00923
DB00920
DB00140
DB00141
DB00142
DB00143
DB03211
DB00145
DB03212
DB04261
DB04260
DB04265
DB04264
DB04267
DB03963
DB03962
DB03961
DB04795
DB03966
DB03964
DB04799
DB02289
DB07060
DB07066
DB07067
DB07666
DB00811
DB00817
DB07663
DB03361
DB03363
DB07669
DB03366
DB00408
DB04862
DB05428
DB08375
DB03144
DB03147
DB03146
DB03140
DB02948
DB03142
DB02763
DB02945
DB02766
DB03148
DB02940
DB02941
DB07911
DB02164
DB02160
DB02161
DB02163
DB02890
DB08754
DB02892
DB02401
DB02896
DB02897
DB02899
DB08204
DB08809
DB03645
DB02309
DB06335
DB03787
DB02301
DB03785
DB02408
DB02305
DB03781
DB03780
DB03541
DB03543
DB03544
DB03546
DB03548
DB02093
DB02094
DB02097
DB02736
DB03216
DB03210
DB02234
DB02543
DB02540
DB02237
DB02230
DB02547
DB02232
DB02233
DB07877
DB02549
DB02238
DB02239
DB02786
DB02787
DB02783
DB04196
DB05308
DB05659
DB02438
DB02437
DB02434
DB02435
DB02433
DB02430
DB02431
DB01775
DB04838
DB09031
DB03967
DB09038
DB12695
DB01201
DB08573
DB05012
DB08575
DB08576
DB01208
DB05018
DB07894
DB07890
DB01028
DB01847
DB01843
DB01841
DB01021
DB01024
DB09140
DB01220
DB01442
DB04123
DB04120
DB01330
DB04127
DB04124
DB01333
DB04302
DB04651
DB01156
DB01150
DB01151
DB04656
DB04657
DB04658
DB04659
DB00313
DB01158
DB01159
DB04493
DB04491
DB04496
DB08145
DB04494
DB04498
DB08786
DB08787
DB00795
DB08788
DB08789
DB04015
DB04013
DB06922
DB04018
DB00951
DB07270
DB00955
DB07063
DB03200
DB03206
DB07118
DB03205
DB04279
DB04276
DB04277
DB04272
DB03970
DB03971
DB03974
DB03975
DB04788
DB04789
DB03978
DB03979
DB04781
DB03376
DB03374
DB02089
DB07098
DB07097
DB07093
DB07092
DB03379
DB07650
DB07652
DB07308
DB07306
DB07305
DB07304
DB04878
DB04876
DB04877
DB04404
DB00174
DB07780
DB00171
DB00173
DB00172
DB08366
DB08367
DB03152
DB03151
DB03156
DB03157
DB04457
DB02933
DB02930
DB02937
DB02935
DB02934
DB02159
DB02158
DB01975
DB02151
DB02153
DB03364
DB08214
DB00581
DB02335
DB02334
DB02844
DB02843
DB02333
DB02840
DB05533
DB02338
DB08814
DB02848
DB03798
DB03799
DB03795
DB03796
DB03790
DB03793
DB03558
DB03559
DB04400
DB03554
DB03553
DB03551
DB07636
DB05224
DB05222
DB02205
DB02207
DB02209
DB07861
DB07865
DB01667
DB02443
DB02441
DB00514
DB02447
DB02446
DB02445
DB05796
DB00583
DB00730
DB01234
DB01236
DB05003
DB05001
DB06148
DB02947
DB02515
DB01785
DB01832
DB01831
DB02761
DB01783
DB09270
DB01839
DB01789
DB02767
DB04643
DB07808
DB01576
DB06965
DB06966
DB07805
DB01301
DB01604
DB01163
DB01165
DB03068
DB00228
DB01169
DB07448
[truncated: 1,718 more rows]
